# Supplementary material for: TMT-based quantitative proteomic profiling of human monocyte-derived macrophages and foam cells
Source: Proteome Sci. 2022 Jan 3;20:1. doi: 10.1186/s12953-021-00183-x (PMC8725474; doi:10.1186/s12953-021-00183-x)
Supplement: Supplementary file 2 — Additional file 2. List of MS data and proteins identified in monocyte, macrophage, and foam cell by TMT- based quantitative proteomics. [file 12953_2021_183_MOESM2_ESM.xlsx]

## Sheet: Protein_quant
Protein accession	Protein description	Gene name	MW [kDa]	Score	Coverage [%]	Peptides	PSMs	Unique peptides	foam_cell_1	foam_cell_2	foam_cell_3	macrophages_1	macrophages_2	macrophages_3	monocytes_1	monocytes_2	monocytes_3	macrophages/monocytes Ratio	macrophages/monocytes P value	foam_cell/monocytes Ratio	foam_cell/monocytes P value	foam_cell/macrophages Ratio	foam_cell/macrophages P value
A0A0B4J2F0	Protein PIGBOS1 OS=Homo sapiens OX=9606 GN=PIGBOS1	PIGBOS1	6.3133	2.1937	18.5	1	1	1	1.276	1.187	1.083	1.103	1.013	0.967	0.834	0.799	0.795	1.27	0.0045778	1.46	0.00163986	1.15	0.085083
A0A0U1RRL7	Protein MMP24OS OS=Homo sapiens OX=9606 GN=MMP24OS	MMP24OS	7.6794	18.271	36.6	1	2	1	1.136	1.134	1.209	0.996	0.955	0.964	0.831	0.857	1.005	1.082	0.24252	1.292	0.0143432	1.193	0.00199926
A0A1B0GTH6	Casein kinase II subunit alpha'-interacting protein OS=Homo sapiens OX=9606 GN=CSNKA2IP	CSNKA2IP	81.797	2.1224	2.5	2	2	2	1.158	1.213	1.188	1.078	1.101	1.243	0.677	0.679	0.71	1.656	0.00043568	1.723	1.59074e-05	1.04	0.42572
A0AV96	RNA-binding protein 47 OS=Homo sapiens OX=9606 GN=RBM47	RBM47	64.098	26.83	20.9	10	13	10	1.151	1.053	1.171	1.147	1.117	0.902	0.725	0.713	0.754	1.444	0.0096372	1.54	0.00030306	1.066	0.45502
A0AVT1	Ubiquitin-like modifier-activating enzyme 6 OS=Homo sapiens OX=9606 GN=UBA6	UBA6	117.97	106.93	19.9	20	28	20	0.972	1.006	0.982	1.046	0.993	1.018	1.067	1.06	1.011	0.974	0.31384	0.943	0.042416	0.968	0.151421
A0FGR8	Extended synaptotagmin-2 OS=Homo sapiens OX=9606 GN=ESYT2	ESYT2	102.36	55.312	19.3	14	22	14	0.961	0.966	0.956	0.931	0.934	0.839	1.145	1.168	1.138	0.784	0.0024582	0.835	2.4149e-05	1.066	0.20598
A0JNW5	UHRF1-binding protein 1-like OS=Homo sapiens OX=9606 GN=UHRF1BP1L	UHRF1BP1L	164.2	20.857	7.3	10	11	10	1.013	0.871	1.018	0.991	1.032	1.042	1.097	1.136	1.038	0.937	0.101043	0.887	0.102098	0.947	0.34638
A0MZ66	Shootin-1 OS=Homo sapiens OX=9606 GN=SHTN1	SHTN1	71.639	138.62	32.3	19	27	19	0.913	0.933	0.907	1.085	1.075	1.074	0.998	1.063	1.019	1.05	0.059619	0.894	0.005399	0.851	6.0375e-05
A0PK00	Transmembrane protein 120B OS=Homo sapiens OX=9606 GN=TMEM120B	TMEM120B	40.245	1.4444	4.1	1	1	1
A1A4S6	Rho GTPase-activating protein 10 OS=Homo sapiens OX=9606 GN=ARHGAP10	ARHGAP10	89.374	6.8936	3.6	2	2	2	1.256	1.144	1.226	1.226	1.192	1.21	0.559	0.64	0.569	2.052	7.7949e-05	2.051	0.000142514	0.999	0.9675
A1L0T0	Acetolactate synthase-like protein OS=Homo sapiens OX=9606 GN=ILVBL	ILVBL	67.867	41.56	22.6	12	18	12	1.18	1.156	1.222	1.051	1.049	1.037	0.739	0.76	0.703	1.425	0.000103387	1.616	6.3812e-05	1.134	0.00168199
A1X283	SH3 and PX domain-containing protein 2B OS=Homo sapiens OX=9606 GN=SH3PXD2B	SH3PXD2B	101.58	5.8812	3.2	3	4	3
A2A2Y4	FERM domain-containing protein 3 OS=Homo sapiens OX=9606 GN=FRMD3	FRMD3	68.771	1.6054	2.5	1	1	1	0.818	0.92	0.793	0.855	0.91	0.959	1.312	1.212	1.357	0.702	0.00168189	0.652	0.00159961	0.929	0.25512
A2A3N6	Putative PIP5K1A and PSMD4-like protein OS=Homo sapiens OX=9606 GN=PIPSL	PIPSL	95.047	3.4567	7	7	11	1
A2RRP1	Neuroblastoma-amplified sequence OS=Homo sapiens OX=9606 GN=NBAS	NBAS	268.57	41.183	7.8	18	18	18	1.009	1.111	1.08	0.882	0.904	0.961	1.041	0.998	1.085	0.879	0.021479	1.024	0.55902	1.165	0.0163813
A2RUS2	DENN domain-containing protein 3 OS=Homo sapiens OX=9606 GN=DENND3	DENND3	135.89	20.16	7.8	10	11	10	0.95	0.919	0.885	1.031	0.933	0.98	1.164	1.156	1.131	0.853	0.0060785	0.798	0.00052396	0.935	0.134075
A3KMH1	von Willebrand factor A domain-containing protein 8 OS=Homo sapiens OX=9606 GN=VWA8	VWA8	214.82	32.266	9.3	15	16	15	1.085	1.062	1.088	1.074	1.03	1.072	0.862	0.86	0.872	1.224	0.000142546	1.247	1.73663e-05	1.019	0.30158
A3KN83	Protein strawberry notch homolog 1 OS=Homo sapiens OX=9606 GN=SBNO1	SBNO1	154.31	5.674	2.5	3	3	3	0.541	0.703	0.974	0.979	0.997	0.795	1.469	1.153	1.549	0.664	0.025104	0.532	0.027681	0.8	0.25344
A4D0S4	Laminin subunit beta-4 OS=Homo sapiens OX=9606 GN=LAMB4	LAMB4	193.54	1.3321	0.6	1	1	1
A4D1P6	WD repeat-containing protein 91 OS=Homo sapiens OX=9606 GN=WDR91	WDR91	83.343	62.469	23.7	14	16	14	1.346	1.373	1.338	1.06	1.05	1.076	0.608	0.617	0.64	1.708	2.9044e-06	2.175	7.0548e-07	1.273	2.0822e-05
A4D1U4	Protein LCHN OS=Homo sapiens OX=9606 GN=LCHN	LCHN	51.445	4.7243	5.9	3	3	3	1.452	1.269	1.324	1.221	1.071	0.933	0.592	0.557	0.604	1.84	0.00175923	2.307	5.8566e-05	1.254	0.057159
A5PLL7	Transmembrane protein 189 OS=Homo sapiens OX=9606 GN=TMEM189	TMEM189	31.135	4.276	7	2	3	2	1.286	1.215	1.085	1.074	0.9	0.923	0.941	0.781	0.865	1.12	0.21688	1.386	0.0112439	1.238	0.045262
A5PLN9	Trafficking protein particle complex subunit 13 OS=Homo sapiens OX=9606 GN=TRAPPC13	TRAPPC13	46.523	1.9612	3.8	2	2	2	1.013	1.021	0.906	0.967	1.037	1.063	1.075	1.052	0.964	0.992	0.87228	0.951	0.37834	0.959	0.42026
A5YKK6	CCR4-NOT transcription complex subunit 1 OS=Homo sapiens OX=9606 GN=CNOT1	CNOT1	266.94	73.762	12.3	27	32	27	0.905	0.896	0.879	0.887	0.892	0.912	1.188	1.281	1.233	0.727	0.000163636	0.724	0.000159869	0.996	0.7509
A6NC98	Coiled-coil domain-containing protein 88B OS=Homo sapiens OX=9606 GN=CCDC88B	CCDC88B	164.81	66.498	17.7	27	31	26	0.596	0.558	0.549	0.745	0.717	0.689	1.831	1.705	1.832	0.401	4.9435e-06	0.317	2.4704e-06	0.792	0.0022831
A6NDG6	Glycerol-3-phosphate phosphatase OS=Homo sapiens OX=9606 GN=PGP	PGP	34.006	48.814	24.6	7	12	7	0.97	0.986	0.966	1.058	1.05	1.031	0.959	1.016	0.983	1.061	0.031681	0.988	0.53826	0.931	0.0019386
A6NED2	RCC1 domain-containing protein 1 OS=Homo sapiens OX=9606 GN=RCCD1	RCCD1	40.078	2.6708	2.9	1	1	1
A6NHQ2	rRNA/tRNA 2'-O-methyltransferase fibrillarin-like protein 1 OS=Homo sapiens OX=9606 GN=FBLL1	FBLL1	34.803	7.5377	3.3	1	2	1	0.999	0.82	0.892	0.921	0.924	0.837	1.167	1.362	1.214	0.717	0.0042003	0.724	0.0117221	1.011	0.90328
A6NHR9	Structural maintenance of chromosomes flexible hinge domain-containing protein 1 OS=Homo sapiens OX=9606 GN=SMCHD1	SMCHD1	226.37	68.976	15.3	29	34	29	0.77	0.754	0.743	0.785	0.776	0.703	1.531	1.501	1.541	0.495	3.9906e-05	0.496	3.5591e-07	1.001	0.95016
A6NI72	Putative neutrophil cytosol factor 1B OS=Homo sapiens OX=9606 GN=NCF1B	NCF1B	44.816	133.55	50.1	17	32	1	0.573	0.611	0.541	1.014	1.052	1.191	1.376	1.424	1.349	0.785	0.0088229	0.416	2.0957e-05	0.53	0.00045682
A6NI73	Leukocyte immunoglobulin-like receptor subfamily A member 5 OS=Homo sapiens OX=9606 GN=LILRA5	LILRA5	32.755	3.6448	7.7	2	2	1
A6NI79	Coiled-coil domain-containing protein 69 OS=Homo sapiens OX=9606 GN=CCDC69	CCDC69	34.796	3.8936	5.7	2	2	2
A6NIH7	Protein unc-119 homolog B OS=Homo sapiens OX=9606 GN=UNC119B	UNC119B	28.136	3.9556	8	2	2	2
A6NJG2	Ankyrin repeat domain-containing protein SOWAHD OS=Homo sapiens OX=9606 GN=SOWAHD	SOWAHD	33.803	17.12	20	5	6	5	1.027	0.684	0.752	0.985	0.801	0.804	1.502	1.284	1.249	0.642	0.0075796	0.61	0.020276	0.951	0.68654
A6NKT7	RanBP2-like and GRIP domain-containing protein 3 OS=Homo sapiens OX=9606 GN=RGPD3	RGPD3	197.48	23.714	11.6	19	25	2	0.932	0.89	0.964	0.894	0.92	0.907	1.19	1.21	1.229	0.75	2.038e-05	0.768	0.0004431	1.024	0.39982
A7E2V4	Zinc finger SWIM domain-containing protein 8 OS=Homo sapiens OX=9606 GN=ZSWIM8	ZSWIM8	197.3	4.9431	2.1	3	4	3	0.962	0.969	1.072	0.805	1.043	1.233	0.94	1.259	0.848	1.011	0.95472	0.986	0.99134	0.975	0.93154
A8MVS5	Protein HIDE1 OS=Homo sapiens OX=9606 GN=HIDE1	HIDE1	24.753	14.242	6.5	1	2	1	0.768	0.779	0.83	0.877	0.83	0.941	1.323	1.46	1.358	0.639	0.00066327	0.574	0.000123503	0.898	0.069178
A8MVU1	Putative neutrophil cytosol factor 1C OS=Homo sapiens OX=9606 GN=NCF1C	NCF1C	41.85	-2	45.1	15	26	1
A8MW92	PHD finger protein 20-like protein 1 OS=Homo sapiens OX=9606 GN=PHF20L1	PHF20L1	115.01	1.6322	0.9	1	1	1
A8MXV4	Nucleoside diphosphate-linked moiety X motif 19 OS=Homo sapiens OX=9606 GN=NUDT19	NUDT19	42.233	16.543	16	5	5	5	1.164	1.17	1.13	0.993	0.998	0.947	0.879	0.887	0.849	1.124	0.0055388	1.325	8.0883e-05	1.179	0.00116162
A9UHW6	MIF4G domain-containing protein OS=Homo sapiens OX=9606 GN=MIF4GD	MIF4GD	25.423	6.0558	14.4	3	3	3	0.836	0.859	0.845	1.083	0.997	0.995	1.185	1.159	1.151	0.88	0.0117024	0.727	1.55667e-05	0.826	0.0027843
B0I1T2	Unconventional myosin-Ig OS=Homo sapiens OX=9606 GN=MYO1G	MYO1G	116.44	213.07	36.9	31	53	31	0.912	0.878	0.901	0.913	0.877	0.861	1.268	1.278	1.254	0.698	3.9058e-05	0.708	1.50827e-05	1.015	0.50328
B7ZAP0	Rab GTPase-activating protein 1-like, isoform 10 OS=Homo sapiens OX=9606 GN=RABGAP1L	RABGAP1L	29.038	5.3798	20.2	5	5	3	1.161	1.148	1.198	0.989	0.963	0.958	0.919	0.913	0.879	1.073	0.014061	1.294	0.000163097	1.205	0.00031942
C4AMC7	Putative WAS protein family homolog 3 OS=Homo sapiens OX=9606 GN=WASH3P	WASH3P	49.994	50.606	23.1	10	15	2	1.042	1.018	0.966	1.084	0.982	0.986	1.045	0.992	0.973	1.014	0.74904	1.005	0.8732	0.991	0.84858
C9JLW8	Mapk-regulated corepressor-interacting protein 1 OS=Homo sapiens OX=9606 GN=MCRIP1	MCRIP1	10.92	7.2948	18.6	1	1	1	1.11	1.261	1.34	1.065	0.932	1.088	0.67	0.904	0.717	1.347	0.041817	1.62	0.0101249	1.203	0.066861
G3V0H7	Putative solute carrier organic anion transporter family member 1B7 OS=Homo sapiens OX=9606 GN=SLCO1B7	SLCO1B7	71.247	3.7291	2.2	1	1	1	1.007	1.011	1.106	1.014	1.08	1.077	0.937	0.96	0.902	1.133	0.0104419	1.116	0.037316	0.985	0.69668
G9CGD6	CNK3/IPCEF1 fusion protein OS=Homo sapiens OX=9606 GN=CNK3/IPCEF1	CNK3/IPCEF1	100.36	4.7453	2.3	2	2	2	0.657	0.56	0.507	0.897	0.732	0.688	1.692	1.739	1.722	0.45	0.0098385	0.335	0.0047218	0.744	0.05532
H3BN30	Uncharacterized protein C16orf97 OS=Homo sapiens OX=9606 GN=C16orf97	C16orf97	14.216	-2	7.9	1	1	1	1.205	1.223	1.224	1.226	1.081	1.208	0.585	0.682	0.6	1.883	0.00051713	1.956	0.0049974	1.039	0.42534
L0R6Q1	SLC35A4 upstream open reading frame protein OS=Homo sapiens OX=9606 GN=SLC35A4	SLC35A4	11.133	36.916	29.1	2	3	2	1.105	0.999	1.037	0.961	0.973	1.05	0.99	0.938	0.961	1.033	0.37332	1.087	0.067381	1.053	0.27408
L0R819	ASNSD1 upstream open reading frame protein OS=Homo sapiens OX=9606 GN=ASDURF	ASDURF	11.25	1.6219	8.3	1	1	1	0.972	0.914	0.937	1.162	1.093	1.138	0.959	1.018	0.883	1.186	0.0186371	0.987	0.80834	0.832	0.00191695
O00115	Deoxyribonuclease-2-alpha OS=Homo sapiens OX=9606 GN=DNASE2	DNASE2	39.58	16.371	16.4	6	10	6	1.618	1.61	1.55	1.023	1.006	1.026	0.348	0.414	0.368	2.704	0.0026609	4.228	1.53714e-05	1.564	3.6572e-06
O00116	Alkyldihydroxyacetonephosphate synthase, peroxisomal OS=Homo sapiens OX=9606 GN=AGPS	AGPS	72.911	121.8	38.3	19	31	19	1.237	1.245	1.202	1.042	1.013	1.024	0.742	0.773	0.755	1.356	2.4837e-05	1.623	3.588e-06	1.196	0.000184863
O00139	Kinesin-like protein KIF2A OS=Homo sapiens OX=9606 GN=KIF2A	KIF2A	79.954	24.932	11.6	9	9	9	0.812	0.848	0.846	0.92	0.934	0.926	1.276	1.258	1.339	0.718	6.4385e-05	0.647	5.526e-05	0.901	0.0021381
O00142	Thymidine kinase 2, mitochondrial OS=Homo sapiens OX=9606 GN=TK2	TK2	31.004	11.163	26	6	7	6	1.21	1.3	1.285	1.023	1.033	1.137	0.662	0.767	0.677	1.516	0.00183938	1.802	0.00031782	1.189	0.0127171
O00148	ATP-dependent RNA helicase DDX39A OS=Homo sapiens OX=9606 GN=DDX39A	DDX39A	49.129	18.135	26.9	12	24	6	0.648	0.76	0.73	0.826	0.748	0.723	1.581	1.575	1.602	0.483	0.0030365	0.449	0.003581	0.931	0.31022
O00151	PDZ and LIM domain protein 1 OS=Homo sapiens OX=9606 GN=PDLIM1	PDLIM1	36.071	5.1679	7.6	2	2	2	0.547	0.451	0.555	0.639	0.604	0.514	2.013	2.042	1.908	0.295	5.8538e-05	0.26	4.134e-05	0.884	0.25638
O00154	Cytosolic acyl coenzyme A thioester hydrolase OS=Homo sapiens OX=9606 GN=ACOT7	ACOT7	41.796	23.774	16.6	5	7	5	0.796	0.779	0.806	1.031	0.99	0.987	1.219	1.232	1.248	0.813	0.000183715	0.644	1.6714e-06	0.792	0.000175496
O00159	Unconventional myosin-Ic OS=Homo sapiens OX=9606 GN=MYO1C	MYO1C	121.68	71.802	23	21	25	21	1.348	1.35	1.342	1.143	1.162	1.207	0.437	0.444	0.487	2.567	1.73457e-05	2.953	0.000976	1.15	0.0131176
O00160	Unconventional myosin-If OS=Homo sapiens OX=9606 GN=MYO1F	MYO1F	124.84	143.37	33.1	35	69	31	1.015	0.997	1.03	0.814	0.862	0.82	1.194	1.161	1.177	0.707	6.0568e-05	0.861	0.00027679	1.219	0.00061988
O00161	Synaptosomal-associated protein 23 OS=Homo sapiens OX=9606 GN=SNAP23	SNAP23	23.354	81.484	55.5	9	14	9	0.987	0.932	0.969	1.171	1.113	1.183	0.969	0.864	0.857	1.289	0.0043783	1.074	0.168664	0.833	0.00196005
O00165	HCLS1-associated protein X-1 OS=Homo sapiens OX=9606 GN=HAX1	HAX1	31.62	2.5488	3.9	1	1	1	1.052	0.82	1.014	1.149	1.171	0.997	0.962	0.99	0.921	1.155	0.061457	1.005	0.9914	0.87	0.199219
O00170	AH receptor-interacting protein OS=Homo sapiens OX=9606 GN=AIP	AIP	37.636	40.054	30.3	8	12	8	0.829	0.823	0.834	0.918	0.923	0.949	1.28	1.257	1.292	0.729	1.86117e-05	0.649	5.4674e-07	0.891	0.00046254
O00178	GTP-binding protein 1 OS=Homo sapiens OX=9606 GN=GTPBP1	GTPBP1	72.453	14.575	12.9	7	7	7	1.022	0.898	0.913	1.043	0.93	0.954	1.014	1.104	1.101	0.909	0.098723	0.88	0.059455	0.968	0.56952
O00182	Galectin-9 OS=Homo sapiens OX=9606 GN=LGALS9	LGALS9	39.518	43.214	17.7	6	10	6	1.203	1.226	1.128	1.053	1.245	1.212	0.632	0.608	0.649	1.858	0.00036312	1.883	3.8233e-05	1.013	0.8038
O00186	Syntaxin-binding protein 3 OS=Homo sapiens OX=9606 GN=STXBP3	STXBP3	67.764	30.718	21.3	13	22	13	1.263	1.201	1.259	1.004	1.042	1.097	0.704	0.747	0.682	1.474	0.00047521	1.745	5.9018e-05	1.185	0.0050441
O00189	AP-4 complex subunit mu-1 OS=Homo sapiens OX=9606 GN=AP4M1	AP4M1	49.976	3.9868	3.1	1	1	1
O00193	Small acidic protein OS=Homo sapiens OX=9606 GN=SMAP	SMAP	20.332	7.5659	12.6	2	3	2	0.574	0.605	0.6	0.992	0.925	0.898	1.501	1.389	1.467	0.646	0.00030343	0.408	2.9342e-06	0.632	0.000164912
O00203	AP-3 complex subunit beta-1 OS=Homo sapiens OX=9606 GN=AP3B1	AP3B1	121.32	63.843	22.2	22	27	22	1.033	1.04	1.006	1.02	1.006	1.053	0.983	0.962	0.949	1.064	0.021805	1.064	0.0126647	1	0.99642
O00206	Toll-like receptor 4 OS=Homo sapiens OX=9606 GN=TLR4	TLR4	95.679	1.8137	1.2	1	1	1	1.114	1.034	1.095	1.018	1.013	0.996	0.95	0.925	0.944	1.074	0.0023972	1.15	0.0042842	1.071	0.043418
O00214	Galectin-8 OS=Homo sapiens OX=9606 GN=LGALS8	LGALS8	35.808	18.214	21.8	7	10	7	1.171	1.097	1.184	1.074	1.014	1.115	0.891	0.812	0.865	1.247	0.0047382	1.344	0.00122468	1.078	0.108623
O00217	NADH dehydrogenase [ubiquinone] iron-sulfur protein 8, mitochondrial OS=Homo sapiens OX=9606 GN=NDUFS8	NDUFS8	23.705	16.554	30.5	7	8	7	0.97	1.077	1.127	1.038	1.022	1.084	0.931	0.848	0.962	1.147	0.029479	1.158	0.066358	1.01	0.87742
O00221	NF-kappa-B inhibitor epsilon OS=Homo sapiens OX=9606 GN=NFKBIE	NFKBIE	52.863	8.2722	9	4	5	4	0.978	1.136	0.952	0.965	0.947	0.932	1.08	1.037	1.079	0.89	0.0022379	0.959	0.47626	1.078	0.26594
O00231	26S proteasome non-ATPase regulatory subunit 11 OS=Homo sapiens OX=9606 GN=PSMD11	PSMD11	47.463	74.843	42.9	17	24	17	1.075	1.014	1.063	1.063	1.049	1.017	0.948	0.924	0.937	1.114	0.0020186	1.122	0.0040419	1.007	0.76252
O00232	26S proteasome non-ATPase regulatory subunit 12 OS=Homo sapiens OX=9606 GN=PSMD12	PSMD12	52.904	48.908	32	13	21	13	1.028	0.993	1.034	1.088	1.038	1.015	0.926	0.923	0.986	1.108	0.025921	1.078	0.03952	0.973	0.3166
O00233	26S proteasome non-ATPase regulatory subunit 9 OS=Homo sapiens OX=9606 GN=PSMD9	PSMD9	24.682	27.562	39	9	11	9	0.903	0.792	0.867	0.981	1.059	1.026	1.151	1.114	1.181	0.89	0.0137414	0.743	0.0021437	0.836	0.0155631
O00241	Signal-regulatory protein beta-1 OS=Homo sapiens OX=9606 GN=SIRPB1	SIRPB1	43.211	35.525	23.1	8	10	5	0.629	0.641	0.629	0.697	0.666	0.608	1.812	1.677	1.734	0.377	2.4604e-05	0.364	8.407e-07	0.963	0.47298
O00244	Copper transport protein ATOX1 OS=Homo sapiens OX=9606 GN=ATOX1	ATOX1	7.4016	43.096	76.5	5	11	5	1.106	1.125	1.037	1.195	1.194	1.221	0.698	0.681	0.733	1.709	1.97173e-05	1.547	0.000183409	0.905	0.0179951
O00258	Tail-anchored protein insertion receptor WRB OS=Homo sapiens OX=9606 GN=WRB	WRB	19.779	1.621	8	2	2	2	1.361	1.247	1.285	1.159	0.983	1.01	0.601	0.734	0.665	1.576	0.0040843	1.946	0.00045521	1.235	0.020238
O00264	Membrane-associated progesterone receptor component 1 OS=Homo sapiens OX=9606 GN=PGRMC1	PGRMC1	21.671	18.193	20.5	6	13	6	1.276	1.306	1.327	0.943	0.987	0.977	0.804	0.741	0.765	1.258	0.00110432	1.692	3.8455e-05	1.345	7.9059e-05
O00267	Transcription elongation factor SPT5 OS=Homo sapiens OX=9606 GN=SUPT5H	SUPT5H	121	50.67	13.1	13	14	13	0.893	0.936	0.886	0.855	0.943	0.84	1.27	1.284	1.251	0.693	0.00056095	0.714	5.778e-05	1.029	0.49632
O00268	Transcription initiation factor TFIID subunit 4 OS=Homo sapiens OX=9606 GN=TAF4	TAF4	110.11	15.59	7.6	7	8	7	0.862	0.862	0.805	0.949	0.885	0.874	1.286	1.376	1.303	0.683	0.0003187	0.638	0.000123997	0.934	0.117465
O00273	DNA fragmentation factor subunit alpha OS=Homo sapiens OX=9606 GN=DFFA	DFFA	36.521	42.664	21.5	5	7	5	0.932	0.88	0.926	1.117	1.003	0.966	1.042	1.106	1.13	0.941	0.28338	0.835	0.0040426	0.887	0.066516
O00287	Regulatory factor X-associated protein OS=Homo sapiens OX=9606 GN=RFXAP	RFXAP	28.232	2.8078	5.9	1	1	1
O00291	Huntingtin-interacting protein 1 OS=Homo sapiens OX=9606 GN=HIP1	HIP1	116.22	39.969	16.2	18	21	18	1.09	1.046	1.084	0.934	0.939	0.924	1.045	1.052	1.022	0.897	0.00039754	1.032	0.111255	1.151	0.00051743
O00299	Chloride intracellular channel protein 1 OS=Homo sapiens OX=9606 GN=CLIC1	CLIC1	26.922	200.82	68.5	12	46	12	0.869	0.877	0.874	1.022	1.054	1.021	1.167	1.103	1.144	0.907	0.0076019	0.767	9.6803e-05	0.846	0.000100496
O00303	Eukaryotic translation initiation factor 3 subunit F OS=Homo sapiens OX=9606 GN=EIF3F	EIF3F	37.563	14.08	21	7	10	7	0.925	0.898	0.905	0.92	0.939	0.874	1.179	1.201	1.286	0.745	0.00098321	0.744	0.00045564	0.998	0.95274
O00308	NEDD4-like E3 ubiquitin-protein ligase WWP2 OS=Homo sapiens OX=9606 GN=WWP2	WWP2	98.911	2.619	3.1	3	3	1	0.711	0.748	0.735	0.839	0.857	0.72	1.524	1.579	1.473	0.528	0.00039569	0.479	3.9706e-06	0.908	0.174822
O00329	Phosphatidylinositol 4,5-bisphosphate 3-kinase catalytic subunit delta isoform OS=Homo sapiens OX=9606 GN=PIK3CD	PIK3CD	119.48	60.501	16.9	16	17	15	0.888	0.951	0.915	0.956	0.899	0.942	1.18	1.205	1.21	0.778	0.00023758	0.766	0.00023696	0.985	0.59752
O00330	Pyruvate dehydrogenase protein X component, mitochondrial OS=Homo sapiens OX=9606 GN=PDHX	PDHX	54.122	26.132	28.3	11	15	11	1.098	1.192	1.178	1.027	1.016	1.075	0.84	0.842	0.825	1.244	0.00029761	1.383	0.00025744	1.112	0.026582
O00391	Sulfhydryl oxidase 1 OS=Homo sapiens OX=9606 GN=QSOX1	QSOX1	82.577	7.0647	2.5	1	1	1
O00399	Dynactin subunit 6 OS=Homo sapiens OX=9606 GN=DCTN6	DCTN6	20.747	5.5533	16.3	3	4	3	1.04	1.09	1.036	1.115	1.106	1.088	0.787	0.909	0.857	1.296	0.003543	1.24	0.0084967	0.957	0.067737
O00400	Acetyl-coenzyme A transporter 1 OS=Homo sapiens OX=9606 GN=SLC33A1	SLC33A1	60.908	7.2375	5.6	3	3	3	0.929	1.141	1.318	1.066	0.91	1.121	0.883	0.959	0.788	1.178	0.127263	1.288	0.101718	1.094	0.52266
O00408	cGMP-dependent 3',5'-cyclic phosphodiesterase OS=Homo sapiens OX=9606 GN=PDE2A	PDE2A	105.72	-2	1.8	2	2	1
O00410	Importin-5 OS=Homo sapiens OX=9606 GN=IPO5	IPO5	123.63	84.883	29.3	24	35	24	0.868	0.881	0.946	0.949	0.941	0.921	1.241	1.214	1.243	0.76	1.98929e-05	0.729	0.00032451	0.959	0.20146
O00422	Histone deacetylase complex subunit SAP18 OS=Homo sapiens OX=9606 GN=SAP18	SAP18	17.561	11.568	23.5	5	8	5	0.889	0.986	0.934	0.902	0.864	0.827	1.332	1.279	1.199	0.681	0.00062412	0.737	0.0020587	1.083	0.110459
O00429	Dynamin-1-like protein OS=Homo sapiens OX=9606 GN=DNM1L	DNM1L	81.876	89.149	28.9	17	22	17	0.93	0.836	0.881	0.998	1.019	0.965	1.169	1.16	1.127	0.863	0.00159679	0.766	0.00121901	0.888	0.025741
O00442	RNA 3'-terminal phosphate cyclase OS=Homo sapiens OX=9606 GN=RTCA	RTCA	39.336	5.6538	4.9	2	5	2	1.052	1.111	0.995	1.037	1.089	1.106	0.915	0.852	0.912	1.206	0.0034402	1.179	0.0141385	0.977	0.55798
O00443	Phosphatidylinositol 4-phosphate 3-kinase C2 domain-containing subunit alpha OS=Homo sapiens OX=9606 GN=PIK3C2A	PIK3C2A	190.68	4.9944	2.6	4	4	4	1.155	1.206	1.263	1.07	1.06	1.22	0.587	0.777	0.61	1.697	0.0056441	1.836	0.0025571	1.082	0.199995
O00453	Leukocyte-specific transcript 1 protein OS=Homo sapiens OX=9606 GN=LST1	LST1	10.792	4.5106	24.7	2	4	2	0.867	0.68	0.73	0.968	0.982	0.822	1.427	1.364	1.303	0.677	0.0033402	0.556	0.00152402	0.821	0.096684
O00459	Phosphatidylinositol 3-kinase regulatory subunit beta OS=Homo sapiens OX=9606 GN=PIK3R2	PIK3R2	81.544	9.5572	6.3	4	7	3	0.999	0.921	0.865	0.912	0.804	0.906	1.293	1.166	1.266	0.704	0.002438	0.748	0.0050627	1.062	0.36104
O00461	Golgi integral membrane protein 4 OS=Homo sapiens OX=9606 GN=GOLIM4	GOLIM4	81.879	31.371	12.5	7	9	7	1.267	1.092	1.194	1.2	1.114	1.215	0.692	0.536	0.679	1.851	0.00199603	1.863	0.0025033	1.007	0.91712
O00462	Beta-mannosidase OS=Homo sapiens OX=9606 GN=MANBA	MANBA	100.89	73.718	22.5	17	29	17	1.392	1.402	1.402	0.976	0.966	0.986	0.64	0.63	0.65	1.525	1.2754e-06	2.185	6.0823e-08	1.433	2.9561e-07
O00471	Exocyst complex component 5 OS=Homo sapiens OX=9606 GN=EXOC5	EXOC5	81.852	35.712	24	16	19	16	1.111	1.079	1.15	1.044	0.987	0.967	0.942	0.934	0.868	1.093	0.062577	1.217	0.0034769	1.114	0.021163
O00478	Butyrophilin subfamily 3 member A3 OS=Homo sapiens OX=9606 GN=BTN3A3	BTN3A3	65.001	6.1452	8.2	4	5	2	1.09	1.058	0.995	0.823	0.93	0.878	1.183	0.961	1.198	0.787	0.041804	0.94	0.4959	1.195	0.0158554
O00483	Cytochrome c oxidase subunit NDUFA4 OS=Homo sapiens OX=9606 GN=NDUFA4	NDUFA4	9.3697	9.7252	45.7	4	6	4	0.744	0.798	0.763	0.793	0.781	0.696	1.59	1.539	1.587	0.481	6.3265e-05	0.489	3.1988e-06	1.015	0.73716
O00487	26S proteasome non-ATPase regulatory subunit 14 OS=Homo sapiens OX=9606 GN=PSMD14	PSMD14	34.577	37.884	23.5	6	7	6	1.032	0.99	1.025	1.049	1.064	1.065	0.876	0.969	0.936	1.143	0.0110215	1.096	0.046297	0.959	0.037363
O00499	Myc box-dependent-interacting protein 1 OS=Homo sapiens OX=9606 GN=BIN1	BIN1	64.699	27.144	14	8	12	6	1.051	1.037	1.125	1.404	1.461	1.391	0.558	0.533	0.514	2.652	2.0633e-06	2.002	3.8331e-05	0.755	0.00066083
O00505	Importin subunit alpha-4 OS=Homo sapiens OX=9606 GN=KPNA3	KPNA3	57.81	34.06	11.1	5	11	3	0.921	1.03	0.962	1.062	1.053	1.145	1	0.996	0.985	1.094	0.030261	0.977	0.5394	0.894	0.054945
O00506	Serine/threonine-protein kinase 25 OS=Homo sapiens OX=9606 GN=STK25	STK25	48.111	6.3698	15	5	7	2	1.028	0.846	0.966	1.127	1.188	1.029	0.974	0.87	1.035	1.162	0.084556	0.986	0.86092	0.849	0.081383
O00519	Fatty-acid amide hydrolase 1 OS=Homo sapiens OX=9606 GN=FAAH	FAAH	63.065	11.689	7.6	4	4	4	0.785	0.755	0.843	0.592	0.799	0.624	1.658	1.535	1.538	0.426	0.00084393	0.504	7.7558e-05	1.183	0.147616
O00534	von Willebrand factor A domain-containing protein 5A OS=Homo sapiens OX=9606 GN=VWA5A	VWA5A	86.488	17.417	10.8	7	7	7	1.225	1.178	1.206	1.159	1.143	1.183	0.603	0.636	0.697	1.8	0.000175537	1.864	0.000140316	1.036	0.082201
O00541	Pescadillo homolog OS=Homo sapiens OX=9606 GN=PES1	PES1	68.002	4.9116	6.1	3	3	3	0.743	1.242	0.994	0.949	0.915	0.706	1.238	1.345	1.028	0.712	0.049004	0.825	0.28506	1.159	0.4867
O00560	Syntenin-1 OS=Homo sapiens OX=9606 GN=SDCBP	SDCBP	32.444	123.83	36.9	7	13	7	1.226	1.297	1.291	0.821	0.859	0.845	0.887	0.899	0.919	0.933	0.0147594	1.41	7.9359e-05	1.51	5.5495e-05
O00562	Membrane-associated phosphatidylinositol transfer protein 1 OS=Homo sapiens OX=9606 GN=PITPNM1	PITPNM1	134.85	4.5432	3.9	4	4	4	0.876	0.613	1.116	0.792	1.009	1.014	1.437	1.26	1.063	0.749	0.073216	0.693	0.116396	0.925	0.62842
O00566	U3 small nucleolar ribonucleoprotein protein MPP10 OS=Homo sapiens OX=9606 GN=MPHOSPH10	MPHOSPH10	78.863	8.6061	5.3	3	3	3
O00567	Nucleolar protein 56 OS=Homo sapiens OX=9606 GN=NOP56	NOP56	66.049	26.995	18.7	10	14	10	0.983	1.014	0.967	0.813	0.879	0.873	1.458	1.14	1.188	0.677	0.0086639	0.783	0.036539	1.156	0.0071029
O00571	ATP-dependent RNA helicase DDX3X OS=Homo sapiens OX=9606 GN=DDX3X	DDX3X	73.243	62.506	42.3	27	40	8	0.903	0.914	0.88	0.997	0.997	0.939	1.157	1.136	1.13	0.857	0.00187785	0.788	5.8204e-05	0.92	0.021723
O00584	Ribonuclease T2 OS=Homo sapiens OX=9606 GN=RNASET2	RNASET2	29.48	46.201	43	11	23	11	1.358	1.326	1.412	1	1.023	0.997	0.586	0.6	0.607	1.684	1.2147e-06	2.284	1.2586e-06	1.356	0.000104675
O00602	Ficolin-1 OS=Homo sapiens OX=9606 GN=FCN1	FCN1	35.078	35.903	25.5	8	15	8	0.344	0.379	0.375	0.559	0.566	0.415	2.302	2.285	2.189	0.227	0.0047016	0.162	3.8422e-07	0.713	0.035957
O00625	Pirin OS=Homo sapiens OX=9606 GN=PIR	PIR	32.113	10.445	11	3	6	3	1.214	1.202	1.304	1.419	1.493	1.573	0.231	0.272	0.275	5.765	1.51872e-05	4.781	1.72448e-05	0.829	0.0089373
O00629	Importin subunit alpha-3 OS=Homo sapiens OX=9606 GN=KPNA4	KPNA4	57.886	8.9395	9.6	4	8	2	0.902	1.18	1.134	0.893	1.015	0.952	1.098	1.043	0.913	0.936	0.38864	1.053	0.65774	1.124	0.28866
O00635	E3 ubiquitin-protein ligase TRIM38 OS=Homo sapiens OX=9606 GN=TRIM38	TRIM38	53.415	13.539	15.1	6	7	6	0.938	1.027	0.971	1.052	1.006	1.141	0.96	1.053	0.991	1.065	0.24524	0.977	0.57856	0.918	0.133695
O00743	Serine/threonine-protein phosphatase 6 catalytic subunit OS=Homo sapiens OX=9606 GN=PPP6C	PPP6C	35.144	15.713	28.2	8	9	8	0.936	0.899	1.023	0.979	0.925	1.007	1.168	1.193	1.068	0.849	0.0179041	0.833	0.023301	0.982	0.69512
O00754	Lysosomal alpha-mannosidase OS=Homo sapiens OX=9606 GN=MAN2B1	MAN2B1	113.74	81.54	24.9	21	35	21	1.307	1.235	1.36	1.091	1.119	1.124	0.558	0.539	0.575	1.994	2.4839e-06	2.334	1.73839e-05	1.17	0.006025
O00757	Fructose-1,6-bisphosphatase isozyme 2 OS=Homo sapiens OX=9606 GN=FBP2	FBP2	36.743	5.1742	12.4	3	7	2	1.007	1.026	1.051	1.152	1.265	1.316	0.769	0.687	0.766	1.68	0.00066001	1.388	0.00107901	0.826	0.0101561
O00764	Pyridoxal kinase OS=Homo sapiens OX=9606 GN=PDXK	PDXK	35.102	87.319	28.2	9	23	9	1.053	1.083	1.045	1.168	1.164	1.142	0.804	0.761	0.756	1.497	4.0516e-05	1.371	0.000142894	0.916	0.0024157
O00767	Acyl-CoA desaturase OS=Homo sapiens OX=9606 GN=SCD	SCD	41.522	6.5007	3.6	1	2	1	1.569	1.566	1.643	1.037	0.979	0.981	0.359	0.44	0.461	2.379	0.00038213	3.792	6.4463e-05	1.594	4.2511e-05
O14495	Phospholipid phosphatase 3 OS=Homo sapiens OX=9606 GN=PLPP3	PLPP3	35.116	5.8957	11.3	3	4	3	1.927	1.616	1.904	0.839	0.78	0.839	0.359	0.416	0.383	2.123	0.000102422	4.704	2.313e-05	2.216	0.00021596
O14497	AT-rich interactive domain-containing protein 1A OS=Homo sapiens OX=9606 GN=ARID1A	ARID1A	242.04	70.866	9	17	18	17	0.745	0.746	0.743	0.772	0.793	0.769	1.543	1.559	1.472	0.51	2.3986e-06	0.488	0.00061551	0.957	0.046201
O14523	Phospholipid transfer protein C2CD2L OS=Homo sapiens OX=9606 GN=C2CD2L	C2CD2L	76.18	33.04	9.1	5	5	5	1.126	1.279	1.137	1.126	1.15	1.057	0.742	0.861	0.784	1.396	0.0026359	1.484	0.002703	1.063	0.28238
O14526	F-BAR domain only protein 1 OS=Homo sapiens OX=9606 GN=FCHO1	FCHO1	96.86	8.4257	5.4	5	5	5	0.742	0.801	0.714	0.776	0.814	0.791	1.539	1.486	1.436	0.534	1.67274e-05	0.506	6.2231e-05	0.948	0.21046
O14530	Thioredoxin domain-containing protein 9 OS=Homo sapiens OX=9606 GN=TXNDC9	TXNDC9	26.534	3.1043	8	2	2	2
O14545	TRAF-type zinc finger domain-containing protein 1 OS=Homo sapiens OX=9606 GN=TRAFD1	TRAFD1	64.84	31.912	17	9	12	9	0.657	0.661	0.665	0.863	0.895	0.834	1.486	1.527	1.487	0.576	1.78556e-05	0.441	5.6926e-08	0.765	0.00020311
O14548	Cytochrome c oxidase subunit 7A-related protein, mitochondrial OS=Homo sapiens OX=9606 GN=COX7A2L	COX7A2L	12.615	22.958	26.3	3	6	3	0.908	0.908	1.019	0.914	0.913	1.012	1.215	1.168	1.087	0.818	0.0131005	0.817	0.0158779	0.999	0.9748
O14561	Acyl carrier protein, mitochondrial OS=Homo sapiens OX=9606 GN=NDUFAB1	NDUFAB1	17.417	8.4024	21.2	4	11	4	1.197	1.226	1.218	1.021	1.109	1.097	0.735	0.671	0.718	1.519	0.00037698	1.714	4.2074e-05	1.128	0.010741
O14562	Ubiquitin domain-containing protein UBFD1 OS=Homo sapiens OX=9606 GN=UBFD1	UBFD1	33.382	4.558	7.1	2	2	2
O14569	Cytochrome b561 domain-containing protein 2 OS=Homo sapiens OX=9606 GN=CYB561D2	CYB561D2	23.973	3.1537	5.4	1	2	1
O14579	Coatomer subunit epsilon OS=Homo sapiens OX=9606 GN=COPE	COPE	34.482	17.403	23.4	6	6	6	0.972	0.92	0.94	1.072	1.043	1.052	0.956	0.953	1.012	1.084	0.0184411	0.97	0.28912	0.894	0.0033446
O14602	Eukaryotic translation initiation factor 1A, Y-chromosomal OS=Homo sapiens OX=9606 GN=EIF1AY	EIF1AY	16.442	14.288	38.2	6	7	1	1.005	0.956	0.947	1.19	1.211	1.102	0.826	0.942	0.877	1.324	0.0041419	1.099	0.085619	0.83	0.0056635
O14607	Histone demethylase UTY OS=Homo sapiens OX=9606 GN=UTY	UTY	149.55	4.5709	1.8	3	3	3	0.862	0.82	0.848	0.999	0.827	0.715	1.348	1.314	1.412	0.624	0.0083154	0.621	4.4886e-05	0.996	0.96488
O14617	AP-3 complex subunit delta-1 OS=Homo sapiens OX=9606 GN=AP3D1	AP3D1	130.16	126.9	18.7	19	31	19	1.009	1.068	1.055	0.996	0.961	0.991	0.997	1.012	0.955	0.995	0.81244	1.057	0.087584	1.062	0.042603
O14618	Copper chaperone for superoxide dismutase OS=Homo sapiens OX=9606 GN=CCS	CCS	29.04	8.7318	13.5	4	5	4	0.96	0.965	0.867	0.977	1.007	0.845	1.1	1.085	1.197	0.836	0.044136	0.826	0.0144786	0.987	0.8671
O14646	Chromodomain-helicase-DNA-binding protein 1 OS=Homo sapiens OX=9606 GN=CHD1	CHD1	196.69	1.3741	2	4	4	2	0.667	0.705	0.793	0.867	0.829	0.714	1.631	1.41	1.569	0.523	0.00088113	0.47	0.00035595	0.898	0.2429
O14647	Chromodomain-helicase-DNA-binding protein 2 OS=Homo sapiens OX=9606 GN=CHD2	CHD2	211.34	5.2128	2.2	4	4	2	1.115	1.208	1.12	0.925	0.958	0.986	0.955	1	0.839	1.027	0.63154	1.232	0.022803	1.2	0.0046563
O14653	Golgi SNAP receptor complex member 2 OS=Homo sapiens OX=9606 GN=GOSR2	GOSR2	24.775	5.5847	14.2	3	3	3	1.232	0.981	1.017	1.051	1.159	1.04	0.826	0.959	0.814	1.25	0.022975	1.243	0.070902	0.994	0.90434
O14656	Torsin-1A OS=Homo sapiens OX=9606 GN=TOR1A	TOR1A	37.808	15.21	13.3	4	5	4	1.044	1.089	1.019	0.97	1.052	1.014	1.001	0.989	1.029	1.006	0.85242	1.044	0.131739	1.038	0.28372
O14657	Torsin-1B OS=Homo sapiens OX=9606 GN=TOR1B	TOR1B	37.978	8.743	14.9	5	5	5	0.91	0.948	0.901	0.887	0.927	0.987	1.145	1.172	1.247	0.786	0.0038555	0.774	0.00102021	0.985	0.69952
O14662	Syntaxin-16 OS=Homo sapiens OX=9606 GN=STX16	STX16	37.031	15.097	9.2	3	3	3	1.137	1.044	1.072	1.071	0.976	1.143	0.852	0.957	0.828	1.21	0.040502	1.234	0.0143007	1.02	0.70852
O14672	Disintegrin and metalloproteinase domain-containing protein 10 OS=Homo sapiens OX=9606 GN=ADAM10	ADAM10	84.141	77.896	19	11	14	11	1.141	1.123	1.128	0.948	0.961	0.909	0.912	0.903	0.928	1.027	0.22254	1.237	2.0798e-05	1.204	0.00043847
O14678	ATP-binding cassette sub-family D member 4 OS=Homo sapiens OX=9606 GN=ABCD4	ABCD4	68.597	2.0458	1.5	1	1	1
O14681	Etoposide-induced protein 2.4 homolog OS=Homo sapiens OX=9606 GN=EI24	EI24	38.964	1.6113	2.4	1	1	1
O14686	Histone-lysine N-methyltransferase 2D OS=Homo sapiens OX=9606 GN=KMT2D	KMT2D	593.38	2.2593	0.1	1	1	1	0.846	0.941	1.008	0.825	0.994	0.943	1.215	1.144	1.225	0.771	0.0115006	0.78	0.0105633	1.012	0.87788
O14727	Apoptotic protease-activating factor 1 OS=Homo sapiens OX=9606 GN=APAF1	APAF1	141.84	74.26	17.8	21	25	21	0.697	0.676	0.705	0.781	0.814	0.729	1.567	1.657	1.599	0.482	3.7514e-05	0.431	1.0681e-06	0.894	0.032419
O14730	Serine/threonine-protein kinase RIO3 OS=Homo sapiens OX=9606 GN=RIOK3	RIOK3	59.092	2.5286	2.9	2	2	2	1.09	1.012	0.913	1.085	0.911	0.883	1.071	1.13	1.004	0.898	0.20358	0.941	0.36792	1.047	0.5925
O14732	Inositol monophosphatase 2 OS=Homo sapiens OX=9606 GN=IMPA2	IMPA2	31.321	8.5195	13.2	4	5	4	0.588	0.612	0.661	0.557	0.57	0.503	1.994	1.855	1.94	0.282	4.2365e-06	0.321	4.7112e-06	1.142	0.061502
O14734	Acyl-coenzyme A thioesterase 8 OS=Homo sapiens OX=9606 GN=ACOT8	ACOT8	35.914	4.9411	13.5	4	5	4	1.055	1.011	1.002	1.112	1.015	0.963	0.961	0.965	0.978	1.064	0.29038	1.056	0.030942	0.993	0.90646
O14735	CDP-diacylglycerol--inositol 3-phosphatidyltransferase OS=Homo sapiens OX=9606 GN=CDIPT	CDIPT	23.539	5.5122	15	3	3	3	1.139	1.138	1.196	0.963	0.966	0.959	0.82	0.975	0.859	1.088	0.2342	1.309	0.0074961	1.203	0.0079835
O14737	Programmed cell death protein 5 OS=Homo sapiens OX=9606 GN=PDCD5	PDCD5	14.285	15.578	44	5	8	5	0.932	0.89	0.947	1.037	1.005	1.004	1.12	1.106	1.015	0.94	0.134521	0.854	0.0122196	0.909	0.0111582
O14744	Protein arginine N-methyltransferase 5 OS=Homo sapiens OX=9606 GN=PRMT5	PRMT5	72.683	21.005	13.2	9	13	9	0.881	0.886	0.911	0.919	0.993	0.977	1.204	1.151	1.182	0.817	0.00167643	0.757	7.7776e-05	0.927	0.042899
O14745	Na(+)/H(+) exchange regulatory cofactor NHE-RF1 OS=Homo sapiens OX=9606 GN=SLC9A3R1	SLC9A3R1	38.868	32.281	35.8	12	23	12	0.592	0.582	0.598	0.757	0.745	0.648	1.795	1.703	1.805	0.405	6.3853e-05	0.334	3.4229e-07	0.824	0.0187798
O14772	Fucose-1-phosphate guanylyltransferase OS=Homo sapiens OX=9606 GN=FPGT	FPGT	68.009	8.4098	5.4	3	3	3	0.839	1.025	0.984	1.017	1.022	1.083	1.02	1.088	1.084	0.978	0.48868	0.892	0.143559	0.912	0.21342
O14773	Tripeptidyl-peptidase 1 OS=Homo sapiens OX=9606 GN=TPP1	TPP1	61.247	99.378	17.8	8	26	8	1.363	1.432	1.394	1.066	1.016	1.125	0.527	0.544	0.559	1.967	3.8877e-05	2.57	9.1836e-07	1.306	0.00121652
O14776	Transcription elongation regulator 1 OS=Homo sapiens OX=9606 GN=TCERG1	TCERG1	123.9	42.603	12.9	14	14	14	0.9	0.915	0.901	0.882	0.899	0.873	1.262	1.227	1.197	0.72	4.3923e-05	0.737	4.3266e-05	1.023	0.084178
O14786	Neuropilin-1 OS=Homo sapiens OX=9606 GN=NRP1	NRP1	103.13	113.59	10.8	7	7	7	1.307	1.484	1.265	1.405	1.343	1.491	0.127	0.214	0.217	7.597	0.00032358	7.269	0.0003847	0.957	0.47088
O14787	Transportin-2 OS=Homo sapiens OX=9606 GN=TNPO2	TNPO2	101.39	2.8062	5	4	7	2	1.171	0.903	0.921	1.135	0.923	0.929	0.988	1	1.106	0.965	0.64124	0.968	0.69446	1.003	0.99844
O14795	Protein unc-13 homolog B OS=Homo sapiens OX=9606 GN=UNC13B	UNC13B	180.68	2.3816	0.8	1	1	1	1.05	1.391	1.214	1.482	1.352	1.508	0.273	0.317	0.37	4.523	8.3409e-05	3.807	0.00036153	0.842	0.113563
O14802	DNA-directed RNA polymerase III subunit RPC1 OS=Homo sapiens OX=9606 GN=POLR3A	POLR3A	155.64	1.224	1.2	2	2	2	0.867	1.023	0.958	0.87	1.044	0.995	1.173	1.071	1.123	0.864	0.070315	0.846	0.036797	0.979	0.79148
O14807	Ras-related protein M-Ras OS=Homo sapiens OX=9606 GN=MRAS	MRAS	23.846	8.4825	19.2	4	6	4	1.362	1.375	1.615	1.129	1.162	1.294	0.386	0.379	0.324	3.292	6.3538e-05	3.996	6.0098e-05	1.214	0.049576
O14817	Tetraspanin-4 OS=Homo sapiens OX=9606 GN=TSPAN4	TSPAN4	26.118	1.8697	6.3	2	2	2
O14818	Proteasome subunit alpha type-7 OS=Homo sapiens OX=9606 GN=PSMA7	PSMA7	27.887	80.807	53.2	13	27	13	1.022	0.992	0.943	1.032	1.094	1.108	0.994	0.903	0.964	1.13	0.026441	1.034	0.41714	0.914	0.049197
O14828	Secretory carrier-associated membrane protein 3 OS=Homo sapiens OX=9606 GN=SCAMP3	SCAMP3	38.287	40.157	28.2	7	8	7	1.171	1.245	1.145	0.987	1.023	1.089	0.775	0.714	0.812	1.347	0.0032381	1.548	0.00063773	1.149	0.021725
O14832	Phytanoyl-CoA dioxygenase, peroxisomal OS=Homo sapiens OX=9606 GN=PHYH	PHYH	38.538	1.4478	2.1	1	1	1	1.243	1.347	1.349	1.222	1.132	1.287	0.492	0.434	0.508	2.539	0.000102691	2.747	5.5898e-05	1.082	0.16002
O14841	5-oxoprolinase OS=Homo sapiens OX=9606 GN=OPLAH	OPLAH	137.46	74.419	19.3	18	20	18	1.147	1.129	1.122	1.149	1.09	1.109	0.783	0.843	0.812	1.373	0.00027646	1.394	0.00011899	1.015	0.4229
O14867	Transcription regulator protein BACH1 OS=Homo sapiens OX=9606 GN=BACH1	BACH1	81.957	38.437	12	7	9	7	0.626	0.699	0.681	0.784	0.674	0.696	1.702	1.734	1.624	0.426	6.4031e-05	0.396	1.8931e-05	0.931	0.2842
O14874	[3-methyl-2-oxobutanoate dehydrogenase [lipoamide]] kinase, mitochondrial OS=Homo sapiens OX=9606 GN=BCKDK	BCKDK	46.36	19.766	11.2	3	4	3	1.413	1.393	1.437	1.049	0.996	1.015	0.409	0.54	0.408	2.255	0.00095652	3.127	0.0065568	1.387	4.4774e-05
O14879	Interferon-induced protein with tetratricopeptide repeats 3 OS=Homo sapiens OX=9606 GN=IFIT3	IFIT3	55.984	48.345	28.2	10	12	10	1.086	1.012	1.132	0.866	0.848	0.88	1.001	1.092	0.959	0.85	0.0153043	1.058	0.31974	1.245	0.0031623
O14880	Microsomal glutathione S-transferase 3 OS=Homo sapiens OX=9606 GN=MGST3	MGST3	16.516	46.681	30.9	5	12	5	1.248	1.247	1.346	0.962	1.051	1.023	0.692	0.747	0.722	1.405	0.00058067	1.777	6.4327e-05	1.265	0.0029612
O14907	Tax1-binding protein 3 OS=Homo sapiens OX=9606 GN=TAX1BP3	TAX1BP3	13.735	10.503	19.4	2	3	2	1.001	0.991	0.975	1.101	1.097	1.335	0.903	0.768	0.885	1.382	0.0174828	1.161	0.098718	0.84	0.120864
O14908	PDZ domain-containing protein GIPC1 OS=Homo sapiens OX=9606 GN=GIPC1	GIPC1	36.049	3.8904	11.4	3	3	3	1.041	0.991	0.981	1.348	1.371	1.439	0.61	0.617	0.6	2.276	1.3183e-06	1.649	1.76708e-05	0.725	0.00027785
O14920	Inhibitor of nuclear factor kappa-B kinase subunit beta OS=Homo sapiens OX=9606 GN=IKBKB	IKBKB	86.563	41.733	23.9	15	18	14	0.874	0.947	0.921	1.008	0.924	0.989	1.083	1.214	1.138	0.85	0.0187589	0.798	0.0051839	0.939	0.148937
O14925	Mitochondrial import inner membrane translocase subunit Tim23 OS=Homo sapiens OX=9606 GN=TIMM23	TIMM23	21.943	10.011	22	4	4	4	1.115	1.183	1.21	0.956	1.073	1.12	0.856	0.763	0.804	1.3	0.0106982	1.448	0.00084407	1.114	0.108459
O14929	Histone acetyltransferase type B catalytic subunit OS=Homo sapiens OX=9606 GN=HAT1	HAT1	49.512	17.624	9.1	3	3	3	0.707	0.593	0.681	0.808	0.691	0.73	1.617	1.677	1.58	0.457	8.4535e-05	0.406	8.3949e-05	0.889	0.167277
O14936	Peripheral plasma membrane protein CASK OS=Homo sapiens OX=9606 GN=CASK	CASK	105.12	1.3506	1.2	1	1	1	1.058	0.901	0.919	0.99	0.966	1.056	0.882	1.395	0.946	0.935	0.76056	0.893	0.56522	0.956	0.45336
O14939	Phospholipase D2 OS=Homo sapiens OX=9606 GN=PLD2	PLD2	105.99	1.6851	0.8	1	1	1	1.296	1.358	1.487	0.753	0.7	0.861	0.914	0.822	0.942	0.864	0.113641	1.546	0.00165573	1.79	0.00131584
O14949	Cytochrome b-c1 complex subunit 8 OS=Homo sapiens OX=9606 GN=UQCRQ	UQCRQ	9.9062	28	47.6	5	9	5	1.156	1.294	1.2	0.865	0.931	0.973	0.877	0.88	0.896	1.044	0.29912	1.376	0.00071688	1.318	0.0044217
O14964	Hepatocyte growth factor-regulated tyrosine kinase substrate OS=Homo sapiens OX=9606 GN=HGS	HGS	86.191	25.548	15.1	10	16	10	0.981	0.984	0.95	0.972	1.041	0.977	1.003	1.064	1.056	0.957	0.20428	0.933	0.033944	0.975	0.36904
O14966	Ras-related protein Rab-7L1 OS=Homo sapiens OX=9606 GN=RAB29	RAB29	23.155	12.669	23.2	4	6	3	1.14	1.253	1.2	1.045	1.011	1.09	0.782	0.8	0.754	1.347	0.00043524	1.538	0.000182003	1.142	0.0191783
O14972	Down syndrome critical region protein 3 OS=Homo sapiens OX=9606 GN=DSCR3	DSCR3	33.01	76.847	16.2	3	6	3	1.11	1.181	1.157	0.957	1.061	0.945	0.895	0.901	0.858	1.116	0.051741	1.299	0.00038488	1.164	0.02036
O14974	Protein phosphatase 1 regulatory subunit 12A OS=Homo sapiens OX=9606 GN=PPP1R12A	PPP1R12A	115.28	51.311	18.4	18	21	18	0.759	0.695	0.734	0.901	0.846	0.838	1.543	1.489	1.524	0.567	2.1231e-05	0.48	1.60393e-05	0.846	0.0082435
O14976	Cyclin-G-associated kinase OS=Homo sapiens OX=9606 GN=GAK	GAK	143.19	75.973	18.2	21	27	21	0.836	0.845	0.855	1.025	1.024	0.974	1.172	1.116	1.146	0.88	0.0044017	0.738	4.0546e-05	0.839	0.00062436
O14979	Heterogeneous nuclear ribonucleoprotein D-like OS=Homo sapiens OX=9606 GN=HNRNPDL	HNRNPDL	46.437	66.899	16	8	13	8	0.985	1.019	1.023	0.908	0.93	0.888	1.163	1.12	1.163	0.791	0.00021761	0.878	0.00172374	1.11	0.0043006
O14980	Exportin-1 OS=Homo sapiens OX=9606 GN=XPO1	XPO1	123.38	50.001	22	20	33	20	0.794	0.849	0.87	0.928	0.948	0.947	1.226	1.238	1.3	0.75	0.000120609	0.668	0.00024419	0.89	0.0142551
O14981	TATA-binding protein-associated factor 172 OS=Homo sapiens OX=9606 GN=BTAF1	BTAF1	206.89	14.866	3.2	5	6	5	0.986	0.922	0.957	0.948	0.965	0.887	1.093	1.189	1.247	0.793	0.0075966	0.812	0.0086174	1.023	0.51024
O15014	Zinc finger protein 609 OS=Homo sapiens OX=9606 GN=ZNF609	ZNF609	151.19	1.2212	1.3	1	1	1
O15018	PDZ domain-containing protein 2 OS=Homo sapiens OX=9606 GN=PDZD2	PDZD2	301.64	1.6476	0.6	2	2	2	0.992	0.975	0.992	0.785	0.85	0.799	1.242	1.225	1.291	0.648	0.00011601	0.787	0.000139955	1.216	0.00138466
O15027	Protein transport protein Sec16A OS=Homo sapiens OX=9606 GN=SEC16A	SEC16A	233.51	37.863	9.3	19	20	19	0.918	0.952	0.862	1.005	0.983	1.036	1.166	1.115	1.097	0.895	0.0096188	0.809	0.0034215	0.903	0.035583
O15031	Plexin-B2 OS=Homo sapiens OX=9606 GN=PLXNB2	PLXNB2	205.12	193.39	20.6	30	42	30	1.018	1.023	1.085	1.031	0.997	1.081	0.905	0.927	0.9	1.138	0.0068837	1.144	0.0038818	1.005	0.86646
O15040	Tectonin beta-propeller repeat-containing protein 2 OS=Homo sapiens OX=9606 GN=TECPR2	TECPR2	153.85	2.1935	0.7	1	1	1
O15042	U2 snRNP-associated SURP motif-containing protein OS=Homo sapiens OX=9606 GN=U2SURP	U2SURP	118.29	24.321	10.7	10	11	10	0.903	0.85	0.945	0.883	0.872	0.829	1.335	1.206	1.216	0.688	0.00059608	0.718	0.00178192	1.044	0.30502
O15047	Histone-lysine N-methyltransferase SETD1A OS=Homo sapiens OX=9606 GN=SETD1A	SETD1A	186.03	3.1116	1.5	2	2	2
O15067	Phosphoribosylformylglycinamidine synthase OS=Homo sapiens OX=9606 GN=PFAS	PFAS	144.73	53.052	12.3	17	21	17	0.831	0.853	0.894	0.838	0.894	0.835	1.352	1.413	1.282	0.634	0.00022071	0.637	0.00021884	1.004	0.89542
O15085	Rho guanine nucleotide exchange factor 11 OS=Homo sapiens OX=9606 GN=ARHGEF11	ARHGEF11	167.7	51.939	10	15	16	15	1.07	1.063	1.093	1.084	1.064	1.044	0.902	0.906	0.861	1.196	0.00079637	1.209	0.00049594	1.011	0.48138
O15111	Inhibitor of nuclear factor kappa-B kinase subunit alpha OS=Homo sapiens OX=9606 GN=CHUK	CHUK	84.639	8.6944	9.1	7	9	6	1.008	1.027	1.005	1.058	1.013	1.037	0.94	1.033	0.949	1.064	0.127081	1.04	0.25858	0.978	0.19786
O15116	U6 snRNA-associated Sm-like protein LSm1 OS=Homo sapiens OX=9606 GN=LSM1	LSM1	15.179	3.4929	12	1	1	1	1.173	0.941	0.971	1.297	1.004	1.121	0.75	0.914	0.87	1.35	0.034857	1.217	0.098117	0.902	0.3663
O15117	FYN-binding protein 1 OS=Homo sapiens OX=9606 GN=FYB1	FYB1	85.386	148.85	16.1	11	19	11	0.725	0.756	0.84	0.964	0.947	0.959	1.252	1.281	1.355	0.738	0.00022457	0.597	0.00048062	0.809	0.039895
O15118	NPC intracellular cholesterol transporter 1 OS=Homo sapiens OX=9606 GN=NPC1	NPC1	142.17	20.373	6.7	7	12	7	1.721	1.765	1.621	0.946	0.939	0.975	0.384	0.321	0.362	2.68	5.6122e-05	4.786	1.57433e-05	1.786	3.5526e-05
O15120	1-acyl-sn-glycerol-3-phosphate acyltransferase beta OS=Homo sapiens OX=9606 GN=AGPAT2	AGPAT2	30.914	7.0239	14.4	3	3	3	0.99	1.156	1.142	1.079	1.011	0.948	0.945	0.88	0.94	1.099	0.100423	1.189	0.035295	1.082	0.27812
O15121	Sphingolipid delta(4)-desaturase DES1 OS=Homo sapiens OX=9606 GN=DEGS1	DEGS1	37.866	4.085	4.6	1	1	1
O15126	Secretory carrier-associated membrane protein 1 OS=Homo sapiens OX=9606 GN=SCAMP1	SCAMP1	37.92	13.171	21.3	6	7	6	1.089	1.028	0.97	0.887	0.737	0.73	1.137	1.122	1.208	0.679	0.0043953	0.89	0.044659	1.311	0.0187045
O15127	Secretory carrier-associated membrane protein 2 OS=Homo sapiens OX=9606 GN=SCAMP2	SCAMP2	36.648	73.149	14	4	7	4	1.216	1.109	1.09	1.106	1.006	0.966	0.697	0.736	0.869	1.337	0.01936	1.483	0.0059386	1.109	0.117978
O15143	Actin-related protein 2/3 complex subunit 1B OS=Homo sapiens OX=9606 GN=ARPC1B	ARPC1B	40.949	76.122	39.8	14	41	14	0.981	1	1.003	1.033	1.044	1.047	0.985	0.957	0.997	1.063	0.0088195	1.015	0.33576	0.955	0.0047164
O15144	Actin-related protein 2/3 complex subunit 2 OS=Homo sapiens OX=9606 GN=ARPC2	ARPC2	34.333	40.418	39.7	15	48	15	0.982	1.054	1.022	1.025	1.094	1.107	0.967	0.917	0.931	1.146	0.0090203	1.086	0.033057	0.948	0.165664
O15145	Actin-related protein 2/3 complex subunit 3 OS=Homo sapiens OX=9606 GN=ARPC3	ARPC3	20.546	12.581	42.1	8	10	8	1.043	1.111	1.186	1.049	1.146	1.139	0.813	0.8	0.859	1.349	0.00111933	1.351	0.0021991	1.002	0.98032
O15156	Zinc finger and BTB domain-containing protein 7B OS=Homo sapiens OX=9606 GN=ZBTB7B	ZBTB7B	58.026	2.7309	4.3	2	2	2	1.026	0.861	0.653	1.114	0.958	0.693	1.169	1.214	1.398	0.731	0.093758	0.672	0.044441	0.919	0.68856
O15160	DNA-directed RNA polymerases I and III subunit RPAC1 OS=Homo sapiens OX=9606 GN=POLR1C	POLR1C	39.249	3.431	3.8	1	2	1	0.872	0.736	0.844	0.957	0.823	0.969	1.285	1.485	1.188	0.695	0.012357	0.62	0.0046371	0.892	0.196601
O15162	Phospholipid scramblase 1 OS=Homo sapiens OX=9606 GN=PLSCR1	PLSCR1	35.049	21.903	9.4	3	4	3	1.178	1.219	1.231	0.906	0.925	0.977	1	0.804	0.871	1.05	0.48364	1.356	0.0090241	1.292	0.00060303
O15173	Membrane-associated progesterone receptor component 2 OS=Homo sapiens OX=9606 GN=PGRMC2	PGRMC2	23.818	19.153	15.7	4	5	4	1.154	1.308	1.162	0.925	1.012	0.861	0.846	0.876	0.827	1.098	0.139816	1.422	0.00134081	1.295	0.0138774
O15204	ADAM DEC1 OS=Homo sapiens OX=9606 GN=ADAMDEC1	ADAMDEC1	52.775	3.535	3	1	2	1
O15211	Ral guanine nucleotide dissociation stimulator-like 2 OS=Homo sapiens OX=9606 GN=RGL2	RGL2	83.548	5.0545	3.9	2	2	2	1.011	1.013	0.959	0.958	1.053	0.953	1.057	0.991	1.1	0.942	0.24594	0.948	0.206	1.006	0.85676
O15212	Prefoldin subunit 6 OS=Homo sapiens OX=9606 GN=PFDN6	PFDN6	14.582	15.026	45	7	9	7	0.956	1.066	1.02	0.909	1.002	1.042	1.037	1.022	1.082	0.94	0.2256	0.968	0.41424	1.03	0.58732
O15213	WD repeat-containing protein 46 OS=Homo sapiens OX=9606 GN=WDR46	WDR46	68.07	5.4969	2.8	1	1	1	1.41	1.221	1.412	1.079	1.038	1.088	0.602	0.593	0.604	1.782	1.576e-06	2.247	0.0035971	1.261	0.0102405
O15228	Dihydroxyacetone phosphate acyltransferase OS=Homo sapiens OX=9606 GN=GNPAT	GNPAT	77.187	15.901	14	10	10	10	1.152	1.119	1.162	1.043	0.931	0.958	0.913	0.92	0.969	1.046	0.3162	1.225	0.0007446	1.171	0.0115597
O15229	Kynurenine 3-monooxygenase OS=Homo sapiens OX=9606 GN=KMO	KMO	55.809	8.522	8.2	4	7	4	1.465	1.84	1.716	0.868	0.938	0.95	0.452	0.451	0.439	2.054	1.86742e-05	3.741	0.0026642	1.822	0.00122471
O15231	Zinc finger protein 185 OS=Homo sapiens OX=9606 GN=ZNF185	ZNF185	73.525	98.238	26	14	16	14	0.659	0.71	0.613	0.911	0.886	0.858	1.565	1.414	1.515	0.591	0.000104495	0.441	9.6979e-05	0.747	0.0030376
O15234	Protein CASC3 OS=Homo sapiens OX=9606 GN=CASC3	CASC3	76.277	1.3762	1.6	1	1	1	0.997	0.988	1.057	0.961	0.877	0.881	1.044	1.096	1.219	0.809	0.0183006	0.906	0.125335	1.119	0.036699
O15235	28S ribosomal protein S12, mitochondrial OS=Homo sapiens OX=9606 GN=MRPS12	MRPS12	15.173	4.0333	18.1	1	1	1	1.127	1.111	1.096	1.005	1.133	0.925	0.886	0.849	0.941	1.145	0.115182	1.246	0.0020381	1.088	0.27602
O15243	Leptin receptor gene-related protein OS=Homo sapiens OX=9606 GN=LEPROT	LEPROT	14.254	2.4075	9.9	1	1	1	1.139	1.171	1.12	0.891	0.836	0.872	1.028	0.907	1.145	0.844	0.076799	1.114	0.177798	1.32	0.00025997
O15247	Chloride intracellular channel protein 2 OS=Homo sapiens OX=9606 GN=CLIC2	CLIC2	28.356	46.803	34.4	7	12	7	1.164	1.386	1.263	1.039	1.14	1.272	0.503	0.552	0.542	2.161	0.0002971	2.388	0.000117492	1.105	0.26244
O15254	Peroxisomal acyl-coenzyme A oxidase 3 OS=Homo sapiens OX=9606 GN=ACOX3	ACOX3	77.628	33.376	14.6	8	12	8	1.099	1.256	1.307	1.017	1.079	1.096	0.704	0.742	0.657	1.518	0.00057503	1.741	0.00093832	1.147	0.077244
O15258	Protein RER1 OS=Homo sapiens OX=9606 GN=RER1	RER1	22.958	15.426	19.9	3	4	3	1.15	1.103	1.241	0.986	0.994	1.11	0.815	0.866	0.847	1.222	0.0090559	1.382	0.00114056	1.131	0.075005
O15260	Surfeit locus protein 4 OS=Homo sapiens OX=9606 GN=SURF4	SURF4	30.394	3.1659	6.3	2	3	2	1.379	1.269	1.289	1.02	0.926	0.915	0.748	0.74	0.782	1.26	0.0038439	1.734	5.8089e-05	1.376	0.00171902
O15264	Mitogen-activated protein kinase 13 OS=Homo sapiens OX=9606 GN=MAPK13	MAPK13	42.089	14.876	14	5	6	5	1.328	1.224	1.231	1.257	1.268	1.326	0.374	0.371	0.416	3.317	3.8366e-06	3.258	1.64098e-05	0.982	0.58868
O15269	Serine palmitoyltransferase 1 OS=Homo sapiens OX=9606 GN=SPTLC1	SPTLC1	52.743	55.802	23.9	12	17	12	0.975	1.005	1.085	0.976	0.987	1.018	1.021	0.995	1.025	0.98	0.27092	1.008	0.84462	1.028	0.47524
O15270	Serine palmitoyltransferase 2 OS=Homo sapiens OX=9606 GN=SPTLC2	SPTLC2	62.924	25.797	13	6	8	6	0.829	0.865	0.85	0.922	0.864	0.884	1.38	1.272	1.298	0.676	0.00022356	0.644	8.4342e-05	0.953	0.101057
O15294	UDP-N-acetylglucosamine--peptide N-acetylglucosaminyltransferase 110 kDa subunit OS=Homo sapiens OX=9606 GN=OGT	OGT	116.92	60.876	16.6	13	17	13	1.001	1.031	0.956	0.948	0.914	0.971	1.125	1.052	1.078	0.87	0.006218	0.918	0.043698	1.055	0.132302
O15296	Arachidonate 15-lipoxygenase B OS=Homo sapiens OX=9606 GN=ALOX15B	ALOX15B	75.856	10.03	8	4	4	4	1.098	0.988	1.058	1.03	1.055	1.029	0.957	0.929	0.941	1.102	0.00122468	1.112	0.030376	1.01	0.79894
O15305	Phosphomannomutase 2 OS=Homo sapiens OX=9606 GN=PMM2	PMM2	28.082	25.604	35.4	10	17	10	0.955	1.014	0.983	1.046	1.017	1.109	0.975	0.977	0.964	1.088	0.031938	1.012	0.53762	0.931	0.081103
O15320	Endoplasmic reticulum export factor CTAGE5 OS=Homo sapiens OX=9606 GN=CTAGE5	CTAGE5	90.995	41.888	18.2	13	18	13	1.105	1.123	1.052	0.991	1.078	1.06	0.869	0.875	0.88	1.192	0.021221	1.25	0.00036387	1.048	0.21672
O15321	Transmembrane 9 superfamily member 1 OS=Homo sapiens OX=9606 GN=TM9SF1	TM9SF1	68.86	11.691	5.1	3	3	3	1.134	1.002	1.17	1.042	1.017	0.982	0.94	0.889	0.913	1.109	0.0117975	1.206	0.020795	1.087	0.180318
O15347	High mobility group protein B3 OS=Homo sapiens OX=9606 GN=HMGB3	HMGB3	22.98	11.547	17.5	3	4	3	0.967	1.048	1.033	0.947	0.952	0.984	1.02	1.109	1.055	0.905	0.021804	0.957	0.2766	1.057	0.115344
O15355	Protein phosphatase 1G OS=Homo sapiens OX=9606 GN=PPM1G	PPM1G	59.271	36.088	13.9	7	9	7	0.823	0.74	0.766	0.806	0.915	0.871	1.576	1.376	1.448	0.589	0.00061706	0.529	0.00022437	0.899	0.092382
O15357	Phosphatidylinositol 3,4,5-trisphosphate 5-phosphatase 2 OS=Homo sapiens OX=9606 GN=INPPL1	INPPL1	138.6	55.227	17.2	18	21	17	0.972	0.895	0.982	1.069	1.003	1.064	0.967	1.008	1.052	1.036	0.32638	0.941	0.185659	0.908	0.054544
O15371	Eukaryotic translation initiation factor 3 subunit D OS=Homo sapiens OX=9606 GN=EIF3D	EIF3D	63.972	88.825	33	12	22	12	0.89	0.947	0.862	0.901	0.965	0.842	1.295	1.19	1.283	0.719	0.0022415	0.716	0.0009752	0.997	0.9603
O15372	Eukaryotic translation initiation factor 3 subunit H OS=Homo sapiens OX=9606 GN=EIF3H	EIF3H	39.93	20.948	25	9	14	9	0.832	0.813	0.827	0.87	0.875	0.865	1.369	1.389	1.331	0.638	2.0703e-06	0.605	1.9496e-06	0.947	0.0020977
O15382	Branched-chain-amino-acid aminotransferase, mitochondrial OS=Homo sapiens OX=9606 GN=BCAT2	BCAT2	44.287	23.428	26.3	8	11	8	1.037	1.115	1.142	0.997	1.024	0.932	0.896	0.967	0.94	1.054	0.22086	1.175	0.0116359	1.115	0.053578
O15389	Sialic acid-binding Ig-like lectin 5 OS=Homo sapiens OX=9606 GN=SIGLEC5	SIGLEC5	60.714	9.3628	7.4	4	4	4	0.701	0.68	0.646	0.74	0.734	0.644	1.653	1.638	1.767	0.419	6.4248e-05	0.401	1.55209e-05	0.957	0.45122
O15400	Syntaxin-7 OS=Homo sapiens OX=9606 GN=STX7	STX7	29.815	77	30.3	7	12	7	1.328	1.332	1.306	1.003	1.009	1.011	0.688	0.727	0.684	1.44	0.00286	1.889	3.1222e-06	1.312	1.0312e-06
O15427	Monocarboxylate transporter 4 OS=Homo sapiens OX=9606 GN=SLC16A3	SLC16A3	49.469	20.08	14.8	6	9	6	1.101	1.042	1.2	1.086	0.983	1.083	0.874	0.845	0.86	1.222	0.0042813	1.296	0.0036388	1.061	0.33018
O15431	High affinity copper uptake protein 1 OS=Homo sapiens OX=9606 GN=SLC31A1	SLC31A1	21.09	4.6355	15.8	2	2	2	1.185	1.105	1.256	1.192	1.009	0.996	0.843	0.705	0.773	1.377	0.0145999	1.528	0.0025965	1.109	0.1988
O15438	Canalicular multispecific organic anion transporter 2 OS=Homo sapiens OX=9606 GN=ABCC3	ABCC3	169.34	5.5492	4.8	6	6	3
O15440	Multidrug resistance-associated protein 5 OS=Homo sapiens OX=9606 GN=ABCC5	ABCC5	160.66	4.4267	1.3	2	2	2	1.16	1.16	1.262	1.229	1.018	1.217	0.709	0.634	0.659	1.73	0.00141852	1.789	0.000177566	1.034	0.61788
O15498	Synaptobrevin homolog YKT6 OS=Homo sapiens OX=9606 GN=YKT6	YKT6	22.417	25.378	33.8	6	11	6	1.046	1.047	1.08	1.071	1.054	1.016	0.905	0.858	0.975	1.147	0.026241	1.159	0.0181559	1.01	0.61422
O15504	Nucleoporin-like protein 2 OS=Homo sapiens OX=9606 GN=NUPL2	NUPL2	44.871	1.9776	5	2	2	2
O15511	Actin-related protein 2/3 complex subunit 5 OS=Homo sapiens OX=9606 GN=ARPC5	ARPC5	16.32	67.625	53	8	21	7	1.026	1.017	1.105	1.072	1.045	1.108	0.906	0.925	0.898	1.182	0.00094224	1.154	0.0068586	0.976	0.47626
O15514	DNA-directed RNA polymerase II subunit RPB4 OS=Homo sapiens OX=9606 GN=POLR2D	POLR2D	16.311	2.7335	16.9	2	2	2
O15523	ATP-dependent RNA helicase DDX3Y OS=Homo sapiens OX=9606 GN=DDX3Y	DDX3Y	73.153	1.7831	29.8	20	30	1
O15525	Transcription factor MafG OS=Homo sapiens OX=9606 GN=MAFG	MAFG	17.849	4.0195	9.9	2	2	2	0.824	0.846	0.811	0.781	0.782	0.794	1.41	1.389	1.533	0.544	4.033e-05	0.573	7.652e-05	1.053	0.0188832
O15530	3-phosphoinositide-dependent protein kinase 1 OS=Homo sapiens OX=9606 GN=PDPK1	PDPK1	63.151	14.904	14.6	7	8	7	0.957	0.919	0.985	0.977	0.962	0.942	1.111	1.11	1.123	0.862	0.000182404	0.856	0.00157701	0.993	0.7654
O15533	Tapasin OS=Homo sapiens OX=9606 GN=TAPBP	TAPBP	47.625	11.856	7.4	3	8	3	1.083	1.125	1.05	1.201	1.312	1.238	0.623	0.59	0.689	1.972	0.00020079	1.713	0.00040261	0.869	0.0126625
O15541	RING finger protein 113A OS=Homo sapiens OX=9606 GN=RNF113A	RNF113A	38.787	28.833	19.2	7	8	7	0.594	0.559	0.581	0.891	0.857	0.719	1.71	1.717	1.739	0.478	0.0078353	0.336	2.4421e-07	0.703	0.0069642
O15553	Pyrin OS=Homo sapiens OX=9606 GN=MEFV	MEFV	86.443	21.15	7.6	6	8	6	0.436	0.373	0.351	0.543	0.599	0.43	2.023	2.098	2.301	0.245	0.000179319	0.181	2.0914e-05	0.738	0.064003
O43143	Pre-mRNA-splicing factor ATP-dependent RNA helicase DHX15 OS=Homo sapiens OX=9606 GN=DHX15	DHX15	90.932	76.975	21.3	17	27	17	0.877	0.878	0.898	0.907	0.889	0.85	1.323	1.295	1.275	0.68	6.0726e-05	0.681	4.1747e-06	1.003	0.89348
O43148	mRNA cap guanine-N7 methyltransferase OS=Homo sapiens OX=9606 GN=RNMT	RNMT	54.843	37.396	23.5	9	13	9	1.101	0.995	1.014	0.98	1.018	0.915	1.042	1.032	1.028	0.939	0.179764	1.003	0.96352	1.068	0.21156
O43149	Zinc finger ZZ-type and EF-hand domain-containing protein 1 OS=Homo sapiens OX=9606 GN=ZZEF1	ZZEF1	331.07	95.473	9.6	27	35	27	1.074	1.074	1.113	0.955	0.926	0.924	1.033	1.001	0.987	0.929	0.0124835	1.079	0.0130776	1.163	0.00070224
O43156	TELO2-interacting protein 1 homolog OS=Homo sapiens OX=9606 GN=TTI1	TTI1	122.07	8.2803	1.2	1	1	1	0.917	1.057	1.045	0.992	0.846	0.875	1.036	1.25	1.115	0.798	0.036681	0.888	0.172017	1.113	0.182297
O43159	Ribosomal RNA-processing protein 8 OS=Homo sapiens OX=9606 GN=RRP8	RRP8	50.714	2.0046	3.3	2	2	2	1.001	0.907	0.996	0.849	0.89	0.785	1.227	1.258	1.234	0.679	0.00048108	0.781	0.00165966	1.151	0.044656
O43169	Cytochrome b5 type B OS=Homo sapiens OX=9606 GN=CYB5B	CYB5B	16.332	1.9311	8.2	1	1	1	1.129	1.189	1.198	0.911	0.927	1.013	0.844	0.971	0.922	1.042	0.47452	1.285	0.0049978	1.233	0.0050971
O43172	U4/U6 small nuclear ribonucleoprotein Prp4 OS=Homo sapiens OX=9606 GN=PRPF4	PRPF4	58.449	58.947	25.3	12	16	12	0.962	0.935	0.94	0.956	0.91	0.93	1.152	1.149	1.147	0.811	0.0046246	0.823	0.0020404	1.015	0.42968
O43175	D-3-phosphoglycerate dehydrogenase OS=Homo sapiens OX=9606 GN=PHGDH	PHGDH	56.65	73.362	26.8	11	19	11	0.602	0.574	0.573	0.785	0.767	0.669	1.817	1.725	1.76	0.419	7.7359e-05	0.33	4.7569e-07	0.787	0.0107033
O43181	NADH dehydrogenase [ubiquinone] iron-sulfur protein 4, mitochondrial OS=Homo sapiens OX=9606 GN=NDUFS4	NDUFS4	20.108	10.895	25.7	4	6	4	1.085	1.141	1.055	1.07	1.005	1.064	0.968	0.854	0.94	1.136	0.039439	1.188	0.017359	1.045	0.2208
O43237	Cytoplasmic dynein 1 light intermediate chain 2 OS=Homo sapiens OX=9606 GN=DYNC1LI2	DYNC1LI2	54.099	11.023	12.4	6	8	5	1.173	1.077	1.146	1.108	1.11	1.138	0.774	0.761	0.879	1.39	0.0020172	1.407	0.0027758	1.012	0.6966
O43242	26S proteasome non-ATPase regulatory subunit 3 OS=Homo sapiens OX=9606 GN=PSMD3	PSMD3	60.977	107.87	42.3	21	39	21	1.037	1.026	1.058	1.008	1.005	1.012	0.961	0.952	0.986	1.043	0.0162025	1.077	0.0059209	1.032	0.027822
O43252	Bifunctional 3'-phosphoadenosine 5'-phosphosulfate synthase 1 OS=Homo sapiens OX=9606 GN=PAPSS1	PAPSS1	70.832	69.977	22.4	13	20	12	0.835	0.916	0.936	0.984	1.009	1.015	1.18	1.158	1.122	0.869	0.00133574	0.777	0.0026032	0.893	0.034821
O43264	Centromere/kinetochore protein zw10 homolog OS=Homo sapiens OX=9606 GN=ZW10	ZW10	88.828	24.688	14.9	11	14	11	1.011	1.017	1.027	1.012	0.964	0.949	1.037	1.078	0.973	0.947	0.20574	0.989	0.77486	1.044	0.092141
O43278	Kunitz-type protease inhibitor 1 OS=Homo sapiens OX=9606 GN=SPINT1	SPINT1	58.397	2.0488	4.5	2	2	2
O43290	U4/U6.U5 tri-snRNP-associated protein 1 OS=Homo sapiens OX=9606 GN=SART1	SART1	90.254	77.445	22.1	13	17	13	0.868	0.824	0.889	0.971	0.974	0.942	1.234	1.152	1.23	0.798	0.00082108	0.714	0.0004408	0.894	0.0105788
O43291	Kunitz-type protease inhibitor 2 OS=Homo sapiens OX=9606 GN=SPINT2	SPINT2	28.228	3.3995	4.8	1	1	1	0.812	0.933	0.918	1.083	1.121	0.996	1.14	1.117	0.987	0.986	0.83256	0.821	0.034901	0.832	0.030437
O43292	Glycosylphosphatidylinositol anchor attachment 1 protein OS=Homo sapiens OX=9606 GN=GPAA1	GPAA1	67.622	10.637	5.2	3	4	3	1.112	1.12	1.103	0.973	0.846	0.946	0.997	0.947	1.075	0.916	0.192303	1.105	0.112684	1.206	0.047837
O43295	SLIT-ROBO Rho GTPase-activating protein 3 OS=Homo sapiens OX=9606 GN=SRGAP3	SRGAP3	124.5	2.0721	0.8	1	1	1
O43299	AP-5 complex subunit zeta-1 OS=Homo sapiens OX=9606 GN=AP5Z1	AP5Z1	88.604	11.617	5.3	4	4	4	1.263	1.121	1.081	1.05	1.126	1.065	0.765	0.835	0.748	1.38	0.00124477	1.476	0.0025573	1.069	0.276
O43310	CBP80/20-dependent translation initiation factor OS=Homo sapiens OX=9606 GN=CTIF	CTIF	67.586	2.1747	1.3	1	1	1	0.829	0.816	0.903	1.042	0.874	0.947	1.169	1.377	1.184	0.768	0.022476	0.683	0.0034623	0.89	0.126759
O43314	Inositol hexakisphosphate and diphosphoinositol-pentakisphosphate kinase 2 OS=Homo sapiens OX=9606 GN=PPIP5K2	PPIP5K2	140.41	35.512	11.1	13	16	13	0.974	0.945	0.977	0.983	0.971	1.007	0.993	1.026	1.069	0.959	0.155836	0.938	0.055295	0.978	0.2149
O43318	Mitogen-activated protein kinase kinase kinase 7 OS=Homo sapiens OX=9606 GN=MAP3K7	MAP3K7	67.195	14.795	8.4	4	4	4	0.964	0.893	0.901	1.103	0.953	0.999	1.102	1.135	1.054	0.928	0.190459	0.838	0.0054448	0.903	0.110304
O43324	Eukaryotic translation elongation factor 1 epsilon-1 OS=Homo sapiens OX=9606 GN=EEF1E1	EEF1E1	19.81	8.0275	20.7	4	6	4	0.92	1	1.073	0.997	0.957	0.944	1.087	1.039	1.131	0.89	0.0168417	0.919	0.165903	1.033	0.55424
O43353	Receptor-interacting serine/threonine-protein kinase 2 OS=Homo sapiens OX=9606 GN=RIPK2	RIPK2	61.194	2.7968	4.3	2	2	2
O43374	Ras GTPase-activating protein 4 OS=Homo sapiens OX=9606 GN=RASA4	RASA4	90.457	10.503	6.2	4	5	4	1.01	1.119	1.017	1.223	1.258	1.296	0.676	0.686	0.714	1.819	1.6932e-05	1.515	0.00035805	0.833	0.0077394
O43390	Heterogeneous nuclear ribonucleoprotein R OS=Homo sapiens OX=9606 GN=HNRNPR	HNRNPR	70.942	84.265	35.4	19	39	13	0.933	0.943	0.954	0.802	0.813	0.829	1.335	1.314	1.328	0.615	6.9188e-07	0.712	8.8645e-07	1.158	0.00022106
O43395	U4/U6 small nuclear ribonucleoprotein Prp3 OS=Homo sapiens OX=9606 GN=PRPF3	PRPF3	77.528	36.702	13.8	7	8	7	0.83	0.873	0.848	0.816	0.83	0.833	1.299	1.346	1.414	0.611	4.086e-05	0.628	8.2322e-05	1.029	0.149116
O43396	Thioredoxin-like protein 1 OS=Homo sapiens OX=9606 GN=TXNL1	TXNL1	32.251	40.314	48.1	9	17	9	0.914	0.963	1.001	1.033	1.027	1.044	1.038	1.019	1.042	1.002	0.85504	0.929	0.051864	0.927	0.046496
O43399	Tumor protein D54 OS=Homo sapiens OX=9606 GN=TPD52L2	TPD52L2	22.237	102.43	63.1	13	25	13	1.124	1.044	1.067	1.121	1.099	1.144	0.861	0.796	0.817	1.36	0.00028218	1.308	0.00108218	0.962	0.186563
O43402	ER membrane protein complex subunit 8 OS=Homo sapiens OX=9606 GN=EMC8	EMC8	23.773	16.201	40	7	10	7	1.102	1.156	1.159	0.975	1.024	1.079	0.869	0.894	0.847	1.179	0.007736	1.309	0.00028259	1.11	0.035101
O43414	ERI1 exoribonuclease 3 OS=Homo sapiens OX=9606 GN=ERI3	ERI3	37.238	2.7801	4.7	2	2	2	0.823	0.839	0.946	0.968	0.958	0.897	1.223	1.324	1.169	0.76	0.0032431	0.702	0.0033437	0.924	0.180118
O43426	Synaptojanin-1 OS=Homo sapiens OX=9606 GN=SYNJ1	SYNJ1	173.1	18.779	6.4	9	9	9	1.017	1.011	1.046	1.154	1.003	1.043	0.996	0.955	0.991	1.088	0.133044	1.045	0.060062	0.961	0.4218
O43427	Acidic fibroblast growth factor intracellular-binding protein OS=Homo sapiens OX=9606 GN=FIBP	FIBP	41.878	12.202	17.6	8	8	8	1.062	0.962	1.019	1.042	1.099	1.046	0.914	0.998	0.872	1.145	0.034	1.093	0.140201	0.955	0.23426
O43432	Eukaryotic translation initiation factor 4 gamma 3 OS=Homo sapiens OX=9606 GN=EIF4G3	EIF4G3	176.65	24.548	8.5	12	13	8	1.004	1.008	1.073	1.136	1.092	1.156	0.863	0.956	0.868	1.259	0.0034025	1.148	0.02472	0.912	0.0275
O43447	Peptidyl-prolyl cis-trans isomerase H OS=Homo sapiens OX=9606 GN=PPIH	PPIH	19.208	4.7456	22	4	4	4	1.022	0.904	0.748	1.001	0.931	0.909	1.282	1.182	1.145	0.787	0.0057622	0.741	0.03388	0.941	0.51568
O43464	Serine protease HTRA2, mitochondrial OS=Homo sapiens OX=9606 GN=HTRA2	HTRA2	48.84	7.805	4.6	2	3	2	1.174	1.184	1.2	0.965	0.938	1.018	0.917	0.87	0.829	1.117	0.042845	1.36	0.00049686	1.218	0.00134224
O43488	Aflatoxin B1 aldehyde reductase member 2 OS=Homo sapiens OX=9606 GN=AKR7A2	AKR7A2	39.589	21.079	20.3	7	10	7	0.903	0.888	0.864	0.926	0.949	0.903	1.175	1.284	1.271	0.745	0.00073568	0.712	0.00038388	0.956	0.078681
O43491	Band 4.1-like protein 2 OS=Homo sapiens OX=9606 GN=EPB41L2	EPB41L2	112.59	39.908	21.5	19	24	16	1.154	1.143	1.232	1.053	1.136	1.139	0.756	0.758	0.732	1.482	0.00015583	1.571	6.2766e-05	1.06	0.167599
O43493	Trans-Golgi network integral membrane protein 2 OS=Homo sapiens OX=9606 GN=TGOLN2	TGOLN2	51.018	9.2787	13.4	6	8	6	1.027	1.119	1.169	1.048	1.009	1.146	0.935	0.895	0.88	1.182	0.0165621	1.223	0.0089154	1.035	0.55618
O43504	Ragulator complex protein LAMTOR5 OS=Homo sapiens OX=9606 GN=LAMTOR5	LAMTOR5	9.6138	42.357	70.3	4	7	4	1.217	1.183	1.342	1.049	1.012	1.067	0.687	0.821	0.837	1.334	0.0107832	1.596	0.003083	1.196	0.012504
O43516	WAS/WASL-interacting protein family member 1 OS=Homo sapiens OX=9606 GN=WIPF1	WIPF1	51.258	32.306	29	10	15	10	0.828	0.86	0.817	0.979	0.96	0.912	1.235	1.275	1.219	0.765	0.00042207	0.672	4.0154e-05	0.879	0.0077978
O43566	Regulator of G-protein signaling 14 OS=Homo sapiens OX=9606 GN=RGS14	RGS14	61.446	20.763	14	6	6	6	0.782	0.667	0.677	0.825	0.868	0.848	1.612	1.431	1.528	0.556	9.8591e-05	0.465	0.00023749	0.837	0.026723
O43567	E3 ubiquitin-protein ligase RNF13 OS=Homo sapiens OX=9606 GN=RNF13	RNF13	42.813	8.7553	13.4	5	5	5	1.557	1.513	1.603	0.954	0.968	0.855	0.568	0.488	0.552	1.727	0.00084412	2.906	2.3584e-05	1.683	0.00025743
O43572	A-kinase anchor protein 10, mitochondrial OS=Homo sapiens OX=9606 GN=AKAP10	AKAP10	73.817	3.2518	3.2	2	2	2	1.15	1.071	0.96	1.222	1.076	0.985	0.78	0.89	0.908	1.273	0.037964	1.234	0.041701	0.969	0.72898
O43583	Density-regulated protein OS=Homo sapiens OX=9606 GN=DENR	DENR	22.092	13.399	16.7	4	6	4	1.139	1.029	1.024	1.171	1.078	1.108	0.886	0.916	0.909	1.238	0.00126228	1.177	0.0109019	0.951	0.29498
O43586	Proline-serine-threonine phosphatase-interacting protein 1 OS=Homo sapiens OX=9606 GN=PSTPIP1	PSTPIP1	47.591	118.51	38.7	13	17	13	0.821	0.833	0.848	0.984	0.998	0.977	1.184	1.219	1.174	0.827	0.000124145	0.699	1.85859e-05	0.846	0.000118865
O43592	Exportin-T OS=Homo sapiens OX=9606 GN=XPOT	XPOT	109.96	41.294	12.1	10	16	10	0.879	0.788	0.79	0.939	0.904	0.837	1.243	1.313	1.312	0.693	0.00066158	0.635	0.00035607	0.917	0.152882
O43598	2'-deoxynucleoside 5'-phosphate N-hydrolase 1 OS=Homo sapiens OX=9606 GN=DNPH1	DNPH1	19.108	7.1477	20.1	2	3	2	1.15	1.142	0.969	1.143	1.008	1.091	0.974	0.617	0.744	1.388	0.066337	1.397	0.072441	1.006	0.95396
O43615	Mitochondrial import inner membrane translocase subunit TIM44 OS=Homo sapiens OX=9606 GN=TIMM44	TIMM44	51.355	61.751	27.7	11	14	11	1.105	1.213	1.217	1.029	1.06	1.091	0.787	0.767	0.734	1.39	0.00023962	1.545	0.00032067	1.112	0.042784
O43617	Trafficking protein particle complex subunit 3 OS=Homo sapiens OX=9606 GN=TRAPPC3	TRAPPC3	20.274	52.484	29.4	5	5	5	1.032	1.031	1.103	1.108	1.025	1.092	0.99	0.907	0.918	1.146	0.020039	1.125	0.029081	0.982	0.60388
O43633	Charged multivesicular body protein 2a OS=Homo sapiens OX=9606 GN=CHMP2A	CHMP2A	25.104	46.009	27	6	10	6	0.831	0.789	0.832	0.994	0.965	0.933	1.28	1.278	1.255	0.758	0.000139539	0.643	1.93203e-05	0.848	0.0028592
O43639	Cytoplasmic protein NCK2 OS=Homo sapiens OX=9606 GN=NCK2	NCK2	42.915	3.2536	7.1	3	5	2	0.83	0.945	0.898	0.858	0.842	0.922	1.281	1.311	1.231	0.686	0.00034075	0.699	0.00102385	1.019	0.71104
O43660	Pleiotropic regulator 1 OS=Homo sapiens OX=9606 GN=PLRG1	PLRG1	57.193	16.999	10.9	6	6	6	0.817	0.814	0.746	0.801	0.819	0.737	1.517	1.461	1.464	0.531	5.5266e-05	0.535	4.0439e-05	1.008	0.85378
O43665	Regulator of G-protein signaling 10 OS=Homo sapiens OX=9606 GN=RGS10	RGS10	20.236	22.831	35.3	5	7	5	1.089	1.119	1.121	1.184	1.223	1.263	0.714	0.727	0.738	1.684	1.77593e-05	1.528	2.9645e-06	0.907	0.0095823
O43670	BUB3-interacting and GLEBS motif-containing protein ZNF207 OS=Homo sapiens OX=9606 GN=ZNF207	ZNF207	50.75	8.429	9.4	4	6	4	0.86	0.819	0.679	0.826	0.887	0.824	1.325	1.358	1.498	0.607	0.00036202	0.564	0.0020798	0.929	0.36446
O43674	NADH dehydrogenase [ubiquinone] 1 beta subcomplex subunit 5, mitochondrial OS=Homo sapiens OX=9606 GN=NDUFB5	NDUFB5	21.75	4.6897	12.7	2	5	2	1.069	1.34	1.285	1	0.867	0.99	0.949	0.78	0.832	1.116	0.2081	1.442	0.0155574	1.293	0.037856
O43676	NADH dehydrogenase [ubiquinone] 1 beta subcomplex subunit 3 OS=Homo sapiens OX=9606 GN=NDUFB3	NDUFB3	11.402	8.287	28.6	3	6	3	1.162	1.181	1.118	0.992	1.025	1.035	0.847	0.792	0.861	1.221	0.0021999	1.384	0.00042211	1.134	0.0037247
O43678	NADH dehydrogenase [ubiquinone] 1 alpha subcomplex subunit 2 OS=Homo sapiens OX=9606 GN=NDUFA2	NDUFA2	10.921	12.606	48.5	5	7	5	1.162	1.146	1.081	1.037	1.043	1.008	0.837	0.899	0.851	1.194	0.00179793	1.31	0.00094399	1.097	0.0194802
O43681	ATPase ASNA1 OS=Homo sapiens OX=9606 GN=ASNA1	ASNA1	38.792	24.059	20.7	6	9	6	1.034	1.032	1.09	1.111	0.993	1.042	0.876	0.98	0.887	1.147	0.046318	1.151	0.023776	1.003	0.92118
O43684	Mitotic checkpoint protein BUB3 OS=Homo sapiens OX=9606 GN=BUB3	BUB3	37.154	51.06	26.8	7	13	7	0.85	0.849	0.889	0.809	0.854	0.809	1.386	1.336	1.345	0.608	1.98904e-05	0.636	1.90561e-05	1.047	0.122919
O43704	Sulfotransferase family cytosolic 1B member 1 OS=Homo sapiens OX=9606 GN=SULT1B1	SULT1B1	34.899	33.539	22.3	6	8	6	0.605	0.579	0.526	0.69	0.685	0.619	1.979	1.75	1.803	0.36	3.8408e-05	0.309	2.4729e-05	0.858	0.046639
O43707	Alpha-actinin-4 OS=Homo sapiens OX=9606 GN=ACTN4	ACTN4	104.85	323.31	59.3	54	135	38	0.834	0.861	0.852	0.882	0.905	0.86	1.326	1.305	1.322	0.67	1.66423e-05	0.644	1.0006e-06	0.962	0.092757
O43708	Maleylacetoacetate isomerase OS=Homo sapiens OX=9606 GN=GSTZ1	GSTZ1	24.212	6.8459	19	4	5	4	1.06	1.158	1.102	1.136	1.106	1.071	0.821	0.771	0.833	1.366	0.00043695	1.369	0.00084235	1.002	0.95746
O43716	Glutamyl-tRNA(Gln) amidotransferase subunit C, mitochondrial OS=Homo sapiens OX=9606 GN=GATC	GATC	15.086	16.549	47.1	5	5	5	1.226	1.161	1.06	1.092	1.071	1.15	0.737	0.733	0.811	1.452	0.00066439	1.511	0.00154227	1.04	0.46474
O43719	HIV Tat-specific factor 1 OS=Homo sapiens OX=9606 GN=HTATSF1	HTATSF1	85.852	19.202	13.2	10	12	10	0.729	0.826	0.829	0.903	0.791	0.828	1.267	1.367	1.434	0.62	0.00083703	0.586	0.00065523	0.945	0.3805
O43747	AP-1 complex subunit gamma-1 OS=Homo sapiens OX=9606 GN=AP1G1	AP1G1	91.35	59.967	18.2	14	24	14	0.955	0.98	0.977	0.973	0.989	0.978	1.101	1.035	1.122	0.902	0.0147193	0.894	0.0121768	0.99	0.36736
O43752	Syntaxin-6 OS=Homo sapiens OX=9606 GN=STX6	STX6	29.176	46.219	27.1	5	7	5	1.053	0.938	1.023	1.115	0.999	1.088	0.875	0.939	0.988	1.143	0.05104	1.076	0.21424	0.941	0.27638
O43759	Synaptogyrin-1 OS=Homo sapiens OX=9606 GN=SYNGR1	SYNGR1	25.455	27.975	10.3	2	2	2	0.811	0.829	0.915	0.734	0.667	0.646	1.54	1.649	1.429	0.443	0.000137225	0.553	0.00044024	1.248	0.0142009
O43760	Synaptogyrin-2 OS=Homo sapiens OX=9606 GN=SYNGR2	SYNGR2	24.81	4.9016	11.6	3	3	3	1.351	1.321	1.406	0.901	1.014	1.017	0.784	0.696	0.806	1.283	0.0143171	1.784	0.0002804	1.391	0.00164408
O43765	Small glutamine-rich tetratricopeptide repeat-containing protein alpha OS=Homo sapiens OX=9606 GN=SGTA	SGTA	34.063	30.234	28.8	9	17	9	0.953	0.935	0.962	1.045	1.14	1.085	1.018	0.99	1.02	1.08	0.047344	0.941	0.0090205	0.872	0.0067177
O43768	Alpha-endosulfine OS=Homo sapiens OX=9606 GN=ENSA	ENSA	13.389	2.8756	14	1	1	1
O43772	Mitochondrial carnitine/acylcarnitine carrier protein OS=Homo sapiens OX=9606 GN=SLC25A20	SLC25A20	32.943	28.501	43.9	13	18	13	1.104	1.095	1.108	0.833	0.858	0.846	1.036	1.106	0.931	0.826	0.02054	1.076	0.27062	1.304	4.3633e-06
O43776	Asparagine--tRNA ligase, cytoplasmic OS=Homo sapiens OX=9606 GN=NARS	NARS	62.942	70.694	28.3	13	19	13	0.98	0.965	1.045	1.073	1.142	1.115	0.871	0.901	0.881	1.255	0.0003962	1.127	0.0106436	0.898	0.023763
O43805	Sjoegren syndrome nuclear autoantigen 1 OS=Homo sapiens OX=9606 GN=SSNA1	SSNA1	13.596	4.2525	15.1	2	3	2	0.688	0.808	0.676	0.954	0.885	0.97	1.287	1.332	1.532	0.677	0.0029838	0.523	0.00113876	0.773	0.0148831
O43809	Cleavage and polyadenylation specificity factor subunit 5 OS=Homo sapiens OX=9606 GN=NUDT21	NUDT21	26.227	39.018	27.3	7	10	7	0.889	0.861	0.892	0.898	0.84	0.788	1.309	1.347	1.296	0.639	0.00034027	0.669	1.768e-05	1.046	0.30578
O43813	LanC-like protein 1 OS=Homo sapiens OX=9606 GN=LANCL1	LANCL1	45.283	11.862	9	3	5	3	0.781	0.88	0.79	0.94	0.817	0.921	1.333	1.443	1.253	0.665	0.0024035	0.608	0.00088007	0.915	0.2029
O43815	Striatin OS=Homo sapiens OX=9606 GN=STRN	STRN	86.131	48.073	19.6	14	16	13	0.925	0.946	1.042	1.001	0.922	0.971	1.087	1.104	1.087	0.883	0.0069969	0.889	0.083741	1.007	0.90138
O43818	U3 small nucleolar RNA-interacting protein 2 OS=Homo sapiens OX=9606 GN=RRP9	RRP9	51.84	10.208	10.7	6	6	6	0.946	0.947	0.941	0.97	0.926	0.939	1.173	1.159	1.124	0.82	0.00045575	0.82	0.004179	1	0.9915
O43819	Protein SCO2 homolog, mitochondrial OS=Homo sapiens OX=9606 GN=SCO2	SCO2	29.81	2.2231	3.8	1	2	1	1.302	1.186	1.173	1.111	1.081	1.034	0.704	0.738	0.717	1.494	8.4227e-05	1.696	0.000122092	1.135	0.032484
O43823	A-kinase anchor protein 8 OS=Homo sapiens OX=9606 GN=AKAP8	AKAP8	76.107	6.1808	5.5	4	4	4	0.745	0.982	0.872	0.978	1.036	0.788	1.252	1.35	1.139	0.749	0.038644	0.695	0.0172362	0.928	0.55252
O43824	Putative GTP-binding protein 6 OS=Homo sapiens OX=9606 GN=GTPBP6	GTPBP6	56.897	7.6757	7.9	3	3	3	1.025	1.014	1.132	0.875	0.926	1.043	1.164	0.975	0.975	0.913	0.31638	1.018	0.78066	1.115	0.152357
O43826	Glucose-6-phosphate exchanger SLC37A4 OS=Homo sapiens OX=9606 GN=SLC37A4	SLC37A4	46.36	6.6188	5.4	2	2	2	1.248	1.233	1.221	1.019	1.056	1.131	0.746	0.728	0.68	1.488	0.00065536	1.719	4.226e-05	1.155	0.0097846
O43837	Isocitrate dehydrogenase [NAD] subunit beta, mitochondrial OS=Homo sapiens OX=9606 GN=IDH3B	IDH3B	42.183	55.178	28.3	10	17	10	1.094	1.181	1.086	0.981	1.008	1.023	0.906	0.83	0.884	1.15	0.0083186	1.283	0.0026432	1.116	0.020875
O43847	Nardilysin OS=Homo sapiens OX=9606 GN=NRDC	NRDC	131.57	36.138	9.9	12	19	12	0.809	0.935	0.824	0.999	0.975	0.996	1.241	1.225	1.192	0.812	0.000121574	0.702	0.00163801	0.865	0.033016
O43852	Calumenin OS=Homo sapiens OX=9606 GN=CALU	CALU	37.106	65.273	39.7	11	21	11	1.25	1.326	1.324	1.209	1.249	1.317	0.488	0.427	0.44	2.786	2.3626e-05	2.878	1.95762e-05	1.033	0.3577
O43861	Probable phospholipid-transporting ATPase IIB OS=Homo sapiens OX=9606 GN=ATP9B	ATP9B	129.3	6.6101	2.4	3	4	3	1.259	1.328	1.341	0.947	1	1.086	0.695	0.789	0.69	1.395	0.0048373	1.807	0.00024078	1.295	0.0042447
O43865	S-adenosylhomocysteine hydrolase-like protein 1 OS=Homo sapiens OX=9606 GN=AHCYL1	AHCYL1	58.951	38.122	20.6	10	11	4	0.911	0.976	1.012	0.958	0.959	1.031	1.06	1.056	1.073	0.924	0.033081	0.909	0.091	0.983	0.68548
O43896	Kinesin-like protein KIF1C OS=Homo sapiens OX=9606 GN=KIF1C	KIF1C	122.95	2.2548	3	4	4	1
O43914	TYRO protein tyrosine kinase-binding protein OS=Homo sapiens OX=9606 GN=TYROBP	TYROBP	12.179	18.684	33.6	4	6	4	1.125	1.063	1.177	1.01	1.091	0.977	0.898	0.853	0.886	1.167	0.0130847	1.276	0.0018598	1.093	0.112181
O43920	NADH dehydrogenase [ubiquinone] iron-sulfur protein 5 OS=Homo sapiens OX=9606 GN=NDUFS5	NDUFS5	12.517	20.627	44.3	5	9	5	1.085	1.26	1.244	1.139	1.044	1.014	0.83	0.759	0.718	1.386	0.0039636	1.556	0.002296	1.123	0.125082
O43933	Peroxisome biogenesis factor 1 OS=Homo sapiens OX=9606 GN=PEX1	PEX1	142.87	1.3351	0.6	1	1	1
O43934	UNC93-like protein MFSD11 OS=Homo sapiens OX=9606 GN=MFSD11	MFSD11	49.201	2.3252	2	1	1	1	1.428	1.531	1.54	0.833	0.902	0.84	0.684	0.673	0.661	1.276	0.00085733	2.229	3.398e-06	1.747	9.5266e-05
O60216	Double-strand-break repair protein rad21 homolog OS=Homo sapiens OX=9606 GN=RAD21	RAD21	71.689	49.787	16.8	10	12	10	0.909	0.903	0.883	0.887	0.766	0.73	1.391	1.296	1.406	0.582	0.00104352	0.658	0.000101302	1.131	0.166375
O60220	Mitochondrial import inner membrane translocase subunit Tim8 A OS=Homo sapiens OX=9606 GN=TIMM8A	TIMM8A	10.998	1.2399	11.3	1	1	1
O60231	Pre-mRNA-splicing factor ATP-dependent RNA helicase DHX16 OS=Homo sapiens OX=9606 GN=DHX16	DHX16	119.26	3.827	3.7	3	4	3	1.054	0.801	0.903	0.776	0.81	0.837	1.352	1.378	1.254	0.608	0.000161359	0.692	0.0115365	1.138	0.20794
O60232	Sjoegren syndrome/scleroderma autoantigen 1 OS=Homo sapiens OX=9606 GN=SSSCA1	SSSCA1	21.474	1.4784	7	2	2	2	1.043	1.146	0.908	1.005	1.048	0.977	0.97	0.956	1.024	1.027	0.4109	1.05	0.56328	1.022	0.81386
O60234	Glia maturation factor gamma OS=Homo sapiens OX=9606 GN=GMFG	GMFG	16.801	13.665	40.1	5	12	4	0.708	0.624	0.717	0.973	0.852	0.862	1.349	1.523	1.405	0.628	0.00110096	0.479	0.00020275	0.763	0.0115394
O60256	Phosphoribosyl pyrophosphate synthase-associated protein 2 OS=Homo sapiens OX=9606 GN=PRPSAP2	PRPSAP2	40.925	18.397	16.3	7	9	6	0.892	0.917	1.01	0.992	0.913	0.955	1.105	1.189	1.136	0.834	0.0047981	0.822	0.0103951	0.986	0.74914
O60262	Guanine nucleotide-binding protein G(I)/G(S)/G(O) subunit gamma-7 OS=Homo sapiens OX=9606 GN=GNG7	GNG7	7.5217	9.7943	44.1	2	3	2	1.104	1.231	1.33	0.931	0.897	0.572	1.011	0.935	1.114	0.784	0.184524	1.198	0.071857	1.527	0.055303
O60264	SWI/SNF-related matrix-associated actin-dependent regulator of chromatin subfamily A member 5 OS=Homo sapiens OX=9606 GN=SMARCA5	SMARCA5	121.9	47.511	18.1	19	22	19	0.804	0.818	0.873	0.828	0.781	0.784	1.371	1.4	1.443	0.568	1.96133e-05	0.592	5.7998e-05	1.043	0.25686
O60268	Uncharacterized protein KIAA0513 OS=Homo sapiens OX=9606 GN=KIAA0513	KIAA0513	46.638	4.6007	5.6	2	2	2	0.586	0.536	0.638	0.835	0.803	0.679	1.672	1.749	1.711	0.451	0.00024394	0.343	3.6252e-05	0.76	0.027816
O60271	C-Jun-amino-terminal kinase-interacting protein 4 OS=Homo sapiens OX=9606 GN=SPAG9	SPAG9	146.2	74.342	16.8	17	19	17	1.105	1.24	1.178	1.072	1.041	1.08	0.815	0.82	0.781	1.322	0.000122594	1.458	0.00050484	1.103	0.050457
O60281	Zinc finger protein 292 OS=Homo sapiens OX=9606 GN=ZNF292	ZNF292	304.81	-2	0.3	1	1	1	0.959	0.947	1.104	1.196	1.027	1.276	0.842	0.944	0.783	1.362	0.021717	1.172	0.096121	0.86	0.139782
O60291	E3 ubiquitin-protein ligase MGRN1 OS=Homo sapiens OX=9606 GN=MGRN1	MGRN1	60.752	4.701	1.8	1	1	1	1.159	1.158	1.13	0.973	1.033	1.055	0.855	0.854	0.861	1.191	0.0189996	1.341	2.2896e-06	1.126	0.0096194
O60306	RNA helicase aquarius OS=Homo sapiens OX=9606 GN=AQR	AQR	171.29	13.294	5.2	8	8	7	0.91	0.746	0.773	0.679	0.753	0.694	1.693	1.424	1.509	0.46	0.00020184	0.525	0.00125754	1.143	0.130885
O60307	Microtubule-associated serine/threonine-protein kinase 3 OS=Homo sapiens OX=9606 GN=MAST3	MAST3	143.14	9.1111	3.1	4	4	4	0.938	0.873	0.861	0.903	0.874	0.798	1.243	1.363	1.291	0.661	0.00081564	0.686	0.00055944	1.038	0.45502
O60313	Dynamin-like 120 kDa protein, mitochondrial OS=Homo sapiens OX=9606 GN=OPA1	OPA1	111.63	140.81	30.3	27	46	27	1.163	1.199	1.225	1.043	1.03	1.052	0.784	0.799	0.779	1.323	4.4266e-06	1.519	1.79226e-05	1.148	0.00106414
O60315	Zinc finger E-box-binding homeobox 2 OS=Homo sapiens OX=9606 GN=ZEB2	ZEB2	136.45	24.636	7.6	8	8	8	0.725	0.738	0.716	0.965	0.967	0.929	1.351	1.254	1.418	0.711	0.00086483	0.542	7.8338e-05	0.762	6.2587e-05
O60318	Germinal-center associated nuclear protein OS=Homo sapiens OX=9606 GN=MCM3AP	MCM3AP	218.4	6.4261	2.1	3	3	3	1.137	1.151	0.899	0.935	0.913	1.035	0.954	1.031	1.032	0.956	0.37564	1.056	0.59166	1.105	0.34448
O60331	Phosphatidylinositol 4-phosphate 5-kinase type-1 gamma OS=Homo sapiens OX=9606 GN=PIP5K1C	PIP5K1C	73.259	8.836	6	4	6	2	1.242	1.445	1.286	1.149	1.184	1.323	0.516	0.45	0.42	2.638	0.000197869	2.867	0.000157599	1.087	0.25686
O60333	Kinesin-like protein KIF1B OS=Homo sapiens OX=9606 GN=KIF1B	KIF1B	204.47	13.905	4.8	9	9	5	1.069	1.138	1.094	1.229	1.124	1.166	0.831	0.702	0.694	1.58	0.00195523	1.482	0.0028953	0.938	0.115261
O60341	Lysine-specific histone demethylase 1A OS=Homo sapiens OX=9606 GN=KDM1A	KDM1A	92.902	39.819	17.4	13	16	13	0.805	0.856	0.864	0.871	0.858	0.813	1.398	1.431	1.325	0.612	9.6006e-05	0.608	9.8648e-05	0.993	0.83534
O60427	Fatty acid desaturase 1 OS=Homo sapiens OX=9606 GN=FADS1	FADS1	51.964	2.195	2.3	1	1	1
O60437	Periplakin OS=Homo sapiens OX=9606 GN=PPL	PPL	204.74	1.6544	0.5	1	1	1	0.674	0.576	0.672	1.041	1.01	0.924	1.496	1.374	1.376	0.701	0.00143921	0.453	0.000178078	0.646	0.0022439
O60443	Gasdermin-E OS=Homo sapiens OX=9606 GN=GSDME	GSDME	54.554	33.286	17.7	8	11	8	1.441	1.394	1.432	1.189	1.192	1.239	0.309	0.378	0.37	3.425	4.3018e-05	4.037	0.0021362	1.179	0.0006025
O60447	Ecotropic viral integration site 5 protein homolog OS=Homo sapiens OX=9606 GN=EVI5	EVI5	92.948	3.4454	3.7	3	3	3	1.28	1.285	1.452	0.943	0.935	1.026	0.668	0.789	0.712	1.339	0.0066977	1.852	0.00063921	1.383	0.00314
O60449	Lymphocyte antigen 75 OS=Homo sapiens OX=9606 GN=LY75	LY75	198.31	26.517	7.7	12	13	12	0.908	0.922	0.943	0.971	0.945	1.002	1.137	1.134	1.153	0.852	0.00082228	0.81	6.2114e-05	0.95	0.065483
O60462	Neuropilin-2 OS=Homo sapiens OX=9606 GN=NRP2	NRP2	104.83	29.806	12.9	12	13	12	1.395	1.3	1.397	1.248	1.18	1.145	0.373	0.397	0.489	2.838	0.00025761	3.25	0.000157652	1.145	0.0173153
O60476	Mannosyl-oligosaccharide 1,2-alpha-mannosidase IB OS=Homo sapiens OX=9606 GN=MAN1A2	MAN1A2	73.003	1.5701	3.3	2	2	1	0.828	0.99	0.887	1.097	1.047	1.073	1.094	0.987	1.087	1.015	0.67414	0.854	0.061062	0.841	0.030721
O60486	Plexin-C1 OS=Homo sapiens OX=9606 GN=PLXNC1	PLXNC1	175.74	52.765	13.5	20	24	19	1.267	1.29	1.293	1.002	0.988	1.024	0.72	0.693	0.724	1.41	3.8674e-05	1.802	1.3197e-06	1.277	3.8359e-05
O60488	Long-chain-fatty-acid--CoA ligase 4 OS=Homo sapiens OX=9606 GN=ACSL4	ACSL4	79.187	54.552	28.4	15	26	13	1.017	0.976	1.015	1.234	1.178	1.286	0.745	0.775	0.787	1.603	9.8805e-05	1.304	0.00023553	0.813	0.00198174
O60493	Sorting nexin-3 OS=Homo sapiens OX=9606 GN=SNX3	SNX3	18.762	11.589	39.5	6	8	5	1.004	1.025	0.969	1.274	1.172	1.131	0.887	0.631	0.849	1.511	0.0199004	1.267	0.149862	0.838	0.0107182
O60496	Docking protein 2 OS=Homo sapiens OX=9606 GN=DOK2	DOK2	45.378	30.633	32	11	16	11	0.933	0.941	0.977	1.039	1.009	1.037	1.002	1.049	1.053	0.994	0.76342	0.918	0.0163409	0.924	0.0097375
O60499	Syntaxin-10 OS=Homo sapiens OX=9606 GN=STX10	STX10	28.114	15.016	16.5	3	3	3	0.997	1.019	1.052	1.011	1.02	0.979	0.988	0.991	1.04	0.997	0.89704	1.016	0.51796	1.019	0.39514
O60502	Protein O-GlcNAcase OS=Homo sapiens OX=9606 GN=MGEA5	MGEA5	102.91	20.584	5.9	5	6	5	0.885	0.769	0.75	0.899	0.883	0.821	1.479	1.248	1.376	0.634	0.00130381	0.586	0.00168191	0.924	0.23626
O60504	Vinexin OS=Homo sapiens OX=9606 GN=SORBS3	SORBS3	75.34	20.563	15.6	9	10	9	1.275	1.219	1.222	1.295	1.164	1.26	0.529	0.472	0.548	2.401	9.6051e-05	2.399	5.5026e-05	0.999	0.99986
O60506	Heterogeneous nuclear ribonucleoprotein Q OS=Homo sapiens OX=9606 GN=SYNCRIP	SYNCRIP	69.602	128.37	36.6	22	42	16	0.997	1.018	0.954	0.933	0.979	0.981	1.114	1.149	1.116	0.856	0.00126442	0.879	0.0038826	1.026	0.36326
O60508	Pre-mRNA-processing factor 17 OS=Homo sapiens OX=9606 GN=CDC40	CDC40	65.521	7.7679	7.1	5	6	5	0.849	0.842	0.819	0.749	0.713	0.666	1.45	1.486	1.461	0.484	3.5552e-05	0.571	8.833e-07	1.18	0.0096792
O60524	Nuclear export mediator factor NEMF OS=Homo sapiens OX=9606 GN=NEMF	NEMF	122.95	10.947	4.9	5	6	5	0.87	1.153	0.959	0.801	0.841	0.913	1.188	1.17	1.22	0.714	0.00108191	0.833	0.151905	1.167	0.17658
O60547	GDP-mannose 4,6 dehydratase OS=Homo sapiens OX=9606 GN=GMDS	GMDS	41.949	25.503	18.3	6	8	6	0.822	0.836	0.839	0.865	0.861	0.876	1.407	1.307	1.379	0.636	3.8357e-05	0.61	2.3664e-05	0.96	0.0072163
O60568	Procollagen-lysine,2-oxoglutarate 5-dioxygenase 3 OS=Homo sapiens OX=9606 GN=PLOD3	PLOD3	84.784	103.16	27.5	17	28	17	1.287	1.253	1.319	1.192	1.128	1.19	0.553	0.569	0.571	2.073	1.9664e-06	2.279	6.7582e-07	1.099	0.0154364
O60573	Eukaryotic translation initiation factor 4E type 2 OS=Homo sapiens OX=9606 GN=EIF4E2	EIF4E2	28.362	7.924	14.7	3	3	3	0.896	0.897	0.994	0.968	0.947	0.919	1.265	1.063	1.18	0.808	0.0161205	0.794	0.02012	0.983	0.66214
O60602	Toll-like receptor 5 OS=Homo sapiens OX=9606 GN=TLR5	TLR5	97.832	4.4252	2.3	2	2	2	1.223	1.23	1.293	1.111	0.963	1.063	0.713	0.787	0.686	1.435	0.0035634	1.714	0.00026295	1.194	0.0174759
O60603	Toll-like receptor 2 OS=Homo sapiens OX=9606 GN=TLR2	TLR2	89.837	55.029	21	15	24	15	0.728	0.713	0.714	0.974	0.985	0.991	1.346	1.26	1.345	0.747	0.00020147	0.545	1.60631e-05	0.731	1.5401e-06
O60610	Protein diaphanous homolog 1 OS=Homo sapiens OX=9606 GN=DIAPH1	DIAPH1	141.35	95.026	27.7	33	53	32	0.637	0.613	0.632	0.815	0.799	0.768	1.643	1.673	1.636	0.481	1.287e-06	0.38	1.1592e-07	0.79	0.00036101
O60613	Selenoprotein F OS=Homo sapiens OX=9606 GN=SELENOF	SELENOF	18.092	9.2874	29.1	4	7	4	0.976	0.938	0.906	0.981	0.933	0.949	1.162	1.012	1.173	0.855	0.036679	0.843	0.031695	0.985	0.58688
O60645	Exocyst complex component 3 OS=Homo sapiens OX=9606 GN=EXOC3	EXOC3	86.844	46.326	20.5	14	16	14	1.095	1.088	1.092	1.039	1.084	1.007	0.93	0.815	0.885	1.19	0.0164407	1.245	0.02914	1.046	0.166415
O60664	Perilipin-3 OS=Homo sapiens OX=9606 GN=PLIN3	PLIN3	47.074	101.1	49.8	16	29	16	0.857	0.872	0.866	1.048	0.995	1.022	1.146	1.158	1.103	0.9	0.0073614	0.762	6.197e-05	0.847	0.00046116
O60669	Monocarboxylate transporter 2 OS=Homo sapiens OX=9606 GN=SLC16A7	SLC16A7	52.2	1.7007	1.9	1	1	1
O60674	Tyrosine-protein kinase JAK2 OS=Homo sapiens OX=9606 GN=JAK2	JAK2	130.67	13.946	6.9	8	8	8	0.829	0.813	0.812	0.986	0.96	0.913	1.269	1.27	1.279	0.749	0.0060767	0.643	2.0612e-07	0.858	0.0029369
O60684	Importin subunit alpha-7 OS=Homo sapiens OX=9606 GN=KPNA6	KPNA6	60.029	69.83	23.3	10	14	7	0.964	1.004	0.975	1.078	1.033	0.943	1.041	1	0.965	1.016	0.75976	0.979	0.45162	0.964	0.43678
O60701	UDP-glucose 6-dehydrogenase OS=Homo sapiens OX=9606 GN=UGDH	UGDH	55.023	37.954	22.1	9	10	9	0.945	0.895	1.008	1.016	1.041	1.059	1.03	0.995	1.024	1.022	0.24854	0.934	0.126583	0.914	0.066862
O60704	Protein-tyrosine sulfotransferase 2 OS=Homo sapiens OX=9606 GN=TPST2	TPST2	41.911	2.1761	2.7	1	1	1	1.294	1.088	1.285	1.056	1.077	1.116	0.648	0.791	0.705	1.515	0.0022191	1.71	0.0026801	1.129	0.115502
O60711	Leupaxin OS=Homo sapiens OX=9606 GN=LPXN	LPXN	43.332	67.242	32.6	9	18	9	1.231	1.197	1.196	1.151	1.171	1.169	0.617	0.61	0.591	1.92	6.3261e-07	1.993	8.6251e-07	1.038	0.027039
O60716	Catenin delta-1 OS=Homo sapiens OX=9606 GN=CTNND1	CTNND1	108.17	28.561	10.7	8	9	8	0.965	0.969	0.903	1.164	1.162	1.117	0.93	0.957	0.922	1.226	0.00031812	1.01	0.72742	0.824	0.00186075
O60749	Sorting nexin-2 OS=Homo sapiens OX=9606 GN=SNX2	SNX2	58.47	115.98	43.2	19	34	17	1.149	1.116	1.096	1.272	1.239	1.283	0.605	0.611	0.627	2.059	5.5015e-07	1.824	2.0978e-06	0.886	0.0021814
O60759	Cytohesin-interacting protein OS=Homo sapiens OX=9606 GN=CYTIP	CYTIP	40.01	2.0643	2.2	1	1	1	1.03	1.252	1.019	0.907	0.886	0.942	1.025	0.998	1.048	0.891	0.0070164	1.075	0.37736	1.207	0.056735
O60762	Dolichol-phosphate mannosyltransferase subunit 1 OS=Homo sapiens OX=9606 GN=DPM1	DPM1	29.634	11.608	20.4	5	8	5	1.145	1.165	1.177	0.933	0.955	0.969	0.903	0.922	0.901	1.048	0.024041	1.279	2.1329e-05	1.221	0.000123933
O60763	General vesicular transport factor p115 OS=Homo sapiens OX=9606 GN=USO1	USO1	107.89	209.52	30.1	24	42	24	0.973	1.007	0.985	1.048	1.065	1.066	0.961	0.954	0.969	1.102	0.000163284	1.028	0.066224	0.933	0.0036964
O60783	28S ribosomal protein S14, mitochondrial OS=Homo sapiens OX=9606 GN=MRPS14	MRPS14	15.139	12.769	18.8	2	3	2	1.159	1.127	1.182	1.07	1.102	0.933	0.771	0.898	0.83	1.242	0.032821	1.388	0.0020381	1.117	0.100602
O60784	Target of Myb protein 1 OS=Homo sapiens OX=9606 GN=TOM1	TOM1	53.818	71.722	24	9	15	9	1.063	1.06	1.021	1.005	0.988	0.98	0.92	0.987	0.929	1.048	0.109524	1.109	0.0154833	1.058	0.020299
O60825	6-phosphofructo-2-kinase/fructose-2,6-bisphosphatase 2 OS=Homo sapiens OX=9606 GN=PFKFB2	PFKFB2	58.476	35.261	21	10	13	7	1.021	1.09	1.103	1.203	1.183	1.257	0.741	0.752	0.671	1.683	0.00020064	1.485	0.00077874	0.882	0.0139783
O60826	Coiled-coil domain-containing protein 22 OS=Homo sapiens OX=9606 GN=CCDC22	CCDC22	70.755	175.97	44.2	23	31	23	1.081	1.078	1.055	1.069	1.041	1.005	0.87	0.88	0.908	1.172	0.00195988	1.209	0.00021932	1.032	0.180398
O60828	Polyglutamine-binding protein 1 OS=Homo sapiens OX=9606 GN=PQBP1	PQBP1	30.472	34.988	9.1	2	2	2	0.737	0.683	0.787	0.779	0.861	0.777	1.496	1.543	1.523	0.53	5.6815e-05	0.484	6.2321e-05	0.913	0.160257
O60830	Mitochondrial import inner membrane translocase subunit Tim17-B OS=Homo sapiens OX=9606 GN=TIMM17B	TIMM17B	18.273	5.6867	29.7	4	4	4	1.135	1.078	1.135	1.003	0.984	0.972	0.972	0.856	0.954	1.064	0.195322	1.203	0.012463	1.131	0.0031762
O60831	PRA1 family protein 2 OS=Homo sapiens OX=9606 GN=PRAF2	PRAF2	19.258	2.5395	6.2	1	1	1
O60832	H/ACA ribonucleoprotein complex subunit DKC1 OS=Homo sapiens OX=9606 GN=DKC1	DKC1	57.673	46.628	21.4	11	18	11	0.902	0.936	0.935	0.85	0.797	0.855	1.288	1.339	1.324	0.633	5.7493e-05	0.702	2.4841e-05	1.108	0.0156765
O60841	Eukaryotic translation initiation factor 5B OS=Homo sapiens OX=9606 GN=EIF5B	EIF5B	138.83	43.947	13.9	14	18	14	0.916	0.85	0.855	1.132	1.05	1.048	1.059	1.087	1.038	1.014	0.65396	0.823	0.0020807	0.811	0.0039387
O60861	Growth arrest-specific protein 7 OS=Homo sapiens OX=9606 GN=GAS7	GAS7	54.371	33.61	17.9	7	9	7	0.932	0.942	0.884	1.023	1.054	1.058	1.053	0.997	1.087	0.999	0.99682	0.879	0.0158958	0.88	0.0045425
O60869	Endothelial differentiation-related factor 1 OS=Homo sapiens OX=9606 GN=EDF1	EDF1	16.368	13.014	36.5	5	8	5	0.962	0.946	1.002	1.048	1.141	1.205	1.003	0.858	0.891	1.233	0.027697	1.057	0.3126	0.857	0.025782
O60870	DNA/RNA-binding protein KIN17 OS=Homo sapiens OX=9606 GN=KIN	KIN	45.373	2.7778	3.8	1	1	1	0.844	0.822	0.885	1.014	0.923	0.872	1.29	1.222	1.262	0.744	0.0031387	0.676	0.000122899	0.908	0.125
O60879	Protein diaphanous homolog 2 OS=Homo sapiens OX=9606 GN=DIAPH2	DIAPH2	125.57	42.684	10.6	12	14	12	0.72	0.749	0.754	0.87	0.828	0.79	1.466	1.502	1.492	0.558	3.7349e-05	0.498	8.5704e-07	0.893	0.023296
O60884	DnaJ homolog subfamily A member 2 OS=Homo sapiens OX=9606 GN=DNAJA2	DNAJA2	45.745	27.815	29.6	11	18	11	0.869	0.898	0.881	1	0.99	0.917	1.271	1.201	1.16	0.8	0.0043033	0.729	0.00036408	0.911	0.032942
O60885	Bromodomain-containing protein 4 OS=Homo sapiens OX=9606 GN=BRD4	BRD4	152.22	19.512	6.8	9	13	6	0.836	0.905	0.909	0.816	0.89	0.895	1.342	1.328	1.242	0.665	0.00044365	0.677	0.00043679	1.019	0.66586
O60888	Protein CutA OS=Homo sapiens OX=9606 GN=CUTA	CUTA	19.116	6.6433	7.8	1	2	1	0.997	0.991	0.878	1.246	0.997	1.105	0.887	1.048	0.916	1.174	0.124942	1.005	0.92936	0.856	0.116422
O60911	Cathepsin L2 OS=Homo sapiens OX=9606 GN=CTSV	CTSV	37.329	12.529	6.3	2	2	1
O60921	Checkpoint protein HUS1 OS=Homo sapiens OX=9606 GN=HUS1	HUS1	31.691	3.4222	7.9	2	2	2	0.912	0.852	0.947	1.028	0.85	0.91	1.091	1.194	1.335	0.77	0.031817	0.749	0.0122585	0.972	0.70546
O60925	Prefoldin subunit 1 OS=Homo sapiens OX=9606 GN=PFDN1	PFDN1	14.21	11.636	23.8	3	5	3	0.917	0.918	0.907	1.048	1.094	1.11	1.026	1.006	1.073	1.047	0.146083	0.883	0.0031171	0.843	0.00064478
O60927	E3 ubiquitin-protein ligase PPP1R11 OS=Homo sapiens OX=9606 GN=PPP1R11	PPP1R11	13.952	5.8002	12.7	1	2	1	0.891	0.883	0.963	1.06	1.094	1.079	1.049	0.998	1.075	1.036	0.2103	0.877	0.0199192	0.847	0.004496
O60934	Nibrin OS=Homo sapiens OX=9606 GN=NBN	NBN	84.958	18.785	12.5	8	8	8	0.949	0.947	0.925	0.895	0.899	0.989	1.216	1.198	1.251	0.759	0.00138408	0.77	6.272e-05	1.014	0.6869
O60936	Nucleolar protein 3 OS=Homo sapiens OX=9606 GN=NOL3	NOL3	22.629	7.2745	9.1	1	1	1	1.304	0.905	0.899	1.11	1.092	0.933	0.959	1.01	0.851	1.112	0.23302	1.102	0.56116	0.991	0.88212
O60941	Dystrobrevin beta OS=Homo sapiens OX=9606 GN=DTNB	DTNB	71.355	2.9604	2.7	2	2	2	1.036	1.058	1.065	1.388	1.395	1.519	0.53	0.46	0.531	2.828	4.4323e-05	2.077	0.000104755	0.734	0.00053776
O60942	mRNA-capping enzyme OS=Homo sapiens OX=9606 GN=RNGTT	RNGTT	68.556	8.9558	7.2	4	4	4	1.022	0.879	0.873	0.897	0.863	0.792	1.215	1.355	1.362	0.649	0.00117682	0.705	0.0052776	1.087	0.26408
O75022	Leukocyte immunoglobulin-like receptor subfamily B member 3 OS=Homo sapiens OX=9606 GN=LILRB3	LILRB3	69.385	44.823	16.8	11	13	4	0.959	0.962	0.999	1.028	1.011	1.025	1.047	1.04	0.961	1.005	0.84184	0.958	0.23744	0.953	0.026682
O75023	Leukocyte immunoglobulin-like receptor subfamily B member 5 OS=Homo sapiens OX=9606 GN=LILRB5	LILRB5	64.125	62.205	23.7	10	15	9	1.226	1.23	1.243	1.416	1.469	1.49	0.229	0.214	0.256	6.259	2.2964e-06	5.292	0.00098231	0.845	0.0004399
O75027	ATP-binding cassette sub-family B member 7, mitochondrial OS=Homo sapiens OX=9606 GN=ABCB7	ABCB7	82.64	12.009	8.4	5	7	5	1.161	1.162	1.231	0.897	1.053	1.026	0.879	0.835	0.796	1.186	0.042336	1.416	0.00054334	1.194	0.028135
O75030	Microphthalmia-associated transcription factor OS=Homo sapiens OX=9606 GN=MITF	MITF	58.795	7.6331	6.7	4	4	4	1.082	1.253	1.171	0.958	0.997	0.898	0.847	0.918	0.968	1.044	0.4274	1.283	0.0123758	1.229	0.0170962
O75044	SLIT-ROBO Rho GTPase-activating protein 2 OS=Homo sapiens OX=9606 GN=SRGAP2	SRGAP2	120.87	61.351	14.8	13	15	13	0.99	0.96	0.973	1.111	1.065	1.037	1.076	0.954	0.971	1.071	0.178801	0.974	0.55224	0.91	0.0127046
O75063	Glycosaminoglycan xylosylkinase OS=Homo sapiens OX=9606 GN=FAM20B	FAM20B	46.432	2.8606	5.4	2	2	2	1.004	0.798	0.979	1.009	0.898	0.819	1.219	1.282	1.13	0.751	0.0149591	0.766	0.029324	1.02	0.85454
O75064	DENN domain-containing protein 4B OS=Homo sapiens OX=9606 GN=DENND4B	DENND4B	163.84	24.792	8	10	10	10	1.065	1.004	0.927	1.055	0.997	1.042	0.93	1.164	1.038	0.988	0.90738	0.957	0.61268	0.968	0.4862
O75083	WD repeat-containing protein 1 OS=Homo sapiens OX=9606 GN=WDR1	WDR1	66.193	154.51	44.7	24	53	24	0.907	0.971	0.947	1.023	1.079	1.045	1.006	1.012	1.025	1.034	0.112081	0.928	0.022459	0.898	0.0127996
O75113	NEDD4-binding protein 1 OS=Homo sapiens OX=9606 GN=N4BP1	N4BP1	100.38	5.2896	3	3	3	3	1.033	0.949	0.943	1.041	1.039	1.013	1.014	1.016	1.041	1.007	0.58986	0.952	0.18072	0.946	0.138503
O75116	Rho-associated protein kinase 2 OS=Homo sapiens OX=9606 GN=ROCK2	ROCK2	160.9	60.911	22.1	30	30	26	0.867	0.864	0.874	0.944	0.922	0.903	1.28	1.257	1.231	0.735	5.7759e-05	0.691	3.0963e-06	0.941	0.010118
O75122	CLIP-associating protein 2 OS=Homo sapiens OX=9606 GN=CLASP2	CLASP2	141.13	64.279	14.3	15	18	15	0.997	0.977	0.959	1.032	1.008	1.062	1.034	0.993	1.015	1.02	0.36608	0.964	0.087559	0.946	0.040985
O75131	Copine-3 OS=Homo sapiens OX=9606 GN=CPNE3	CPNE3	60.13	67.153	30.7	15	18	14	0.902	0.938	0.87	0.904	0.973	0.94	1.187	1.199	1.153	0.796	0.00070476	0.766	0.00041682	0.962	0.27138
O75144	ICOS ligand OS=Homo sapiens OX=9606 GN=ICOSLG	ICOSLG	33.348	2.2538	3.3	1	1	1	1.48	1.45	1.545	1.286	1.032	1.109	0.311	0.338	0.449	3.121	0.0008781	4.076	0.00023514	1.306	0.0159228
O75150	E3 ubiquitin-protein ligase BRE1B OS=Homo sapiens OX=9606 GN=RNF40	RNF40	113.65	43.322	17.5	15	16	13	0.915	0.849	0.958	0.892	0.92	0.915	1.306	1.234	1.206	0.728	0.0002407	0.727	0.00165728	0.998	0.93884
O75151	Lysine-specific demethylase PHF2 OS=Homo sapiens OX=9606 GN=PHF2	PHF2	120.77	1.5359	0.6	1	1	1	0.762	0.876	0.739	0.685	0.701	0.697	1.613	1.543	1.588	0.439	3.0738e-07	0.501	0.00021528	1.141	0.134001
O75152	Zinc finger CCCH domain-containing protein 11A OS=Homo sapiens OX=9606 GN=ZC3H11A	ZC3H11A	89.13	8.4706	5.2	4	5	4	0.83	0.812	0.865	0.928	0.989	0.97	1.237	1.254	1.25	0.772	0.000178269	0.67	2.4922e-05	0.868	0.0059234
O75153	Clustered mitochondria protein homolog OS=Homo sapiens OX=9606 GN=CLUH	CLUH	146.67	9.8369	4.5	6	6	6	1.092	1.009	0.882	1.125	1.004	1.038	0.91	1.033	1.087	1.045	0.5054	0.984	0.84784	0.942	0.42748
O75164	Lysine-specific demethylase 4A OS=Homo sapiens OX=9606 GN=KDM4A	KDM4A	120.66	2.8897	1.9	2	2	2
O75165	DnaJ homolog subfamily C member 13 OS=Homo sapiens OX=9606 GN=DNAJC13	DNAJC13	254.41	163.66	22.6	41	55	41	0.94	0.981	0.978	0.938	0.908	0.903	1.15	1.147	1.13	0.802	7.6048e-05	0.846	0.00034358	1.055	0.043105
O75167	Phosphatase and actin regulator 2 OS=Homo sapiens OX=9606 GN=PHACTR2	PHACTR2	69.699	10.478	7.9	4	4	4
O75170	Serine/threonine-protein phosphatase 6 regulatory subunit 2 OS=Homo sapiens OX=9606 GN=PPP6R2	PPP6R2	104.94	5.5739	4.5	4	5	4	1.017	0.951	0.979	1.122	1.032	0.975	0.98	0.974	0.891	1.1	0.138278	1.036	0.38106	0.942	0.2641
O75175	CCR4-NOT transcription complex subunit 3 OS=Homo sapiens OX=9606 GN=CNOT3	CNOT3	81.871	7.1845	3.6	2	3	2	0.898	0.864	0.876	1.136	1.02	1.042	0.99	1.066	1.193	0.984	0.83662	0.812	0.020657	0.825	0.0053201
O75179	Ankyrin repeat domain-containing protein 17 OS=Homo sapiens OX=9606 GN=ANKRD17	ANKRD17	274.25	4.4977	2.8	7	7	3
O75182	Paired amphipathic helix protein Sin3b OS=Homo sapiens OX=9606 GN=SIN3B	SIN3B	133.06	2.6185	1.9	2	2	2
O75190	DnaJ homolog subfamily B member 6 OS=Homo sapiens OX=9606 GN=DNAJB6	DNAJB6	36.087	8.1391	9.2	3	5	2	1.016	0.949	1.063	0.999	0.974	1.033	1.023	1.004	1.043	0.979	0.35402	0.986	0.69338	1.007	0.86948
O75208	Ubiquinone biosynthesis protein COQ9, mitochondrial OS=Homo sapiens OX=9606 GN=COQ9	COQ9	35.509	9.8892	12.6	4	6	4	1.111	1.055	1.073	0.949	0.97	0.984	0.976	0.975	1.005	0.982	0.27928	1.096	0.0073782	1.116	0.0041022
O75223	Gamma-glutamylcyclotransferase OS=Homo sapiens OX=9606 GN=GGCT	GGCT	21.007	41.522	28.7	5	14	5	0.919	0.911	0.952	1.088	1.039	1.075	1.045	1.039	1.024	1.03	0.120484	0.895	0.00167582	0.869	0.0018789
O75251	NADH dehydrogenase [ubiquinone] iron-sulfur protein 7, mitochondrial OS=Homo sapiens OX=9606 GN=NDUFS7	NDUFS7	23.563	7.5904	15.5	4	6	4	1.237	1.144	1.217	1.007	0.982	0.958	0.743	0.777	0.796	1.272	0.00062292	1.554	0.00014322	1.221	0.0020164
O75298	Reticulon-2 OS=Homo sapiens OX=9606 GN=RTN2	RTN2	59.263	3.3066	2.8	2	2	2	1.26	1.272	1.387	1.062	1.064	1.129	0.636	0.613	0.632	1.73	1.93258e-05	2.083	2.1573e-05	1.204	0.0071641
O75306	NADH dehydrogenase [ubiquinone] iron-sulfur protein 2, mitochondrial OS=Homo sapiens OX=9606 GN=NDUFS2	NDUFS2	52.545	46.765	30.7	11	15	11	1.159	1.143	1.089	0.991	1.022	0.896	0.896	0.896	0.888	1.085	0.180964	1.265	0.0065569	1.166	0.024617
O75312	Zinc finger protein ZPR1 OS=Homo sapiens OX=9606 GN=ZPR1	ZPR1	50.925	31.868	22.9	9	9	9	0.95	0.889	0.858	1.066	1.015	1.003	1.113	1.122	1.103	0.924	0.0146005	0.808	0.0021023	0.875	0.0186952
O75319	RNA/RNP complex-1-interacting phosphatase OS=Homo sapiens OX=9606 GN=DUSP11	DUSP11	43.71	2.3565	4	1	1	1
O75323	Protein NipSnap homolog 2 OS=Homo sapiens OX=9606 GN=NIPSNAP2	NIPSNAP2	33.742	15.326	25.2	8	11	6	1.174	1.364	1.376	0.955	1.043	1.117	0.696	0.679	0.665	1.527	0.00087597	1.919	0.00025926	1.257	0.029421
O75340	Programmed cell death protein 6 OS=Homo sapiens OX=9606 GN=PDCD6	PDCD6	21.868	2.5539	5.8	1	1	1	0.977	0.947	0.983	1.015	0.96	0.894	1.07	1.134	1.133	0.86	0.021421	0.871	0.0035619	1.013	0.72794
O75347	Tubulin-specific chaperone A OS=Homo sapiens OX=9606 GN=TBCA	TBCA	12.855	58.026	49.1	7	10	7	0.859	0.859	0.871	1.099	1.07	1.16	1.013	1	1.07	1.08	0.071956	0.84	0.00120266	0.778	0.00048442
O75348	V-type proton ATPase subunit G 1 OS=Homo sapiens OX=9606 GN=ATP6V1G1	ATP6V1G1	13.757	4.5214	32.2	3	3	3	1.13	1.22	1.227	1.131	1.16	1.379	0.634	0.593	0.644	1.962	0.00056422	1.912	6.0133e-05	0.975	0.75726
O75351	Vacuolar protein sorting-associated protein 4B OS=Homo sapiens OX=9606 GN=VPS4B	VPS4B	49.301	22.549	26.4	11	19	9	0.877	0.895	0.976	1.045	0.911	0.967	1.114	1.063	1.097	0.893	0.052458	0.839	0.007776	0.94	0.30028
O75367	Core histone macro-H2A.1 OS=Homo sapiens OX=9606 GN=H2AFY	H2AFY	39.617	65.95	35.5	11	25	10	1.016	1.023	1.005	0.781	0.849	0.736	1.251	1.224	1.258	0.634	0.00041627	0.815	3.5916e-05	1.287	0.026036
O75368	SH3 domain-binding glutamic acid-rich-like protein OS=Homo sapiens OX=9606 GN=SH3BGRL	SH3BGRL	12.774	74.071	84.2	10	22	10	0.857	0.917	0.862	1.045	1.037	1.08	1.089	1.103	1.059	0.973	0.184001	0.811	0.00105984	0.834	0.00187832
O75369	Filamin-B OS=Homo sapiens OX=9606 GN=FLNB	FLNB	278.16	323.31	35.1	77	115	68	0.903	0.89	0.894	0.853	0.858	0.846	1.32	1.251	1.298	0.661	1.72689e-05	0.694	2.2225e-05	1.051	0.00111607
O75376	Nuclear receptor corepressor 1 OS=Homo sapiens OX=9606 GN=NCOR1	NCOR1	270.21	18.2	3.6	8	8	7	0.674	0.833	0.731	0.899	0.866	0.817	1.476	1.52	1.396	0.588	0.000141093	0.51	0.00052235	0.867	0.097123
O75379	Vesicle-associated membrane protein 4 OS=Homo sapiens OX=9606 GN=VAMP4	VAMP4	16.397	3.4429	9.9	1	1	1	1.095	1.083	1.164	1.053	1.019	0.904	0.93	0.883	0.958	1.074	0.2515	1.206	0.0046001	1.123	0.084479
O75380	NADH dehydrogenase [ubiquinone] iron-sulfur protein 6, mitochondrial OS=Homo sapiens OX=9606 GN=NDUFS6	NDUFS6	13.711	15.714	29	4	5	4	1.044	1.206	1.18	1.007	1.08	1.125	0.798	0.832	0.841	1.3	0.00192375	1.388	0.0023824	1.068	0.30712
O75381	Peroxisomal membrane protein PEX14 OS=Homo sapiens OX=9606 GN=PEX14	PEX14	41.236	8.0514	15.4	5	8	5	1.334	1.184	1.256	1.137	1.03	1.037	0.757	0.663	0.686	1.521	0.00117971	1.792	0.00037738	1.178	0.025217
O75382	Tripartite motif-containing protein 3 OS=Homo sapiens OX=9606 GN=TRIM3	TRIM3	80.829	4.4274	4.2	3	3	3
O75390	Citrate synthase, mitochondrial OS=Homo sapiens OX=9606 GN=CS	CS	51.712	28.079	25.8	13	30	13	1.182	1.21	1.207	0.954	1.03	1.032	0.793	0.792	0.823	1.252	0.00145706	1.495	1.52029e-05	1.193	0.0027557
O75391	Sperm-associated antigen 7 OS=Homo sapiens OX=9606 GN=SPAG7	SPAG7	26.034	2.5326	4.4	1	1	1	0.725	0.604	0.575	0.97	0.828	0.822	1.491	1.705	1.452	0.564	0.0014434	0.41	0.00048372	0.727	0.022404
O75394	39S ribosomal protein L33, mitochondrial OS=Homo sapiens OX=9606 GN=MRPL33	MRPL33	7.6191	1.8822	16.9	1	1	1
O75396	Vesicle-trafficking protein SEC22b OS=Homo sapiens OX=9606 GN=SEC22B	SEC22B	24.593	125.89	41.9	9	27	9	1.332	1.341	1.276	1.04	1.031	1.01	0.655	0.753	0.735	1.438	0.00114184	1.843	0.000179759	1.282	0.000157206
O75400	Pre-mRNA-processing factor 40 homolog A OS=Homo sapiens OX=9606 GN=PRPF40A	PRPF40A	108.8	57.144	17.2	17	26	17	0.847	0.874	0.922	0.857	0.91	0.961	1.257	1.273	1.237	0.724	0.00068358	0.702	0.00016494	0.969	0.49254
O75410	Transforming acidic coiled-coil-containing protein 1 OS=Homo sapiens OX=9606 GN=TACC1	TACC1	87.793	53.36	21.1	13	14	11	1.097	1.104	1.06	1.143	1.108	1.126	0.803	0.85	0.769	1.394	0.00039584	1.346	0.0007032	0.966	0.086638
O75414	Nucleoside diphosphate kinase 6 OS=Homo sapiens OX=9606 GN=NME6	NME6	21.142	7.2294	16.7	3	4	3	1.081	1.132	1.059	1.08	1.066	1.037	0.76	0.913	0.935	1.22	0.037862	1.255	0.027962	1.028	0.30158
O75427	Leucine-rich repeat and calponin homology domain-containing protein 4 OS=Homo sapiens OX=9606 GN=LRCH4	LRCH4	73.449	146.13	25.5	12	15	12	0.841	0.818	0.852	1.029	0.938	0.958	1.279	1.203	1.254	0.783	0.00181949	0.672	5.6132e-05	0.858	0.0075646
O75431	Metaxin-2 OS=Homo sapiens OX=9606 GN=MTX2	MTX2	29.763	16.931	16.7	4	6	4	1.287	1.235	1.261	1.038	1.105	1.062	0.667	0.722	0.723	1.518	0.00020349	1.791	3.8472e-05	1.18	0.00159966
O75436	Vacuolar protein sorting-associated protein 26A OS=Homo sapiens OX=9606 GN=VPS26A	VPS26A	38.169	65.198	37.3	12	19	11	1.041	1.073	1.066	1.087	1.098	1.123	0.836	0.847	0.87	1.296	6.454e-05	1.246	0.000121739	0.961	0.041455
O75438	NADH dehydrogenase [ubiquinone] 1 beta subcomplex subunit 1 OS=Homo sapiens OX=9606 GN=NDUFB1	NDUFB1	6.9611	7.6896	19	1	2	1	1.104	1.182	1.109	1.047	1.108	1.205	0.762	0.753	0.787	1.46	0.00092424	1.475	0.00011588	1.01	0.81572
O75439	Mitochondrial-processing peptidase subunit beta OS=Homo sapiens OX=9606 GN=PMPCB	PMPCB	54.366	22.424	20.7	10	17	9	1.065	1.074	1.176	1.065	1.011	1.059	0.825	0.88	0.89	1.208	0.0027766	1.277	0.0034842	1.057	0.198376
O75448	Mediator of RNA polymerase II transcription subunit 24 OS=Homo sapiens OX=9606 GN=MED24	MED24	110.3	18.094	4.6	4	4	4	0.879	0.894	0.905	0.845	0.82	0.819	1.307	1.354	1.32	0.624	2.7885e-06	0.673	3.9987e-06	1.078	0.0047616
O75475	PC4 and SFRS1-interacting protein OS=Homo sapiens OX=9606 GN=PSIP1	PSIP1	60.103	10.75	10.8	6	8	5	0.689	0.741	0.719	0.692	0.687	0.675	1.633	1.672	1.71	0.41	2.5284e-07	0.429	2.2378e-06	1.046	0.115521
O75477	Erlin-1 OS=Homo sapiens OX=9606 GN=ERLIN1	ERLIN1	38.925	7.0714	16.8	6	9	4	0.741	0.87	0.966	0.728	0.676	0.579	1.487	1.676	1.57	0.419	0.0003222	0.544	0.00192127	1.3	0.063724
O75489	NADH dehydrogenase [ubiquinone] iron-sulfur protein 3, mitochondrial OS=Homo sapiens OX=9606 GN=NDUFS3	NDUFS3	30.241	34.42	42.4	11	16	11	1.121	1.127	1.245	1.088	1.013	1.062	0.805	0.865	0.777	1.293	0.00246	1.427	0.00156301	1.104	0.069721
O75494	Serine/arginine-rich splicing factor 10 OS=Homo sapiens OX=9606 GN=SRSF10	SRSF10	31.3	21.004	12.6	3	4	3	0.893	0.853	0.831	0.87	0.811	0.797	1.332	1.276	1.381	0.621	0.000176449	0.646	0.000144148	1.04	0.31112
O75503	Ceroid-lipofuscinosis neuronal protein 5 OS=Homo sapiens OX=9606 GN=CLN5	CLN5	41.496	8.9986	13.7	5	7	5	1.135	1.229	1.155	1.113	1.269	1.14	0.659	0.812	0.45	1.833	0.023385	1.832	0.068179	0.999	0.99672
O75506	Heat shock factor-binding protein 1 OS=Homo sapiens OX=9606 GN=HSBP1	HSBP1	8.5435	3.8909	23.7	2	2	2	1.367	0.728	0.876	1.609	1.03	0.865	0.84	0.842	0.851	1.383	0.25804	1.173	0.57696	0.848	0.5625
O75521	Enoyl-CoA delta isomerase 2, mitochondrial OS=Homo sapiens OX=9606 GN=ECI2	ECI2	43.585	27.041	25.9	9	12	9	1.159	1.177	1.176	1.03	1.062	1.037	0.821	0.778	0.863	1.271	0.00154499	1.426	0.00030102	1.122	0.00039676
O75529	TAF5-like RNA polymerase II p300/CBP-associated factor-associated factor 65 kDa subunit 5L OS=Homo sapiens OX=9606 GN=TAF5L	TAF5L	66.155	1.425	2.2	1	1	1	0.935	0.935	0.875	0.852	1.014	0.883	1.141	1.224	1.265	0.757	0.0102189	0.756	0.00176069	0.999	0.98806
O75530	Polycomb protein EED OS=Homo sapiens OX=9606 GN=EED	EED	50.197	11.03	14.3	6	6	6	0.784	0.773	0.804	0.938	0.836	0.702	1.39	1.472	1.32	0.592	0.004141	0.565	6.4827e-05	0.954	0.67958
O75533	Splicing factor 3B subunit 1 OS=Homo sapiens OX=9606 GN=SF3B1	SF3B1	145.83	185.96	30.8	35	60	35	0.89	0.928	0.897	0.828	0.867	0.815	1.317	1.3	1.283	0.644	2.2591e-05	0.696	1.84608e-05	1.082	0.025158
O75534	Cold shock domain-containing protein E1 OS=Homo sapiens OX=9606 GN=CSDE1	CSDE1	88.884	83.171	23.1	16	25	16	0.917	0.865	0.909	1.058	1.048	1.03	1.112	1.099	1.147	0.934	0.0103354	0.801	0.00056307	0.858	0.0014994
O75554	WW domain-binding protein 4 OS=Homo sapiens OX=9606 GN=WBP4	WBP4	42.506	2.7509	2.9	1	2	1	0.881	0.816	0.891	0.95	0.964	0.865	1.427	1.167	1.181	0.736	0.0145397	0.686	0.0061559	0.931	0.180918
O75558	Syntaxin-11 OS=Homo sapiens OX=9606 GN=STX11	STX11	33.195	37.886	33.1	8	20	8	0.998	1.05	1.053	0.796	0.82	0.767	1.222	1.206	1.219	0.653	2.3668e-05	0.85	0.00081751	1.301	0.00053801
O75563	Src kinase-associated phosphoprotein 2 OS=Homo sapiens OX=9606 GN=SKAP2	SKAP2	41.216	33.078	29.5	11	15	11	0.776	0.781	0.747	0.945	0.916	0.865	1.325	1.287	1.355	0.687	0.00023531	0.581	1.58765e-05	0.845	0.004662
O75569	Interferon-inducible double-stranded RNA-dependent protein kinase activator A OS=Homo sapiens OX=9606 GN=PRKRA	PRKRA	34.404	12.065	19.5	6	6	6	0.972	0.988	1.049	1.068	1.089	1.086	0.954	0.86	0.871	1.208	0.0046401	1.121	0.046023	0.928	0.034623
O75582	Ribosomal protein S6 kinase alpha-5 OS=Homo sapiens OX=9606 GN=RPS6KA5	RPS6KA5	89.864	7.4626	5.5	6	6	5	0.9	0.882	0.912	0.842	0.842	0.844	1.363	1.24	1.328	0.643	0.0040778	0.685	0.00022275	1.066	0.022801
O75586	Mediator of RNA polymerase II transcription subunit 6 OS=Homo sapiens OX=9606 GN=MED6	MED6	28.424	1.8755	5.7	1	1	1
O75592	E3 ubiquitin-protein ligase MYCBP2 OS=Homo sapiens OX=9606 GN=MYCBP2	MYCBP2	513.63	68.656	6.1	27	29	27	0.895	0.895	0.884	0.897	0.862	0.875	1.226	1.291	1.272	0.695	4.3161e-05	0.706	2.2852e-05	1.015	0.285
O75608	Acyl-protein thioesterase 1 OS=Homo sapiens OX=9606 GN=LYPLA1	LYPLA1	24.669	19.502	21.7	4	7	4	0.922	0.928	0.886	0.991	1.027	1.018	1.077	1.112	1.077	0.93	0.0084782	0.838	0.00059752	0.901	0.0044578
O75616	GTPase Era, mitochondrial OS=Homo sapiens OX=9606 GN=ERAL1	ERAL1	48.349	4.664	3.7	1	1	1
O75643	U5 small nuclear ribonucleoprotein 200 kDa helicase OS=Homo sapiens OX=9606 GN=SNRNP200	SNRNP200	244.5	208.03	25.1	50	74	50	0.937	0.94	0.96	0.889	0.859	0.861	1.248	1.263	1.211	0.701	2.4459e-05	0.762	4.4906e-05	1.087	0.0033603
O75648	Mitochondrial tRNA-specific 2-thiouridylase 1 OS=Homo sapiens OX=9606 GN=TRMU	TRMU	47.744	2.5631	4.3	2	3	2	1.136	1.246	1.045	0.959	1.077	0.96	0.937	0.836	0.882	1.128	0.076305	1.291	0.0138007	1.144	0.104676
O75663	TIP41-like protein OS=Homo sapiens OX=9606 GN=TIPRL	TIPRL	31.444	14.392	27.6	7	9	7	0.835	0.925	0.913	0.955	1.065	0.988	1.176	1.125	1.15	0.872	0.0162649	0.775	0.0017775	0.889	0.060459
O75676	Ribosomal protein S6 kinase alpha-4 OS=Homo sapiens OX=9606 GN=RPS6KA4	RPS6KA4	85.605	63.249	12	8	9	7	0.7	0.7	0.704	0.734	0.741	0.685	1.602	1.706	1.669	0.434	1.55546e-05	0.423	0.00046162	0.974	0.41006
O75683	Surfeit locus protein 6 OS=Homo sapiens OX=9606 GN=SURF6	SURF6	41.45	1.8796	2.5	1	1	1	1.102	1.195	1.172	1.047	1.028	0.985	0.855	0.825	0.869	1.2	0.00153554	1.361	0.00043834	1.134	0.0146191
O75688	Protein phosphatase 1B OS=Homo sapiens OX=9606 GN=PPM1B	PPM1B	52.642	49.998	28.2	11	15	8	0.992	0.87	0.905	1.066	1.025	0.939	1.154	1.104	1.156	0.888	0.040664	0.81	0.0071223	0.913	0.167577
O75689	Arf-GAP with dual PH domain-containing protein 1 OS=Homo sapiens OX=9606 GN=ADAP1	ADAP1	43.395	25.605	18.4	5	6	4	0.918	0.872	0.843	0.948	0.901	0.842	1.211	1.248	1.272	0.721	0.00091816	0.706	0.00025969	0.978	0.64252
O75691	Small subunit processome component 20 homolog OS=Homo sapiens OX=9606 GN=UTP20	UTP20	318.38	1.3741	0.6	2	2	2
O75694	Nuclear pore complex protein Nup155 OS=Homo sapiens OX=9606 GN=NUP155	NUP155	155.2	60.076	13.4	15	16	15	1.004	0.964	0.943	0.947	0.96	0.907	1.202	1.126	1.17	0.804	0.001041	0.832	0.002239	1.034	0.24884
O75695	Protein XRP2 OS=Homo sapiens OX=9606 GN=RP2	RP2	39.641	8.3243	9.4	5	7	5	1.148	1.072	1.113	0.925	0.945	0.949	1.024	1.031	1.027	0.915	0.00039939	1.081	0.059496	1.182	0.00143601
O75717	WD repeat and HMG-box DNA-binding protein 1 OS=Homo sapiens OX=9606 GN=WDHD1	WDHD1	125.97	2.0958	1.4	2	2	2
O75718	Cartilage-associated protein OS=Homo sapiens OX=9606 GN=CRTAP	CRTAP	46.561	6.8376	9.7	4	4	4	1.042	1.118	1.066	1.013	1.046	1.03	0.951	1.023	0.973	1.048	0.113161	1.095	0.038959	1.044	0.130924
O75746	Calcium-binding mitochondrial carrier protein Aralar1 OS=Homo sapiens OX=9606 GN=SLC25A12	SLC25A12	74.761	31.969	24.8	15	19	11	1.122	1.167	1.136	0.941	0.959	0.938	0.951	0.921	0.925	1.015	0.29694	1.225	0.00019526	1.207	0.000157417
O75787	Renin receptor OS=Homo sapiens OX=9606 GN=ATP6AP2	ATP6AP2	39.008	8.7674	15.4	5	7	5	1.258	1.349	1.272	1.007	1.081	1.051	0.632	0.641	0.614	1.663	3.5127e-05	2.056	4.3893e-06	1.236	0.002103
O75792	Ribonuclease H2 subunit A OS=Homo sapiens OX=9606 GN=RNASEH2A	RNASEH2A	33.395	20.526	28.4	8	10	8	0.709	0.688	0.697	0.817	0.805	0.787	1.558	1.512	1.573	0.519	1.0918e-06	0.451	3.5295e-07	0.869	0.0005551
O75794	Cell division cycle protein 123 homolog OS=Homo sapiens OX=9606 GN=CDC123	CDC123	39.134	3.2717	7.7	2	2	2
O75817	Ribonuclease P protein subunit p20 OS=Homo sapiens OX=9606 GN=POP7	POP7	15.651	3.1919	10.7	1	1	1	0.988	1.045	1.057	1.046	0.928	1.013	0.961	1.009	1.053	0.988	0.79174	1.022	0.5458	1.034	0.44876
O75821	Eukaryotic translation initiation factor 3 subunit G OS=Homo sapiens OX=9606 GN=EIF3G	EIF3G	35.611	30.311	23.4	8	12	8	0.756	0.717	0.795	0.868	0.917	0.851	1.48	1.363	1.426	0.617	0.000121271	0.531	7.8709e-05	0.86	0.0155221
O75822	Eukaryotic translation initiation factor 3 subunit J OS=Homo sapiens OX=9606 GN=EIF3J	EIF3J	29.062	19.74	31	7	8	7	0.906	0.907	0.89	1.024	0.992	1.074	1.038	1.062	1.085	0.97	0.30996	0.849	0.00031977	0.875	0.0050447
O75832	26S proteasome non-ATPase regulatory subunit 10 OS=Homo sapiens OX=9606 GN=PSMD10	PSMD10	24.428	120.07	33.2	5	12	5	0.872	0.955	0.926	1.037	1.05	1.12	1.061	1.025	1.021	1.032	0.30838	0.886	0.0143796	0.858	0.0129809
O75843	AP-1 complex subunit gamma-like 2 OS=Homo sapiens OX=9606 GN=AP1G2	AP1G2	87.116	10	7.6	5	6	5	0.927	0.812	0.838	0.956	0.943	0.868	1.189	1.177	1.294	0.756	0.0027791	0.704	0.0021569	0.931	0.22454
O75844	CAAX prenyl protease 1 homolog OS=Homo sapiens OX=9606 GN=ZMPSTE24	ZMPSTE24	54.812	19.269	13.3	5	7	5	1.141	1.136	1.159	1.021	1.056	1.016	0.882	0.79	0.727	1.289	0.0109182	1.432	0.023301	1.111	0.00148498
O75864	Protein phosphatase 1 regulatory subunit 37 OS=Homo sapiens OX=9606 GN=PPP1R37	PPP1R37	74.766	1.5335	2	1	1	1
O75871	Carcinoembryonic antigen-related cell adhesion molecule 4 OS=Homo sapiens OX=9606 GN=CEACAM4	CEACAM4	25.909	2.5173	4.5	1	1	1
O75874	Isocitrate dehydrogenase [NADP] cytoplasmic OS=Homo sapiens OX=9606 GN=IDH1	IDH1	46.659	152.79	48.3	21	55	20	1.128	1.136	1.141	1.206	1.229	1.272	0.655	0.636	0.632	1.928	2.1384e-06	1.771	4.9235e-07	0.919	0.0060363
O75879	Glutamyl-tRNA(Gln) amidotransferase subunit B, mitochondrial OS=Homo sapiens OX=9606 GN=GATB	GATB	61.863	2.6798	2.7	2	2	2	1.115	1.275	1.203	1.084	1.1	1.119	0.699	0.758	0.705	1.528	9.9959e-05	1.662	0.00040173	1.088	0.106756
O75880	Protein SCO1 homolog, mitochondrial OS=Homo sapiens OX=9606 GN=SCO1	SCO1	33.814	1.3976	5.3	1	1	1	1.14	1.145	1.182	1.124	1.069	1.061	0.772	0.779	0.791	1.389	7.5953e-05	1.48	4.0908e-06	1.065	0.041037
O75882	Attractin OS=Homo sapiens OX=9606 GN=ATRN	ATRN	158.54	2.5873	1.6	2	2	2
O75884	Putative hydrolase RBBP9 OS=Homo sapiens OX=9606 GN=RBBP9	RBBP9	21	2.4196	19.9	2	2	2	1.001	1.02	0.843	0.832	1.025	1.044	1.049	1.001	1.278	0.872	0.2604	0.861	0.19918	0.987	0.91104
O75886	Signal transducing adapter molecule 2 OS=Homo sapiens OX=9606 GN=STAM2	STAM2	58.164	8.0852	7.4	4	6	3	0.793	0.947	0.891	1.001	1.036	1.016	1.088	1.17	1.171	0.89	0.0117409	0.767	0.0096991	0.862	0.046144
O75896	Tumor suppressor candidate 2 OS=Homo sapiens OX=9606 GN=TUSC2	TUSC2	12.074	4.1679	32.7	2	2	2	1.183	1.154	1.058	1.224	1.113	1.179	0.638	0.648	0.822	1.668	0.0039218	1.611	0.0055572	0.966	0.4635
O75907	Diacylglycerol O-acyltransferase 1 OS=Homo sapiens OX=9606 GN=DGAT1	DGAT1	55.278	8.4338	5.9	2	2	2	0.934	0.926	0.93	0.816	0.914	0.81	1.285	1.359	1.185	0.663	0.00181801	0.729	0.0156242	1.098	0.135183
O75909	Cyclin-K OS=Homo sapiens OX=9606 GN=CCNK	CCNK	64.239	12.052	7.1	3	3	3	1.042	1.007	1.014	1.03	0.926	1.043	1.028	1.045	0.968	0.986	0.75568	1.007	0.77944	1.021	0.5977
O75911	Short-chain dehydrogenase/reductase 3 OS=Homo sapiens OX=9606 GN=DHRS3	DHRS3	33.548	10.503	4	1	1	1	1.761	1.702	1.774	0.856	0.929	0.879	0.347	0.405	0.395	2.323	9.7523e-05	4.566	3.3637e-06	1.966	1.78523e-05
O75915	PRA1 family protein 3 OS=Homo sapiens OX=9606 GN=ARL6IP5	ARL6IP5	21.614	26.558	19.7	3	8	3	1.055	1.045	0.962	1.097	1.089	1.045	0.755	0.831	0.866	1.318	0.0030636	1.249	0.011241	0.948	0.17464
O75923	Dysferlin OS=Homo sapiens OX=9606 GN=DYSF	DYSF	237.29	117.3	16.2	27	30	26	0.789	0.769	0.727	0.814	0.779	0.73	1.496	1.492	1.484	0.519	0.0023354	0.511	0.00130142	0.984	0.70698
O75928	E3 SUMO-protein ligase PIAS2 OS=Homo sapiens OX=9606 GN=PIAS2	PIAS2	68.24	2.8541	2.4	1	1	1	1.235	1.154	1.111	1.062	0.95	1.025	0.777	0.874	0.88	1.2	0.024682	1.383	0.0030965	1.152	0.034676
O75934	Pre-mRNA-splicing factor SPF27 OS=Homo sapiens OX=9606 GN=BCAS2	BCAS2	26.131	34.104	44	9	11	9	0.962	0.938	0.919	0.934	1.006	0.858	1.15	1.191	1.073	0.82	0.022316	0.826	0.0046414	1.008	0.85362
O75935	Dynactin subunit 3 OS=Homo sapiens OX=9606 GN=DCTN3	DCTN3	21.119	8.7337	19.4	4	5	4	1.053	1.125	1.091	1.117	1.101	1.058	0.89	0.809	0.855	1.283	0.00147643	1.28	0.00182091	0.998	0.93306
O75937	DnaJ homolog subfamily C member 8 OS=Homo sapiens OX=9606 GN=DNAJC8	DNAJC8	29.841	17.244	26.1	6	9	6	0.894	0.887	0.84	0.938	0.896	0.913	1.286	1.263	1.286	0.716	2.0819e-05	0.683	4.4641e-05	0.954	0.117199
O75940	Survival of motor neuron-related-splicing factor 30 OS=Homo sapiens OX=9606 GN=SMNDC1	SMNDC1	26.711	11.575	16	3	4	3	0.885	0.845	0.725	0.849	0.934	0.804	1.423	1.295	1.343	0.637	0.00094077	0.605	0.00157699	0.949	0.50858
O75947	ATP synthase subunit d, mitochondrial OS=Homo sapiens OX=9606 GN=ATP5H	ATP5H	18.491	31.891	49.1	8	15	8	1.239	1.251	1.185	1.014	1.031	1.009	0.817	0.772	0.792	1.283	0.000142786	1.543	4.4814e-05	1.203	0.00049925
O75955	Flotillin-1 OS=Homo sapiens OX=9606 GN=FLOT1	FLOT1	47.355	72.951	32.6	11	18	11	0.894	0.895	0.889	0.867	0.842	0.851	1.278	1.301	1.283	0.663	1.0961e-06	0.693	1.8865e-07	1.046	0.006843
O75962	Triple functional domain protein OS=Homo sapiens OX=9606 GN=TRIO	TRIO	346.9	5.2519	1.4	4	4	4	1.047	1.072	1.103	1.15	1.131	1.09	0.784	0.904	0.753	1.381	0.0048386	1.32	0.0081425	0.956	0.107523
O75964	ATP synthase subunit g, mitochondrial OS=Homo sapiens OX=9606 GN=ATP5L	ATP5L	11.428	9.8505	42.7	4	6	4	1.052	1.063	1.135	0.97	1.028	1.02	0.873	0.803	0.901	1.171	0.0150371	1.261	0.0050972	1.077	0.069241
O75976	Carboxypeptidase D OS=Homo sapiens OX=9606 GN=CPD	CPD	152.93	9.8775	3.5	5	6	5	1.111	1.138	1.226	0.937	0.977	1.034	0.813	0.823	0.886	1.169	0.0164013	1.378	0.00131936	1.179	0.0162035
O75995	SAM and SH3 domain-containing protein 3 OS=Homo sapiens OX=9606 GN=SASH3	SASH3	41.595	49.059	22.1	6	10	6	1.02	0.99	0.975	0.977	0.968	1.012	1.1	1.004	1.002	0.952	0.22354	0.961	0.30964	1.009	0.6447
O76003	Glutaredoxin-3 OS=Homo sapiens OX=9606 GN=GLRX3	GLRX3	37.432	22.881	29.6	8	10	8	0.934	0.949	0.948	1.093	1.034	1.156	0.985	0.958	0.994	1.118	0.031575	0.964	0.040036	0.862	0.045776
O76021	Ribosomal L1 domain-containing protein 1 OS=Homo sapiens OX=9606 GN=RSL1D1	RSL1D1	54.972	15.706	12	5	6	5	1.307	1.265	1.218	0.828	0.77	0.815	0.91	0.935	0.995	0.85	0.0091219	1.335	0.0009803	1.571	0.000116931
O76024	Wolframin OS=Homo sapiens OX=9606 GN=WFS1	WFS1	100.29	1.5136	1.1	1	1	1
O76031	ATP-dependent Clp protease ATP-binding subunit clpX-like, mitochondrial OS=Homo sapiens OX=9606 GN=CLPX	CLPX	69.223	26.589	18.6	10	14	10	1.026	1.003	1.042	0.99	1.068	1.023	0.979	0.991	0.948	1.056	0.102704	1.052	0.041375	0.997	0.9121
O76071	Probable cytosolic iron-sulfur protein assembly protein CIAO1 OS=Homo sapiens OX=9606 GN=CIAO1	CIAO1	37.84	26.654	21.8	6	7	6	1.009	0.946	1.043	1.111	1.108	1.053	0.847	0.996	0.963	1.166	0.040959	1.068	0.30082	0.916	0.05866
O76075	DNA fragmentation factor subunit beta OS=Homo sapiens OX=9606 GN=DFFB	DFFB	39.109	1.3179	3.3	1	1	1
O76094	Signal recognition particle subunit SRP72 OS=Homo sapiens OX=9606 GN=SRP72	SRP72	74.605	40.727	25.5	15	22	15	0.938	0.955	1.011	0.983	0.992	1.006	1.114	1.074	1.121	0.901	0.0022229	0.878	0.0075585	0.974	0.32162
O76095	Protein JTB OS=Homo sapiens OX=9606 GN=JTB	JTB	16.358	8.1132	8.9	1	1	1	0.977	1.201	1.125	1.146	1.122	1.296	0.788	0.725	0.677	1.627	0.00149702	1.508	0.005503	0.927	0.36288
O76096	Cystatin-F OS=Homo sapiens OX=9606 GN=CST7	CST7	16.454	2.184	7.6	1	1	1	1.189	1.274	1.246	0.515	0.614	0.472	1.251	1.269	1.365	0.412	0.00040217	0.955	0.245	2.317	0.00045626
O94759	Transient receptor potential cation channel subfamily M member 2 OS=Homo sapiens OX=9606 GN=TRPM2	TRPM2	171.2	4.3309	1.1	2	2	2	1.131	1.034	1.019	1.096	1.12	1.15	0.783	0.851	0.868	1.345	0.00099779	1.273	0.0060445	0.946	0.186323
O94762	ATP-dependent DNA helicase Q5 OS=Homo sapiens OX=9606 GN=RECQL5	RECQL5	108.86	3.8972	1.9	2	2	2	1.167	1.363	1.202	0.638	0.779	0.85	0.95	1.152	1.043	0.721	0.030982	1.187	0.07872	1.646	0.0066561
O94766	Galactosylgalactosylxylosylprotein 3-beta-glucuronosyltransferase 3 OS=Homo sapiens OX=9606 GN=B3GAT3	B3GAT3	37.121	1.9175	5.1	2	2	2	1.056	0.982	1.09	1.173	1.139	1.268	0.848	0.702	0.793	1.528	0.002636	1.335	0.0100758	0.874	0.038682
O94768	Serine/threonine-protein kinase 17B OS=Homo sapiens OX=9606 GN=STK17B	STK17B	42.344	1.6137	2.2	1	1	1
O94776	Metastasis-associated protein MTA2 OS=Homo sapiens OX=9606 GN=MTA2	MTA2	75.022	131.27	14.8	8	11	7	0.849	0.887	0.892	0.843	0.872	0.891	1.233	1.359	1.254	0.678	0.00033857	0.683	0.00035875	1.008	0.72646
O94804	Serine/threonine-protein kinase 10 OS=Homo sapiens OX=9606 GN=STK10	STK10	112.13	103.87	34.1	31	45	30	0.817	0.823	0.803	0.835	0.887	0.827	1.409	1.336	1.374	0.619	5.8387e-05	0.593	3.3524e-06	0.958	0.142877
O94817	Ubiquitin-like protein ATG12 OS=Homo sapiens OX=9606 GN=ATG12	ATG12	15.113	1.9047	10	2	2	2	0.908	0.955	1.081	1.028	1.136	1.209	1	0.91	0.867	1.215	0.037218	1.06	0.4372	0.873	0.123337
O94819	Kelch repeat and BTB domain-containing protein 11 OS=Homo sapiens OX=9606 GN=KBTBD11	KBTBD11	65.719	19.696	15.7	8	9	8	0.599	0.51	0.497	0.762	0.649	0.609	1.89	1.808	1.839	0.365	0.000118942	0.29	3.5938e-05	0.795	0.061604
O94822	E3 ubiquitin-protein ligase listerin OS=Homo sapiens OX=9606 GN=LTN1	LTN1	200.55	8.8285	2.3	4	4	4	0.961	0.916	1.038	1.017	0.965	0.832	1.244	1.074	1.081	0.828	0.068776	0.858	0.064319	1.036	0.62204
O94826	Mitochondrial import receptor subunit TOM70 OS=Homo sapiens OX=9606 GN=TOMM70	TOMM70	67.454	75.759	31.6	15	19	15	1.156	1.217	1.196	0.989	1.03	1.021	0.776	0.813	0.834	1.255	0.00074318	1.473	0.000118566	1.174	0.00119625
O94829	Importin-13 OS=Homo sapiens OX=9606 GN=IPO13	IPO13	108.19	4.96	2.6	2	2	2
O94830	Phospholipase DDHD2 OS=Homo sapiens OX=9606 GN=DDHD2	DDHD2	81.031	1.5575	1.1	1	1	1
O94855	Protein transport protein Sec24D OS=Homo sapiens OX=9606 GN=SEC24D	SEC24D	113.01	21.393	10.6	9	11	9	0.998	0.816	0.982	1.095	1.189	1.147	0.867	0.905	0.938	1.266	0.0020185	1.032	0.70676	0.815	0.03902
O94874	E3 UFM1-protein ligase 1 OS=Homo sapiens OX=9606 GN=UFL1	UFL1	89.594	54.196	28.1	21	29	21	1.106	1.087	1.119	1.061	1.063	1.012	0.876	0.878	0.848	1.205	0.00068128	1.273	6.36e-05	1.056	0.039263
O94885	SAM and SH3 domain-containing protein 1 OS=Homo sapiens OX=9606 GN=SASH1	SASH1	136.65	1.6434	2.1	2	5	1	1.183	1.141	1.219	0.692	0.622	0.626	1.245	1.3	1.156	0.524	0.000183031	0.957	0.33656	1.826	0.00010348
O94886	CSC1-like protein 1 OS=Homo sapiens OX=9606 GN=TMEM63A	TMEM63A	92.125	16.477	5.7	4	5	4	1.187	1.32	1.302	1.037	0.966	1.012	0.8	0.816	0.709	1.297	0.0057796	1.638	0.00085822	1.263	0.004056
O94888	UBX domain-containing protein 7 OS=Homo sapiens OX=9606 GN=UBXN7	UBXN7	54.862	17.311	22.3	9	9	9	0.865	0.814	0.743	0.963	0.81	0.822	1.395	1.308	1.33	0.643	0.00163842	0.601	0.00044341	0.933	0.39268
O94901	SUN domain-containing protein 1 OS=Homo sapiens OX=9606 GN=SUN1	SUN1	90.063	30.234	9	4	4	4	1.256	1.008	1.076	1.078	0.865	1.081	0.894	0.909	0.888	1.124	0.27194	1.241	0.084	1.104	0.36584
O94903	Pyridoxal phosphate homeostasis protein OS=Homo sapiens OX=9606 GN=PLPBP	PLPBP	30.344	39.382	29.5	6	10	6	1.044	1.095	1.022	1.104	1.105	1.086	0.804	0.857	0.855	1.31	0.00023859	1.256	0.00144342	0.959	0.118776
O94905	Erlin-2 OS=Homo sapiens OX=9606 GN=ERLIN2	ERLIN2	37.839	68.911	34.8	11	21	9	1.065	1.106	1.078	0.945	0.969	0.983	0.998	1.016	0.945	0.979	0.4455	1.098	0.0185374	1.122	0.0020182
O94906	Pre-mRNA-processing factor 6 OS=Homo sapiens OX=9606 GN=PRPF6	PRPF6	106.92	39.13	20.1	18	19	18	0.909	0.969	0.918	0.964	0.858	0.848	1.148	1.206	1.229	0.745	0.0029441	0.78	0.00095518	1.047	0.35618
O94913	Pre-mRNA cleavage complex 2 protein Pcf11 OS=Homo sapiens OX=9606 GN=PCF11	PCF11	173.05	6.9485	3.2	4	4	4
O94915	Protein furry homolog-like OS=Homo sapiens OX=9606 GN=FRYL	FRYL	339.59	16.192	2.7	9	10	9	0.891	0.912	0.912	1.004	1.005	0.887	1.061	1.179	1.244	0.831	0.041935	0.779	0.0064352	0.938	0.21022
O94919	Endonuclease domain-containing 1 protein OS=Homo sapiens OX=9606 GN=ENDOD1	ENDOD1	55.016	25.536	11.4	4	5	4	1.091	1.072	0.961	0.821	0.939	0.857	1.225	1.124	1.129	0.752	0.0041764	0.898	0.08996	1.194	0.034219
O94923	D-glucuronyl C5-epimerase OS=Homo sapiens OX=9606 GN=GLCE	GLCE	70.1	4.3347	4.5	3	3	3
O94925	Glutaminase kidney isoform, mitochondrial OS=Homo sapiens OX=9606 GN=GLS	GLS	73.46	30.635	17	9	13	9	1.329	1.325	1.394	1.15	1.1	1.144	0.574	0.587	0.626	1.899	2.3254e-05	2.265	1.59363e-05	1.193	0.00123682
O94956	Solute carrier organic anion transporter family member 2B1 OS=Homo sapiens OX=9606 GN=SLCO2B1	SLCO2B1	76.71	5.9026	6.8	4	4	4	1.343	1.434	1.297	1.054	1.164	1.115	0.551	0.551	0.52	2.055	3.5816e-05	2.512	1.63536e-05	1.222	0.0081645
O94966	Ubiquitin carboxyl-terminal hydrolase 19 OS=Homo sapiens OX=9606 GN=USP19	USP19	145.65	10.324	3.1	4	5	4	1.045	0.97	0.982	0.909	0.959	0.907	1.1	1.027	1.218	0.83	0.02494	0.896	0.119502	1.08	0.059285
O94967	WD repeat-containing protein 47 OS=Homo sapiens OX=9606 GN=WDR47	WDR47	101.95	5.6524	2.6	2	2	2
O94973	AP-2 complex subunit alpha-2 OS=Homo sapiens OX=9606 GN=AP2A2	AP2A2	103.96	146.38	29.8	24	50	17	1.349	1.406	1.409	1.068	1.123	1.138	0.5	0.473	0.51	2.245	1.54055e-05	2.808	1.319e-06	1.251	0.00072499
O94979	Protein transport protein Sec31A OS=Homo sapiens OX=9606 GN=SEC31A	SEC31A	133.01	69.443	12.9	15	24	15	1.027	0.98	0.969	1.098	1.032	1.009	0.961	1.012	1.024	1.047	0.22278	0.993	0.80476	0.948	0.161558
O94992	Protein HEXIM1 OS=Homo sapiens OX=9606 GN=HEXIM1	HEXIM1	40.623	1.8536	4.2	2	2	2	1.046	1.23	1.189	0.841	1.001	1.061	1.008	0.83	0.901	1.06	0.56258	1.265	0.034495	1.194	0.103895
O95070	Protein YIF1A OS=Homo sapiens OX=9606 GN=YIF1A	YIF1A	32.011	2.3894	5.1	1	2	1	0.859	0.935	0.838	0.899	0.775	0.798	1.385	1.293	1.372	0.61	0.00059667	0.65	0.00039976	1.065	0.32052
O95071	E3 ubiquitin-protein ligase UBR5 OS=Homo sapiens OX=9606 GN=UBR5	UBR5	309.35	23.344	4.3	12	13	12	0.895	0.906	0.83	0.828	0.832	0.799	1.369	1.279	1.353	0.615	3.9159e-05	0.658	0.00026142	1.07	0.090842
O95104	Splicing factor, arginine/serine-rich 15 OS=Homo sapiens OX=9606 GN=SCAF4	SCAF4	125.87	54.722	4.5	2	3	2	0.58	0.574	0.65	0.837	0.773	0.635	1.726	1.756	1.686	0.434	0.0096003	0.349	1.71624e-05	0.804	0.079183
O95139	NADH dehydrogenase [ubiquinone] 1 beta subcomplex subunit 6 OS=Homo sapiens OX=9606 GN=NDUFB6	NDUFB6	15.489	20.052	53.1	8	16	8	1.191	1.175	1.284	1.042	1.008	0.991	0.77	0.736	0.695	1.382	0.00061588	1.658	0.00023817	1.2	0.0043429
O95140	Mitofusin-2 OS=Homo sapiens OX=9606 GN=MFN2	MFN2	86.401	32.287	15.6	11	13	11	1.039	1.071	1.067	1.002	1.031	1.027	0.951	1.04	0.966	1.035	0.29476	1.074	0.068099	1.038	0.045535
O95149	Snurportin-1 OS=Homo sapiens OX=9606 GN=SNUPN	SNUPN	41.142	4.0731	7.5	3	3	3	0.772	0.841	0.716	0.945	1.011	0.88	1.338	1.306	1.323	0.715	0.00115792	0.587	0.0076402	0.821	0.032322
O95155	Ubiquitin conjugation factor E4 B OS=Homo sapiens OX=9606 GN=UBE4B	UBE4B	146.18	10.085	3.3	4	4	4	0.887	0.869	0.897	0.858	0.824	0.867	1.285	1.417	1.294	0.638	0.00021788	0.664	0.00023981	1.041	0.090561
O95159	Zinc finger protein-like 1 OS=Homo sapiens OX=9606 GN=ZFPL1	ZFPL1	34.114	3.996	7.7	2	2	2	1.144	1.179	1.169	1.058	0.941	1.035	0.85	0.865	0.84	1.187	0.009904	1.367	1.72966e-05	1.151	0.0186963
O95163	Elongator complex protein 1 OS=Homo sapiens OX=9606 GN=ELP1	ELP1	150.25	32.128	8.5	9	10	9	0.876	0.865	0.98	0.967	0.983	1.023	1.098	1.242	1.141	0.854	0.0173756	0.782	0.0101832	0.915	0.105062
O95168	NADH dehydrogenase [ubiquinone] 1 beta subcomplex subunit 4 OS=Homo sapiens OX=9606 GN=NDUFB4	NDUFB4	15.208	13.737	31	4	5	4	1.176	1.141	1.14	1.018	1.041	1.099	0.782	0.781	0.802	1.335	0.00028409	1.462	4.5964e-06	1.095	0.021841
O95169	NADH dehydrogenase [ubiquinone] 1 beta subcomplex subunit 8, mitochondrial OS=Homo sapiens OX=9606 GN=NDUFB8	NDUFB8	21.766	12.341	27.4	4	7	4	1.187	1.154	1.226	1.006	1.038	1.066	0.767	0.867	0.848	1.253	0.0053431	1.437	0.00093961	1.147	0.0047976
O95182	NADH dehydrogenase [ubiquinone] 1 alpha subcomplex subunit 7 OS=Homo sapiens OX=9606 GN=NDUFA7	NDUFA7	12.551	4.1792	16.8	2	3	2	1.08	1.101	1.029	1.01	1.038	1.136	0.861	0.878	0.794	1.257	0.0082816	1.267	0.0029622	1.008	0.83624
O95197	Reticulon-3 OS=Homo sapiens OX=9606 GN=RTN3	RTN3	112.61	2.4782	1.1	1	2	1	1.159	1.325	1.115	1.002	0.965	0.896	0.854	0.918	0.848	1.093	0.100482	1.374	0.0055833	1.257	0.021239
O95199	RCC1 and BTB domain-containing protein 2 OS=Homo sapiens OX=9606 GN=RCBTB2	RCBTB2	60.315	9.4046	2	1	1	1	0.917	0.898	0.882	1.078	1.034	1.003	1.1	1.123	1.064	0.948	0.108159	0.821	0.00051734	0.866	0.003744
O95202	Mitochondrial proton/calcium exchanger protein OS=Homo sapiens OX=9606 GN=LETM1	LETM1	83.353	86.709	24.9	17	24	17	1.119	1.134	1.138	1.053	1.061	1.067	0.806	0.791	0.849	1.3	0.00025802	1.386	0.000117218	1.066	0.00056199
O95218	Zinc finger Ran-binding domain-containing protein 2 OS=Homo sapiens OX=9606 GN=ZRANB2	ZRANB2	37.404	12.994	10.3	3	3	3	0.666	0.603	0.648	1.023	0.865	0.918	1.531	1.464	1.442	0.632	0.0009195	0.432	1.86082e-05	0.683	0.0027035
O95219	Sorting nexin-4 OS=Homo sapiens OX=9606 GN=SNX4	SNX4	51.908	35.04	27.3	9	10	9	1.115	1.023	1.203	1.025	1.019	1.073	0.907	0.927	0.856	1.159	0.0068954	1.242	0.0148979	1.072	0.24516
O95232	Luc7-like protein 3 OS=Homo sapiens OX=9606 GN=LUC7L3	LUC7L3	51.466	16.938	20.6	8	9	8	0.893	0.832	0.832	0.898	0.882	0.873	1.3	1.274	1.404	0.667	0.000196406	0.643	0.00030421	0.964	0.2093
O95236	Apolipoprotein L3 OS=Homo sapiens OX=9606 GN=APOL3	APOL3	44.278	8.197	11.9	5	5	5	0.922	0.814	0.857	1.054	1.022	0.979	1.203	1.152	1.108	0.882	0.0172983	0.749	0.0025766	0.849	0.0171981
O95239	Chromosome-associated kinesin KIF4A OS=Homo sapiens OX=9606 GN=KIF4A	KIF4A	139.88	1.7188	0.9	1	1	1
O95243	Methyl-CpG-binding domain protein 4 OS=Homo sapiens OX=9606 GN=MBD4	MBD4	66.05	1.6783	3.1	2	2	2
O95248	Myotubularin-related protein 5 OS=Homo sapiens OX=9606 GN=SBF1	SBF1	208.44	27.393	5.4	9	10	8	1.013	1.104	1.153	0.865	1.083	0.883	1.047	0.979	0.988	0.939	0.4179	1.085	0.137524	1.155	0.142459
O95249	Golgi SNAP receptor complex member 1 OS=Homo sapiens OX=9606 GN=GOSR1	GOSR1	28.612	1.6494	7.6	2	2	2	0.963	1.151	1.258	0.914	1.056	1.09	0.909	0.822	0.939	1.146	0.115636	1.263	0.060303	1.102	0.3809
O95260	Arginyl-tRNA--protein transferase 1 OS=Homo sapiens OX=9606 GN=ATE1	ATE1	59.09	15.164	8.3	3	4	3	1.172	1.115	1.059	1.12	1.073	1.02	0.818	0.794	0.883	1.288	0.0036844	1.341	0.0024234	1.041	0.36756
O95273	Cyclin-D1-binding protein 1 OS=Homo sapiens OX=9606 GN=CCNDBP1	CCNDBP1	20.329	1.5628	1.9	1	1	1
O95292	Vesicle-associated membrane protein-associated protein B/C OS=Homo sapiens OX=9606 GN=VAPB	VAPB	27.228	28.515	16	4	5	3	1.149	1.207	1.19	1.059	1.064	1.098	0.786	0.763	0.717	1.421	0.00027818	1.565	0.000124561	1.101	0.0065809
O95295	SNARE-associated protein Snapin OS=Homo sapiens OX=9606 GN=SNAPIN	SNAPIN	14.874	18.375	26.5	3	4	3	1.059	0.811	0.944	1.046	1.017	1.02	1.044	0.934	1.187	0.974	0.78702	0.889	0.31656	0.913	0.33806
O95297	Myelin protein zero-like protein 1 OS=Homo sapiens OX=9606 GN=MPZL1	MPZL1	29.082	2.606	4.1	1	1	1
O95298	NADH dehydrogenase [ubiquinone] 1 subunit C2 OS=Homo sapiens OX=9606 GN=NDUFC2	NDUFC2	14.187	8.5822	34.5	5	11	5	1.185	1.227	1.189	0.975	1.027	1.039	0.771	0.734	0.833	1.301	0.0031847	1.54	0.00035703	1.184	0.00166171
O95299	NADH dehydrogenase [ubiquinone] 1 alpha subcomplex subunit 10, mitochondrial OS=Homo sapiens OX=9606 GN=NDUFA10	NDUFA10	40.75	71.254	26.2	12	15	12	1.085	1.209	1.259	0.902	1.012	1.013	0.88	0.821	0.823	1.16	0.030201	1.408	0.0024037	1.214	0.03024
O95302	Peptidyl-prolyl cis-trans isomerase FKBP9 OS=Homo sapiens OX=9606 GN=FKBP9	FKBP9	63.083	2.4767	4.2	2	2	2
O95319	CUGBP Elav-like family member 2 OS=Homo sapiens OX=9606 GN=CELF2	CELF2	54.284	65.534	17.7	8	16	7	0.855	0.9	0.846	0.946	0.903	0.961	1.279	1.192	1.217	0.762	0.00063681	0.705	0.00024435	0.926	0.044457
O95336	6-phosphogluconolactonase OS=Homo sapiens OX=9606 GN=PGLS	PGLS	27.547	51.467	49.2	10	21	10	0.921	0.848	0.831	0.972	0.978	0.952	1.186	1.205	1.19	0.81	2.2215e-05	0.726	0.0096786	0.896	0.027001
O95340	Bifunctional 3'-phosphoadenosine 5'-phosphosulfate synthase 2 OS=Homo sapiens OX=9606 GN=PAPSS2	PAPSS2	69.5	26.421	22	12	13	11	1.126	1.121	1.124	1.202	1.137	1.191	0.644	0.667	0.678	1.775	1.75961e-05	1.695	0.00083588	0.955	0.117456
O95347	Structural maintenance of chromosomes protein 2 OS=Homo sapiens OX=9606 GN=SMC2	SMC2	135.65	16.487	9.3	11	12	11	0.603	0.666	0.68	0.837	0.822	0.837	1.546	1.616	1.584	0.526	7.0381e-07	0.411	2.112e-05	0.781	0.0027001
O95352	Ubiquitin-like modifier-activating enzyme ATG7 OS=Homo sapiens OX=9606 GN=ATG7	ATG7	77.959	78.894	31.6	18	32	18	1.058	1.072	1.069	1.058	1.087	1.047	0.889	0.883	0.892	1.198	9.8936e-05	1.201	1.6465e-06	1.002	0.85576
O95363	Phenylalanine--tRNA ligase, mitochondrial OS=Homo sapiens OX=9606 GN=FARS2	FARS2	52.356	11.163	9.5	4	6	4	0.996	1.103	1.088	0.976	0.928	1.056	0.921	1	0.869	1.061	0.34432	1.142	0.061221	1.077	0.2067
O95372	Acyl-protein thioesterase 2 OS=Homo sapiens OX=9606 GN=LYPLA2	LYPLA2	24.737	24.516	29.4	7	12	7	0.961	1.033	0.949	0.97	1.016	1.011	1.095	0.986	1.012	0.969	0.42662	0.952	0.2959	0.982	0.57032
O95373	Importin-7 OS=Homo sapiens OX=9606 GN=IPO7	IPO7	119.52	31.799	14.6	13	17	13	1.035	1.035	0.967	1.068	1.042	1.083	0.953	1.004	0.963	1.093	0.0101388	1.04	0.23146	0.951	0.116859
O95376	E3 ubiquitin-protein ligase ARIH2 OS=Homo sapiens OX=9606 GN=ARIH2	ARIH2	57.818	48.613	11.6	4	5	4	0.951	1.023	0.928	0.904	1.037	0.917	1.075	0.971	1.132	0.899	0.165964	0.913	0.170403	1.015	0.77114
O95379	Tumor necrosis factor alpha-induced protein 8 OS=Homo sapiens OX=9606 GN=TNFAIP8	TNFAIP8	23.003	8.1159	20.7	4	8	4	1.015	0.892	0.947	0.864	0.896	0.811	1.263	1.133	1.3	0.696	0.0020789	0.772	0.0100008	1.11	0.093255
O95382	Mitogen-activated protein kinase kinase kinase 6 OS=Homo sapiens OX=9606 GN=MAP3K6	MAP3K6	142.59	1.2234	0.6	1	1	1
O95394	Phosphoacetylglucosamine mutase OS=Homo sapiens OX=9606 GN=PGM3	PGM3	59.851	22.003	17	10	12	10	1.162	1.152	1.127	1.035	1.192	1.188	0.718	0.702	0.778	1.554	0.00142284	1.566	0.000159428	1.008	0.84892
O95396	Adenylyltransferase and sulfurtransferase MOCS3 OS=Homo sapiens OX=9606 GN=MOCS3	MOCS3	49.669	14.552	19.1	7	7	7	1.094	0.774	1.04	1.1	1.139	1.307	0.96	0.901	0.703	1.383	0.038443	1.134	0.43904	0.82	0.160116
O95400	CD2 antigen cytoplasmic tail-binding protein 2 OS=Homo sapiens OX=9606 GN=CD2BP2	CD2BP2	37.646	5.6415	16.7	4	4	4	0.907	0.941	0.947	0.928	0.977	0.954	1.161	1.186	1.127	0.823	0.00074366	0.805	0.00040305	0.978	0.32272
O95415	Brain protein I3 OS=Homo sapiens OX=9606 GN=BRI3	BRI3	13.645	3.603	18.4	2	2	2	0.973	1.222	1.111	0.98	0.854	0.963	1.001	1.065	0.95	0.927	0.23436	1.096	0.2967	1.182	0.105356
O95425	Supervillin OS=Homo sapiens OX=9606 GN=SVIL	SVIL	247.74	7.5482	1.4	3	3	3	0.794	0.843	0.767	0.748	0.714	0.489	1.638	1.563	1.647	0.402	0.020735	0.496	2.312e-05	1.232	0.176403
O95429	BAG family molecular chaperone regulator 4 OS=Homo sapiens OX=9606 GN=BAG4	BAG4	49.593	5.2111	8.1	3	3	3	0.625	0.691	0.592	0.92	0.792	0.889	1.396	1.654	1.619	0.557	0.00112242	0.409	0.00021801	0.734	0.0084215
O95433	Activator of 90 kDa heat shock protein ATPase homolog 1 OS=Homo sapiens OX=9606 GN=AHSA1	AHSA1	38.274	44.496	36.4	10	19	10	0.873	0.874	0.897	1.036	1.024	1.006	1.085	1.131	1.046	0.94	0.06332	0.811	0.00098211	0.862	0.00027665
O95453	Poly(A)-specific ribonuclease PARN OS=Homo sapiens OX=9606 GN=PARN	PARN	73.45	40.164	17.7	10	11	10	0.912	0.896	0.91	0.919	0.92	0.918	1.164	1.23	1.216	0.764	0.0038785	0.753	8.4417e-05	0.986	0.125722
O95456	Proteasome assembly chaperone 1 OS=Homo sapiens OX=9606 GN=PSMG1	PSMG1	32.854	3.2703	4.9	1	1	1	1.097	1.012	1.021	1.085	1.123	1.106	0.865	0.868	0.885	1.266	4.1418e-05	1.196	0.0025599	0.944	0.103138
O95466	Formin-like protein 1 OS=Homo sapiens OX=9606 GN=FMNL1	FMNL1	121.85	86.855	24.9	29	47	23	0.927	0.911	0.924	0.918	0.925	0.899	1.241	1.18	1.226	0.752	8.0766e-05	0.757	6.3117e-05	1.007	0.50768
O95470	Sphingosine-1-phosphate lyase 1 OS=Homo sapiens OX=9606 GN=SGPL1	SGPL1	63.523	29.298	23.2	14	17	14	1.377	1.4	1.471	1.101	1.067	1.171	0.445	0.409	0.387	2.691	3.7579e-05	3.423	1.53857e-05	1.272	0.0020363
O95476	CTD nuclear envelope phosphatase 1 OS=Homo sapiens OX=9606 GN=CTDNEP1	CTDNEP1	28.377	3.3807	8.2	2	2	2
O95477	ATP-binding cassette sub-family A member 1 OS=Homo sapiens OX=9606 GN=ABCA1	ABCA1	254.3	30.016	5	11	11	11	1.836	2.032	1.903	0.774	0.754	0.719	0.361	0.389	0.343	2.056	7.5074e-05	5.28	1.9116e-06	2.568	1.68233e-05
O95479	GDH/6PGL endoplasmic bifunctional protein OS=Homo sapiens OX=9606 GN=H6PD	H6PD	88.892	58.07	21.7	16	19	16	1.1	1.13	1.186	1.048	1.02	1.047	0.837	0.879	0.888	1.196	0.00090202	1.312	0.00069501	1.097	0.0180233
O95486	Protein transport protein Sec24A OS=Homo sapiens OX=9606 GN=SEC24A	SEC24A	119.75	19.57	7	7	12	7	1.085	0.953	0.96	1.1	1.111	1.085	0.933	0.928	0.858	1.212	0.002299	1.103	0.125684	0.91	0.086302
O95487	Protein transport protein Sec24B OS=Homo sapiens OX=9606 GN=SEC24B	SEC24B	137.42	19.625	8.4	9	10	9	1.029	1.067	1.046	0.967	1.079	1.001	0.996	0.884	0.964	1.071	0.22388	1.105	0.053179	1.031	0.40474
O95497	Pantetheinase OS=Homo sapiens OX=9606 GN=VNN1	VNN1	57.011	11.899	10.3	4	4	4	0.969	0.914	1.015	0.908	0.983	0.957	1.136	1.106	1.086	0.856	0.0042801	0.871	0.01356	1.018	0.67922
O95498	Vascular non-inflammatory molecule 2 OS=Homo sapiens OX=9606 GN=VNN2	VNN2	58.502	10.847	8.8	4	4	4	0.893	1.044	0.974	0.894	0.816	0.804	1.255	1.217	1.276	0.671	0.00037532	0.777	0.0057444	1.158	0.060121
O95544	NAD kinase OS=Homo sapiens OX=9606 GN=NADK	NADK	49.228	51.882	13.2	5	9	5	0.74	0.789	0.861	0.762	0.735	0.739	1.515	1.492	1.633	0.482	1.85785e-05	0.515	0.00021807	1.069	0.22586
O95551	Tyrosyl-DNA phosphodiesterase 2 OS=Homo sapiens OX=9606 GN=TDP2	TDP2	40.929	9.1215	11.9	3	3	3	1.441	1.333	1.289	1.02	1.09	0.935	0.738	0.541	0.655	1.574	0.0102973	2.101	0.0014649	1.334	0.0063974
O95562	Vesicle transport protein SFT2B OS=Homo sapiens OX=9606 GN=SFT2D2	SFT2D2	17.779	5.7654	6.9	2	3	2	0.863	0.867	0.869	1.128	0.917	0.972	1.041	1.302	1.246	0.841	0.133783	0.724	0.043319	0.861	0.142701
O95563	Mitochondrial pyruvate carrier 2 OS=Homo sapiens OX=9606 GN=MPC2	MPC2	14.279	4.7718	19.7	3	4	3	1.319	1.313	1.442	0.964	0.866	0.964	0.842	0.699	0.684	1.256	0.037003	1.831	0.00111676	1.458	0.00130146
O95571	Persulfide dioxygenase ETHE1, mitochondrial OS=Homo sapiens OX=9606 GN=ETHE1	ETHE1	27.873	26.765	40.6	9	22	9	1.044	1.028	1.025	0.97	0.91	0.907	1.085	1.05	1.008	0.887	0.0169446	0.985	0.55122	1.111	0.0093804
O95573	Long-chain-fatty-acid--CoA ligase 3 OS=Homo sapiens OX=9606 GN=ACSL3	ACSL3	80.419	22.568	22.9	13	17	11	1.204	1.313	1.253	1.226	1.171	1.142	0.641	0.573	0.544	2.013	0.000181932	2.144	0.000144931	1.065	0.124803
O95602	DNA-directed RNA polymerase I subunit RPA1 OS=Homo sapiens OX=9606 GN=POLR1A	POLR1A	194.81	7.7165	2.5	3	3	3	0.955	1.185	1.018	1.056	1.028	1.07	0.987	0.838	0.943	1.139	0.057196	1.141	0.181399	1.001	0.96842
O95613	Pericentrin OS=Homo sapiens OX=9606 GN=PCNT	PCNT	378.03	4.2313	1.3	4	4	4
O95619	YEATS domain-containing protein 4 OS=Homo sapiens OX=9606 GN=YEATS4	YEATS4	26.499	9.335	17.2	4	4	4	0.924	0.901	0.882	0.935	0.816	0.852	1.319	1.264	1.279	0.674	0.00071681	0.701	4.1607e-05	1.04	0.39184
O95630	STAM-binding protein OS=Homo sapiens OX=9606 GN=STAMBP	STAMBP	48.076	18.613	12.3	4	5	4	1.031	1.033	1.033	1.054	1.073	0.99	0.942	1.025	0.99	1.054	0.20224	1.047	0.196083	0.994	0.8331
O95639	Cleavage and polyadenylation specificity factor subunit 4 OS=Homo sapiens OX=9606 GN=CPSF4	CPSF4	30.255	9.2823	14.1	4	5	4
O95671	N-acetylserotonin O-methyltransferase-like protein OS=Homo sapiens OX=9606 GN=ASMTL	ASMTL	68.856	19.534	17.4	10	11	10	1.063	0.985	1.03	1.033	0.957	1.055	1.012	1.076	0.944	1.004	0.92464	1.015	0.73342	1.011	0.7777
O95674	Phosphatidate cytidylyltransferase 2 OS=Homo sapiens OX=9606 GN=CDS2	CDS2	51.417	86.587	12.6	5	7	5	1.201	1.178	1.187	0.999	0.996	1.011	0.876	0.893	0.884	1.133	6.2146e-05	1.344	1.5217e-06	1.186	1.95827e-05
O95685	Protein phosphatase 1 regulatory subunit 3D OS=Homo sapiens OX=9606 GN=PPP1R3D	PPP1R3D	32.559	9.0181	20.4	5	7	5	0.834	0.713	0.812	0.917	0.879	0.916	1.336	1.502	1.254	0.663	0.00171528	0.576	0.00154403	0.87	0.048317
O95696	Bromodomain-containing protein 1 OS=Homo sapiens OX=9606 GN=BRD1	BRD1	119.52	4.9225	2.1	2	2	2	0.85	0.863	0.87	0.9	0.824	0.838	1.297	1.361	1.351	0.639	0.000135744	0.644	1.58471e-05	1.008	0.76676
O95716	Ras-related protein Rab-3D OS=Homo sapiens OX=9606 GN=RAB3D	RAB3D	24.267	28.248	32.4	7	10	6	0.571	0.644	0.596	0.591	0.641	0.634	1.892	1.893	1.799	0.334	1.7953e-06	0.324	4.2891e-06	0.971	0.52098
O95721	Synaptosomal-associated protein 29 OS=Homo sapiens OX=9606 GN=SNAP29	SNAP29	28.97	51.088	33.7	7	10	7	0.917	0.89	0.913	1.131	1.057	1.06	1.071	0.968	1.032	1.058	0.2009	0.886	0.0176354	0.837	0.0017984
O95747	Serine/threonine-protein kinase OSR1 OS=Homo sapiens OX=9606 GN=OXSR1	OXSR1	58.022	101.18	28.5	13	17	9	0.884	0.898	0.911	0.972	0.945	0.971	1.203	1.243	1.16	0.801	0.00054204	0.747	0.000179777	0.932	0.0052754
O95749	Geranylgeranyl pyrophosphate synthase OS=Homo sapiens OX=9606 GN=GGPS1	GGPS1	34.87	5.0891	9.7	3	3	3	1.006	0.984	0.997	0.964	0.927	0.979	1.143	1.086	1.061	0.872	0.0075569	0.908	0.0137041	1.041	0.082898
O95758	Polypyrimidine tract-binding protein 3 OS=Homo sapiens OX=9606 GN=PTBP3	PTBP3	59.689	34.746	16.8	8	11	5	0.982	0.955	0.994	1.034	0.981	1.039	1.078	1.106	1.029	0.951	0.144855	0.912	0.0194215	0.96	0.134877
O95772	STARD3 N-terminal-like protein OS=Homo sapiens OX=9606 GN=STARD3NL	STARD3NL	26.654	7.1598	12.8	3	3	3	1.449	1.389	1.387	1.152	1.027	1.117	0.492	0.464	0.545	2.196	0.000176327	2.815	2.4927e-05	1.282	0.0025799
O95777	U6 snRNA-associated Sm-like protein LSm8 OS=Homo sapiens OX=9606 GN=LSM8	LSM8	10.403	7.9713	36.5	3	4	3	0.969	1.038	1.027	1.091	0.992	0.994	1.044	1.025	0.829	1.062	0.46866	1.047	0.546	0.986	0.73954
O95782	AP-2 complex subunit alpha-1 OS=Homo sapiens OX=9606 GN=AP2A1	AP2A1	107.54	139.98	34.7	30	57	23	1.066	1.065	1.086	0.994	1.009	1.005	0.966	0.961	0.947	1.047	0.0036033	1.119	0.00020261	1.069	0.00098478
O95785	Protein Wiz OS=Homo sapiens OX=9606 GN=WIZ	WIZ	178.67	1.3677	0.9	2	2	2
O95786	Probable ATP-dependent RNA helicase DDX58 OS=Homo sapiens OX=9606 GN=DDX58	DDX58	106.6	25.74	13	13	15	13	0.829	0.87	0.843	0.885	0.921	0.93	1.259	1.362	1.228	0.711	0.00060217	0.66	0.0002645	0.929	0.023941
O95793	Double-stranded RNA-binding protein Staufen homolog 1 OS=Homo sapiens OX=9606 GN=STAU1	STAU1	63.182	15.395	12.1	6	6	6	0.994	0.977	0.932	1.082	1.099	1.102	1.052	1.012	0.941	1.093	0.054216	0.966	0.42272	0.884	0.0035593
O95801	Tetratricopeptide repeat protein 4 OS=Homo sapiens OX=9606 GN=TTC4	TTC4	44.678	1.713	2.3	1	1	1
O95810	Caveolae-associated protein 2 OS=Homo sapiens OX=9606 GN=CAVIN2	CAVIN2	47.173	28.301	5.9	2	2	2	0.274	0.238	0.183	0.446	0.311	0.264	2.56	2.506	2.568	0.134	0.0057446	0.091	0.002415	0.681	0.127603
O95816	BAG family molecular chaperone regulator 2 OS=Homo sapiens OX=9606 GN=BAG2	BAG2	23.772	1.7014	4.3	1	1	1
O95819	Mitogen-activated protein kinase kinase kinase kinase 4 OS=Homo sapiens OX=9606 GN=MAP4K4	MAP4K4	142.1	6.8514	8.2	9	10	4
O95822	Malonyl-CoA decarboxylase, mitochondrial OS=Homo sapiens OX=9606 GN=MLYCD	MLYCD	55.003	14.197	14.4	6	7	6	1.126	1.204	1.155	1.034	0.949	0.9	0.869	0.968	0.914	1.048	0.41672	1.267	0.0029794	1.209	0.0131417
O95825	Quinone oxidoreductase-like protein 1 OS=Homo sapiens OX=9606 GN=CRYZL1	CRYZL1	38.696	75.485	24.9	7	9	7	0.987	1.042	1.06	1.068	1.05	1.069	0.897	0.94	0.937	1.149	0.00101565	1.114	0.0150552	0.969	0.2284
O95831	Apoptosis-inducing factor 1, mitochondrial OS=Homo sapiens OX=9606 GN=AIFM1	AIFM1	66.9	62.773	33.6	17	36	17	1.293	1.273	1.263	1.022	1.041	1.063	0.671	0.719	0.685	1.507	6.1217e-05	1.845	4.5918e-06	1.225	0.000103672
O95834	Echinoderm microtubule-associated protein-like 2 OS=Homo sapiens OX=9606 GN=EML2	EML2	70.678	84.334	22.7	14	18	14	0.997	1.004	0.976	1.035	1.05	1.045	0.978	0.969	0.979	1.07	0.00022389	1.017	0.131764	0.951	0.0061624
O95848	Uridine diphosphate glucose pyrophosphatase OS=Homo sapiens OX=9606 GN=NUDT14	NUDT14	24.118	3.3393	9.5	2	2	2
O95858	Tetraspanin-15 OS=Homo sapiens OX=9606 GN=TSPAN15	TSPAN15	33.165	1.6205	2.7	1	1	1	1.405	1.447	1.542	1.247	1.079	1.191	0.348	0.327	0.419	3.215	0.000163413	4.016	6.0736e-05	1.249	0.0116242
O95861	3'(2'),5'-bisphosphate nucleotidase 1 OS=Homo sapiens OX=9606 GN=BPNT1	BPNT1	33.392	37.072	41.9	11	16	11	0.945	1.007	0.974	1.082	1.026	1.082	1.042	1.039	0.964	1.048	0.2055	0.961	0.27612	0.917	0.027583
O95865	N(G),N(G)-dimethylarginine dimethylaminohydrolase 2 OS=Homo sapiens OX=9606 GN=DDAH2	DDAH2	29.644	42.009	36.8	9	18	8	1.238	1.292	1.287	1.18	1.132	1.128	0.625	0.59	0.586	1.91	1.66511e-05	2.119	3.4043e-06	1.11	0.006376
O95866	Megakaryocyte and platelet inhibitory receptor G6b OS=Homo sapiens OX=9606 GN=MPIG6B	MPIG6B	26.163	2.3772	3.7	1	1	1	0.323	0.394	0.427	0.549	0.533	0.398	2.288	2.067	2.32	0.222	0.000157379	0.171	4.0261e-05	0.773	0.126484
O95870	Protein ABHD16A OS=Homo sapiens OX=9606 GN=ABHD16A	ABHD16A	63.243	19.814	12.4	6	7	6	1.122	1.143	1.197	1.016	1.026	0.999	0.853	0.952	0.841	1.149	0.024437	1.308	0.0034756	1.138	0.0033782
O95873	Uncharacterized protein C6orf47 OS=Homo sapiens OX=9606 GN=C6orf47	C6orf47	31.71	4.1568	7.1	2	2	2	1.244	1.332	1.252	1.004	0.94	1.014	0.78	0.744	0.764	1.293	0.00072445	1.673	3.847e-05	1.294	0.00132329
O95881	Thioredoxin domain-containing protein 12 OS=Homo sapiens OX=9606 GN=TXNDC12	TXNDC12	19.206	9.983	26.7	4	11	4	1.189	1.122	1.181	1.141	1.085	1.057	0.746	0.775	0.738	1.453	0.000157991	1.546	5.5259e-05	1.064	0.099443
O95926	Pre-mRNA-splicing factor SYF2 OS=Homo sapiens OX=9606 GN=SYF2	SYF2	28.722	2.5042	4.5	1	1	1
O95976	Immunoglobulin superfamily member 6 OS=Homo sapiens OX=9606 GN=IGSF6	IGSF6	27.013	11.671	15.4	3	4	3	1.122	1.211	1.226	0.858	0.924	0.938	0.933	0.905	0.98	0.965	0.37878	1.263	0.0029751	1.308	0.0023407
O95989	Diphosphoinositol polyphosphate phosphohydrolase 1 OS=Homo sapiens OX=9606 GN=NUDT3	NUDT3	19.471	16.969	31.4	5	5	4	0.86	0.905	0.863	0.782	0.95	0.814	1.313	1.261	1.401	0.641	0.0025636	0.661	0.00028413	1.032	0.60006
O95999	B-cell lymphoma/leukemia 10 OS=Homo sapiens OX=9606 GN=BCL10	BCL10	26.251	5.3832	7.7	2	3	2	0.743	0.769	0.768	0.992	0.955	1.084	1.285	1.257	1.172	0.816	0.0119966	0.614	8.1722e-05	0.752	0.00193965
O96000	NADH dehydrogenase [ubiquinone] 1 beta subcomplex subunit 10 OS=Homo sapiens OX=9606 GN=NDUFB10	NDUFB10	20.776	25.241	43.6	7	12	7	1.208	1.246	1.235	0.993	0.979	1.034	0.747	0.854	0.82	1.242	0.0070957	1.524	0.00048236	1.227	0.0004005
O96005	Cleft lip and palate transmembrane protein 1 OS=Homo sapiens OX=9606 GN=CLPTM1	CLPTM1	76.096	49.059	16.1	10	13	10	1.236	1.311	1.244	1.073	1.127	1.057	0.566	0.739	0.599	1.711	0.0028644	1.991	0.00112233	1.164	0.0048405
O96006	Zinc finger BED domain-containing protein 1 OS=Homo sapiens OX=9606 GN=ZBED1	ZBED1	78.155	1.2556	1.6	1	1	1
O96008	Mitochondrial import receptor subunit TOM40 homolog OS=Homo sapiens OX=9606 GN=TOMM40	TOMM40	37.893	48.67	25.8	7	12	7	1.006	1.082	1.022	1.011	1.034	1.055	0.914	0.928	0.971	1.102	0.0113769	1.106	0.024881	1.003	0.9149
O96011	Peroxisomal membrane protein 11B OS=Homo sapiens OX=9606 GN=PEX11B	PEX11B	28.431	2.5413	12.4	3	3	3	1.211	1.116	1.113	0.89	0.946	0.91	1.085	0.866	0.966	0.941	0.44966	1.179	0.07596	1.253	0.0024032
O96013	Serine/threonine-protein kinase PAK 4 OS=Homo sapiens OX=9606 GN=PAK4	PAK4	64.071	1.731	1.2	1	1	1	0.931	1.052	1.06	1.069	1.135	0.867	0.906	1.105	0.971	1.03	0.80594	1.02	0.77532	0.991	0.96416
O96018	Amyloid-beta A4 precursor protein-binding family A member 3 OS=Homo sapiens OX=9606 GN=APBA3	APBA3	61.453	1.7975	1.9	1	1	1
O96019	Actin-like protein 6A OS=Homo sapiens OX=9606 GN=ACTL6A	ACTL6A	47.46	30.895	26.6	10	15	10	0.929	0.834	0.865	0.905	0.87	0.804	1.289	1.337	1.339	0.65	0.00030414	0.663	0.00026341	1.019	0.70678
O96033	Molybdopterin synthase sulfur carrier subunit OS=Homo sapiens OX=9606 GN=MOCS2	MOCS2	9.7552	7.1961	30.7	3	4	3	1.008	0.967	0.988	1.08	1.087	1.128	0.937	0.873	0.905	1.214	0.00138126	1.091	0.020796	0.899	0.0042154
P00156	Cytochrome b OS=Homo sapiens OX=9606 GN=MT-CYB	MT-CYB	42.717	1.8129	2.4	1	1	1	1.131	1.23	1.197	0.994	1.036	1.005	0.837	0.761	0.883	1.223	0.0108567	1.434	0.00193891	1.172	0.0045793
P00167	Cytochrome b5 OS=Homo sapiens OX=9606 GN=CYB5A	CYB5A	15.33	11.03	26.9	3	5	3	1.224	1.309	1.208	1.097	1.099	1.155	0.595	0.648	0.588	1.83	6.2676e-05	2.043	5.7231e-05	1.116	0.021724
P00338	L-lactate dehydrogenase A chain OS=Homo sapiens OX=9606 GN=LDHA	LDHA	36.688	65.049	38.3	13	28	12	0.895	0.935	0.92	0.893	0.887	0.896	1.264	1.222	1.206	0.725	2.1565e-05	0.745	9.9872e-05	1.028	0.107241
P00352	Retinal dehydrogenase 1 OS=Homo sapiens OX=9606 GN=ALDH1A1	ALDH1A1	54.861	196.54	54.7	22	79	21	1.318	1.364	1.335	1.245	1.264	1.332	0.324	0.351	0.365	3.693	2.7731e-06	3.862	1.5782e-06	1.046	0.118684
P00367	Glutamate dehydrogenase 1, mitochondrial OS=Homo sapiens OX=9606 GN=GLUD1	GLUD1	61.397	190.81	38.9	20	48	20	1.208	1.264	1.234	1.024	1.023	1.017	0.757	0.721	0.76	1.369	0.0029379	1.656	1.96108e-05	1.21	0.000138891
P00374	Dihydrofolate reductase OS=Homo sapiens OX=9606 GN=DHFR	DHFR	21.452	3.9314	8.6	1	1	1	1.06	0.892	0.823	1.573	1.231	1.443	0.609	0.623	0.719	2.177	0.00094021	1.422	0.0184394	0.653	0.014681
P00387	NADH-cytochrome b5 reductase 3 OS=Homo sapiens OX=9606 GN=CYB5R3	CYB5R3	34.234	57.253	38.2	11	18	11	1.23	1.187	1.116	0.986	0.997	1.014	0.828	0.857	0.843	1.186	0.000183817	1.398	0.0003776	1.179	0.0051818
P00390	Glutathione reductase, mitochondrial OS=Homo sapiens OX=9606 GN=GSR	GSR	56.256	94.275	38.1	16	38	16	1.165	1.202	1.13	0.969	1.001	1.026	0.833	0.845	0.817	1.201	0.00068083	1.402	7.861e-05	1.167	0.0031421
P00403	Cytochrome c oxidase subunit 2 OS=Homo sapiens OX=9606 GN=MT-CO2	MT-CO2	25.565	16.029	26.4	6	11	6	0.918	0.86	0.846	1.001	0.902	0.858	1.234	1.237	1.209	0.75	0.024338	0.713	0.0001998	0.95	0.39394
P00441	Superoxide dismutase [Cu-Zn] OS=Homo sapiens OX=9606 GN=SOD1	SOD1	15.936	6.6517	27.9	4	6	4	1.122	1.006	0.99	0.935	1.126	1.121	0.849	0.804	0.846	1.273	0.020123	1.248	0.006942	0.98	0.8147
P00488	Coagulation factor XIII A chain OS=Homo sapiens OX=9606 GN=F13A1	F13A1	83.266	146.7	31.3	21	69	21	1.216	1.223	1.289	1.044	1.071	1.07	0.693	0.66	0.689	1.56	1.71436e-05	1.826	1.76366e-05	1.17	0.00151671
P00491	Purine nucleoside phosphorylase OS=Homo sapiens OX=9606 GN=PNP	PNP	32.118	102.85	52.9	13	31	13	0.831	0.832	0.875	0.959	0.929	0.922	1.261	1.255	1.278	0.741	2.1126e-05	0.669	2.1473e-05	0.903	0.0080952
P00492	Hypoxanthine-guanine phosphoribosyltransferase OS=Homo sapiens OX=9606 GN=HPRT1	HPRT1	24.579	36.285	34.4	6	13	6	0.822	0.831	0.809	0.861	0.864	0.85	1.314	1.388	1.354	0.635	1.53095e-05	0.607	4.6576e-06	0.956	0.0082786
P00505	Aspartate aminotransferase, mitochondrial OS=Homo sapiens OX=9606 GN=GOT2	GOT2	47.517	100.55	42.6	17	29	17	1.175	1.195	1.239	1.021	1.042	1.035	0.791	0.75	0.744	1.356	0.000115524	1.579	5.54e-05	1.165	0.00080404
P00519	Tyrosine-protein kinase ABL1 OS=Homo sapiens OX=9606 GN=ABL1	ABL1	122.87	5.4003	2.7	3	3	3	1.107	1.132	1.254	1.118	1.126	1.197	0.666	0.781	0.68	1.618	0.00089674	1.642	0.00139871	1.015	0.76696
P00558	Phosphoglycerate kinase 1 OS=Homo sapiens OX=9606 GN=PGK1	PGK1	44.614	248.95	75.8	32	136	27	0.882	0.879	0.871	0.969	0.995	0.971	1.198	1.14	1.169	0.837	0.00043772	0.75	4.0938e-05	0.897	0.00030157
P00568	Adenylate kinase isoenzyme 1 OS=Homo sapiens OX=9606 GN=AK1	AK1	21.635	2.6959	5.7	1	2	1	1.115	1.146	1.113	1.323	1.178	1.395	0.537	0.548	0.648	2.248	0.00047778	1.947	0.0080024	0.866	0.049615
P00738	Haptoglobin OS=Homo sapiens OX=9606 GN=HP	HP	45.205	43.775	16.5	7	9	7	0.371	0.343	0.34	0.482	0.454	0.355	2.395	2.306	2.296	0.185	0.0030818	0.151	2.0986e-07	0.816	0.116261
P00746	Complement factor D OS=Homo sapiens OX=9606 GN=CFD	CFD	27.033	12.531	18.2	2	2	2	1.068	0.99	1.001	1.089	0.973	0.96	0.916	1.091	1.003	1.004	0.94294	1.016	0.76134	1.012	0.79002
P00749	Urokinase-type plasminogen activator OS=Homo sapiens OX=9606 GN=PLAU	PLAU	48.507	6.1997	5.8	2	2	2	1.29	1.348	1.279	1.214	1.268	1.261	0.469	0.437	0.433	2.795	1.8097e-06	2.925	1.8241e-06	1.046	0.099816
P00813	Adenosine deaminase OS=Homo sapiens OX=9606 GN=ADA	ADA	40.764	38.559	35.3	11	18	11	1.3	1.356	1.343	1.076	1.101	1.115	0.563	0.574	0.528	1.977	1.76251e-05	2.402	3.2288e-06	1.215	0.00029731
P00915	Carbonic anhydrase 1 OS=Homo sapiens OX=9606 GN=CA1	CA1	28.87	42.284	23.4	5	9	5	0.375	0.39	0.445	0.424	0.404	0.286	2.448	2.261	2.185	0.162	0.00013959	0.176	4.7017e-06	1.086	0.5199
P00918	Carbonic anhydrase 2 OS=Homo sapiens OX=9606 GN=CA2	CA2	29.246	31.18	37.3	8	10	8	1.039	1.012	1.073	0.888	0.913	0.946	1.051	1.082	1.119	0.845	0.0028025	0.961	0.180939	1.137	0.0066995
P00973	2'-5'-oligoadenylate synthase 1 OS=Homo sapiens OX=9606 GN=OAS1	OAS1	46.028	7.2417	9.2	3	5	3	0.819	0.79	0.739	0.643	0.608	0.566	1.718	1.737	1.611	0.359	1.97924e-05	0.463	3.791e-05	1.292	0.0057219
P01009	Alpha-1-antitrypsin OS=Homo sapiens OX=9606 GN=SERPINA1	SERPINA1	46.736	53.864	24.4	9	15	9	0.246	0.258	0.313	0.492	0.43	0.288	2.355	2.415	2.244	0.173	0.0081971	0.116	4.7815e-06	0.675	0.102264
P01011	Alpha-1-antichymotrypsin OS=Homo sapiens OX=9606 GN=SERPINA3	SERPINA3	47.65	38.447	18	6	8	6	0.319	0.271	0.307	0.476	0.374	0.301	2.453	2.347	2.434	0.159	0.0051016	0.124	1.0664e-06	0.779	0.172562
P01023	Alpha-2-macroglobulin OS=Homo sapiens OX=9606 GN=A2M	A2M	163.29	37.881	12.1	15	14	12	1.342	1.402	1.402	1.159	1.199	1.288	0.442	0.404	0.526	2.657	0.00029905	3.022	0.000143311	1.137	0.0197201
P01024	Complement C3 OS=Homo sapiens OX=9606 GN=C3	C3	187.15	23.403	3.2	4	3	3	0.962	0.8	0.802	0.751	0.687	0.699	1.472	1.561	1.453	0.476	2.4764e-05	0.572	0.00097736	1.2	0.055303
P01033	Metalloproteinase inhibitor 1 OS=Homo sapiens OX=9606 GN=TIMP1	TIMP1	23.171	2.7005	4.3	1	1	1	1.11	1.152	1.163	1.11	1.147	1.184	0.709	0.769	0.711	1.572	0.000156976	1.565	0.000119919	0.995	0.85666
P01034	Cystatin-C OS=Homo sapiens OX=9606 GN=CST3	CST3	15.799	72.207	36.3	4	10	4	1.155	1.061	1.067	1.204	1.191	1.315	0.631	0.665	0.677	1.88	7.7775e-05	1.664	0.000122153	0.885	0.042803
P01040	Cystatin-A OS=Homo sapiens OX=9606 GN=CSTA	CSTA	11.006	39.257	65.3	6	12	6	0.629	0.568	0.632	0.759	0.725	0.696	1.669	1.751	1.692	0.426	3.8788e-06	0.358	1.53226e-05	0.839	0.0147641
P01111	GTPase NRas OS=Homo sapiens OX=9606 GN=NRAS	NRAS	21.229	27.923	39.2	6	11	2	1.281	1.307	1.397	1.006	0.987	1.105	0.652	0.649	0.682	1.562	0.00031689	2.01	2.0977e-05	1.286	0.0044425
P01116	GTPase KRas OS=Homo sapiens OX=9606 GN=KRAS	KRAS	21.656	8.2207	32.8	5	11	2	1.069	1.133	1.114	1	1.12	1.062	0.762	0.797	0.824	1.335	0.00192162	1.392	0.0003176	1.042	0.31962
P01137	Transforming growth factor beta-1 OS=Homo sapiens OX=9606 GN=TGFB1	TGFB1	44.341	7.1503	10.8	4	4	4	0.832	0.73	0.795	0.762	0.914	0.873	1.401	1.392	1.465	0.599	0.00082119	0.554	0.000140293	0.925	0.31366
P01730	T-cell surface glycoprotein CD4 OS=Homo sapiens OX=9606 GN=CD4	CD4	51.11	6.6115	8.1	3	3	3	0.927	1.038	1.001	1.265	1.231	1.39	0.752	0.768	0.665	1.778	0.00057902	1.357	0.0053995	0.763	0.0055601
P01834	Immunoglobulin kappa constant OS=Homo sapiens OX=9606 GN=IGKC	IGKC	11.765	12.542	32.7	2	3	2	0.633	0.609	0.616	0.684	0.528	0.414	1.69	1.996	1.788	0.297	0.00128454	0.339	2.3887e-05	1.143	0.40008
P01859	Immunoglobulin heavy constant gamma 2 OS=Homo sapiens OX=9606 GN=IGHG2	IGHG2	35.9	3.2486	8	2	3	1
P01860	Immunoglobulin heavy constant gamma 3 OS=Homo sapiens OX=9606 GN=IGHG3	IGHG3	41.287	12.218	11.1	2	4	1	0.619	0.72	0.677	0.453	0.457	0.294	2.104	1.902	2.067	0.198	0.00038425	0.332	3.6662e-05	1.674	0.024684
P01892	HLA class I histocompatibility antigen, A-2 alpha chain OS=Homo sapiens OX=9606 GN=HLA-A	HLA-A	40.921	5.5162	53.2	17	36	0
P01903	HLA class II histocompatibility antigen, DR alpha chain OS=Homo sapiens OX=9606 GN=HLA-DRA	HLA-DRA	28.607	111.01	42.1	9	35	9	1.447	1.472	1.588	1.001	1.028	1.051	0.468	0.521	0.467	2.115	4.1013e-05	3.095	1.81747e-05	1.463	0.00028136
P01909	HLA class II histocompatibility antigen, DQ alpha 1 chain OS=Homo sapiens OX=9606 GN=HLA-DQA1	HLA-DQA1	27.805	9.0835	16.1	3	3	3	1.509	1.654	1.682	0.946	0.825	0.803	0.429	0.396	0.48	1.972	0.00083927	3.713	3.7901e-05	1.882	0.00048076
P01911	HLA class II histocompatibility antigen, DRB1-15 beta chain OS=Homo sapiens OX=9606 GN=HLA-DRB1	HLA-DRB1	29.966	13.463	52.6	13	26	1	1.577	1.674	1.582	1.07	1.205	1.269	0.209	0.177	0.224	5.81	3.6925e-05	7.923	4.4451e-06	1.364	0.0044623
P01920	HLA class II histocompatibility antigen, DQ beta 1 chain OS=Homo sapiens OX=9606 GN=HLA-DQB1	HLA-DQB1	29.991	21.53	25.3	8	9	8	1.359	1.51	1.591	1.017	1.06	1.166	0.472	0.411	0.449	2.435	9.996e-05	3.348	3.9846e-05	1.375	0.0066553
P02042	Hemoglobin subunit delta OS=Homo sapiens OX=9606 GN=HBD	HBD	16.055	33.998	75.5	9	20	5	0.343	0.193	0.261	0.39	0.392	0.282	2.415	2.269	2.449	0.149	6.3743e-05	0.112	0.0056638	0.749	0.199676
P02452	Collagen alpha-1(I) chain OS=Homo sapiens OX=9606 GN=COL1A1	COL1A1	138.94	1.882	0.6	1	1	1
P02462	Collagen alpha-1(IV) chain OS=Homo sapiens OX=9606 GN=COL4A1	COL4A1	160.61	4.1251	1.4	2	2	2
P02545	Prelamin-A/C OS=Homo sapiens OX=9606 GN=LMNA	LMNA	74.139	147.1	53	36	83	36	1.466	1.423	1.446	1.221	1.178	1.238	0.247	0.265	0.214	5.01	1.76045e-05	5.971	0.00125715	1.192	0.00050417
P02647	Apolipoprotein A-I OS=Homo sapiens OX=9606 GN=APOA1	APOA1	30.777	8.0308	21.7	5	4	4	0.747	0.858	0.803	0.68	0.618	0.573	1.666	1.646	1.635	0.378	0.0026021	0.487	0.0031187	1.287	0.0164555
P02649	Apolipoprotein E OS=Homo sapiens OX=9606 GN=APOE	APOE	36.154	85.125	40.7	13	25	13	1.569	1.582	1.614	1.123	1.167	1.139	0.223	0.234	0.281	4.646	0.0021373	6.457	0.00143755	1.39	1.97514e-05
P02654	Apolipoprotein C-I OS=Homo sapiens OX=9606 GN=APOC1	APOC1	9.3318	5.6689	21.7	2	3	2	1.837	2.11	1.655	0.632	0.771	0.65	0.477	0.429	0.506	1.454	0.0090603	3.967	8.3318e-05	2.729	0.00043729
P02671	Fibrinogen alpha chain OS=Homo sapiens OX=9606 GN=FGA	FGA	94.972	80.306	13	10	13	10	0.516	0.457	0.482	0.584	0.511	0.383	2.2	2.001	2.136	0.233	0.00032208	0.23	2.5907e-06	0.984	0.98924
P02675	Fibrinogen beta chain OS=Homo sapiens OX=9606 GN=FGB	FGB	55.928	68.613	30.8	10	11	10	0.369	0.441	0.495	0.547	0.601	0.461	2.162	2.059	2.115	0.254	6.1688e-05	0.206	5.6078e-05	0.811	0.142039
P02679	Fibrinogen gamma chain OS=Homo sapiens OX=9606 GN=FGG	FGG	51.511	18.996	12.4	5	5	5	0.391	0.375	0.382	0.44	0.455	0.302	2.265	2.292	2.293	0.175	0.0055235	0.168	7.7588e-09	0.959	0.8647
P02686	Myelin basic protein OS=Homo sapiens OX=9606 GN=MBP	MBP	33.117	4.7565	6.2	2	2	2
P02730	Band 3 anion transport protein OS=Homo sapiens OX=9606 GN=SLC4A1	SLC4A1	101.79	2.6381	1.4	1	2	1	0.612	0.533	0.662	0.647	0.572	0.535	1.69	2.17	1.845	0.307	0.00021745	0.317	0.00028479	1.03	0.74892
P02745	Complement C1q subcomponent subunit A OS=Homo sapiens OX=9606 GN=C1QA	C1QA	26.016	4.1892	10.2	2	2	2	1.203	1.179	1.169	1.493	1.506	1.555	0.292	0.235	0.307	5.46	0.0023608	4.258	0.0031978	0.78	7.888e-05
P02746	Complement C1q subcomponent subunit B OS=Homo sapiens OX=9606 GN=C1QB	C1QB	26.721	5.6621	17	4	4	4	1.229	1.136	1.334	1.333	1.239	1.365	0.441	0.418	0.502	2.893	6.3088e-05	2.718	0.000155428	0.94	0.30978
P02747	Complement C1q subcomponent subunit C OS=Homo sapiens OX=9606 GN=C1QC	C1QC	25.773	17.736	22.4	4	5	4	1.252	1.388	1.279	1.264	1.257	1.443	0.534	0.499	0.46	2.655	9.8734e-05	2.625	5.7378e-05	0.989	0.85982
P02751	Fibronectin OS=Homo sapiens OX=9606 GN=FN1	FN1	262.62	42.976	5.7	11	12	11	1.145	1.231	1.228	1.155	1.154	1.2	0.668	0.673	0.715	1.707	2.432e-05	1.753	6.1241e-05	1.027	0.3851
P02765	Alpha-2-HS-glycoprotein OS=Homo sapiens OX=9606 GN=AHSG	AHSG	39.324	3.0745	3.8	1	1	1
P02775	Platelet basic protein OS=Homo sapiens OX=9606 GN=PPBP	PPBP	13.894	5.655	27.3	3	3	3	0.422	0.416	0.393	0.594	0.51	0.355	2.104	2.435	2.081	0.22	0.00067899	0.186	3.4465e-06	0.844	0.43852
P02786	Transferrin receptor protein 1 OS=Homo sapiens OX=9606 GN=TFRC	TFRC	84.87	105.37	33.4	22	38	22	1.994	2.184	2.126	0.62	0.64	0.593	0.319	0.305	0.305	1.995	1.66569e-05	6.786	2.0232e-07	3.402	1.9714e-06
P02787	Serotransferrin OS=Homo sapiens OX=9606 GN=TF	TF	77.063	1.5733	1.1	1	1	1
P02788	Lactotransferrin OS=Homo sapiens OX=9606 GN=LTF	LTF	78.181	139.42	35.5	21	30	19	0.383	0.315	0.268	0.415	0.444	0.302	2.406	2.361	2.347	0.163	0.0042213	0.136	0.002644	0.832	0.31428
P02792	Ferritin light chain OS=Homo sapiens OX=9606 GN=FTL	FTL	20.019	112.99	58.9	11	128	11	1.383	1.327	1.325	1.347	1.319	1.348	0.162	0.178	0.161	8.012	1.9484e-07	8.054	2.473e-07	1.005	0.7635
P02794	Ferritin heavy chain OS=Homo sapiens OX=9606 GN=FTH1	FTH1	21.225	277.38	76.5	15	98	15	1.326	1.389	1.382	1.253	1.335	1.383	0.233	0.233	0.241	5.617	3.1191e-07	5.795	3.6974e-08	1.032	0.3813
P03886	NADH-ubiquinone oxidoreductase chain 1 OS=Homo sapiens OX=9606 GN=MT-ND1	MT-ND1	35.66	7.9854	6	1	1	1	1.081	1.281	1.261	0.757	1.176	0.949	0.909	0.797	0.891	1.11	0.53872	1.395	0.0081174	1.257	0.154861
P03891	NADH-ubiquinone oxidoreductase chain 2 OS=Homo sapiens OX=9606 GN=MT-ND2	MT-ND2	38.96	1.9397	2.6	1	1	1	1.25	1.456	1.317	0.708	1.088	1.014	0.653	0.79	0.808	1.248	0.23326	1.787	0.00197847	1.432	0.056237
P03897	NADH-ubiquinone oxidoreductase chain 3 OS=Homo sapiens OX=9606 GN=MT-ND3	MT-ND3	13.186	1.6058	13	1	2	1	1.172	1.316	1.102	1.029	1.014	1.12	0.788	0.831	0.695	1.367	0.00688	1.551	0.0040955	1.135	0.108181
P03915	NADH-ubiquinone oxidoreductase chain 5 OS=Homo sapiens OX=9606 GN=MT-ND5	MT-ND5	67.026	26.453	5.6	2	4	2	1.091	1.138	1.197	1.05	0.974	1.013	0.851	0.865	0.848	1.184	0.00169908	1.336	0.00046107	1.128	0.025177
P03923	NADH-ubiquinone oxidoreductase chain 6 OS=Homo sapiens OX=9606 GN=MT-ND6	MT-ND6	18.622	4.8168	8	1	1	1	1.192	1.159	1.06	0.887	0.957	0.836	0.976	0.997	1.035	0.891	0.052341	1.134	0.033744	1.273	0.0101995
P03928	ATP synthase protein 8 OS=Homo sapiens OX=9606 GN=MT-ATP8	MT-ATP8	7.9916	3.5888	32.4	2	3	2	1.08	1.061	1.175	0.952	1.129	1.055	0.941	0.862	0.836	1.188	0.048218	1.257	0.0085152	1.057	0.38476
P04040	Catalase OS=Homo sapiens OX=9606 GN=CAT	CAT	59.755	253.15	43.1	23	71	23	0.746	0.734	0.783	0.774	0.778	0.743	1.568	1.551	1.549	0.492	6.0565e-07	0.485	1.6637e-06	0.986	0.58962
P04049	RAF proto-oncogene serine/threonine-protein kinase OS=Homo sapiens OX=9606 GN=RAF1	RAF1	73.051	6.9589	7.1	4	4	2	1.06	1.098	1.129	1.115	1.004	1.171	0.756	0.807	0.924	1.323	0.0195176	1.322	0.0103352	0.999	0.9878
P04062	Glucosylceramidase OS=Homo sapiens OX=9606 GN=GBA	GBA	59.716	102.25	14.9	8	16	8	1.417	1.478	1.377	1.048	1.144	1.213	0.386	0.427	0.45	2.696	8.4328e-05	3.382	1.80296e-05	1.255	0.0084247
P04066	Tissue alpha-L-fucosidase OS=Homo sapiens OX=9606 GN=FUCA1	FUCA1	53.688	99.701	32	19	54	19	1.83	1.949	1.938	0.83	0.849	0.865	0.193	0.184	0.215	4.297	3.3591e-06	9.657	7.1921e-07	2.247	2.0835e-06
P04075	Fructose-bisphosphate aldolase A OS=Homo sapiens OX=9606 GN=ALDOA	ALDOA	39.42	282.09	69.2	23	82	18	0.964	0.919	0.93	1.005	0.992	0.962	1.12	1.072	1.157	0.884	0.0085358	0.84	0.0027221	0.951	0.058999
P04080	Cystatin-B OS=Homo sapiens OX=9606 GN=CSTB	CSTB	11.139	60.648	79.6	6	41	6	1.234	1.298	1.228	1.299	1.331	1.376	0.388	0.405	0.407	3.338	3.6732e-07	3.133	5.2163e-07	0.939	0.059744
P04083	Annexin A1 OS=Homo sapiens OX=9606 GN=ANXA1	ANXA1	38.714	201.76	57.2	19	56	19	0.848	0.858	0.851	0.956	0.906	0.92	1.206	1.233	1.307	0.743	0.00049941	0.683	0.0040179	0.919	0.0067774
P04114	Apolipoprotein B-100 OS=Homo sapiens OX=9606 GN=APOB	APOB	515.6	172.42	12.8	53	78	52	2.25	2.439	2.343	0.298	0.326	0.311	0.341	0.387	0.347	0.87	0.042878	6.541	1.0667e-06	7.521	2.6651e-07
P04150	Glucocorticoid receptor OS=Homo sapiens OX=9606 GN=NR3C1	NR3C1	85.658	27.179	10.6	6	6	6	0.914	0.782	0.911	1.008	0.988	0.942	1.24	1.223	1.201	0.802	0.00056095	0.712	0.0027977	0.887	0.092257
P04156	Major prion protein OS=Homo sapiens OX=9606 GN=PRNP	PRNP	27.661	16.255	17	4	7	4	1.237	1.256	1.371	0.994	1.093	1.049	0.772	0.767	0.794	1.344	0.00055931	1.656	0.0001188	1.232	0.0078354
P04179	Superoxide dismutase [Mn], mitochondrial OS=Homo sapiens OX=9606 GN=SOD2	SOD2	24.75	95.922	45.5	11	42	11	1.42	1.607	1.554	1.07	1.153	1.265	0.228	0.245	0.247	4.844	4.3158e-06	6.363	1.0328e-06	1.313	0.0108837
P04181	Ornithine aminotransferase, mitochondrial OS=Homo sapiens OX=9606 GN=OAT	OAT	48.534	28.916	16.6	7	9	7	1.365	1.389	1.235	1.053	1.139	1.146	0.525	0.653	0.645	1.831	0.00130197	2.188	0.00059524	1.195	0.0176786
P04222	HLA class I histocompatibility antigen, Cw-3 alpha chain OS=Homo sapiens OX=9606 GN=HLA-C	HLA-C	40.86	1.9008	39.6	10	20	0
P04233	HLA class II histocompatibility antigen gamma chain OS=Homo sapiens OX=9606 GN=CD74	CD74	33.515	99.751	35.1	9	21	9	0.991	0.972	0.976	1.078	1.084	1.055	0.942	0.952	0.974	1.122	0.0008755	1.025	0.099644	0.914	0.00088071
P04350	Tubulin beta-4A chain OS=Homo sapiens OX=9606 GN=TUBB4A	TUBB4A	49.585	2.182	44.8	16	88	0
P04406	Glyceraldehyde-3-phosphate dehydrogenase OS=Homo sapiens OX=9606 GN=GAPDH	GAPDH	36.053	169.18	63.6	19	143	19	0.857	0.85	0.85	0.984	0.956	0.958	1.219	1.201	1.213	0.798	2.2606e-05	0.704	1.3944e-07	0.882	0.00020368
P04424	Argininosuccinate lyase OS=Homo sapiens OX=9606 GN=ASL	ASL	51.657	32.584	23.9	11	15	11	0.929	0.997	1.03	1.001	1.014	0.935	1.06	1.088	1.039	0.926	0.0525	0.928	0.08432	1.002	0.96702
P04439	HLA class I histocompatibility antigen, A-3 alpha chain OS=Homo sapiens OX=9606 GN=HLA-A	HLA-A	40.84	36.801	51	15	29	3	1.165	0.863	0.944	1.323	1.267	1.268	0.746	0.686	0.748	1.77	5.8178e-05	1.363	0.031602	0.77	0.04058
P04440	HLA class II histocompatibility antigen, DP beta 1 chain OS=Homo sapiens OX=9606 GN=HLA-DPB1	HLA-DPB1	29.159	14.617	18.2	5	11	3	1.463	1.483	1.619	0.977	0.994	1.038	0.479	0.514	0.538	1.965	6.0143e-05	2.982	1.96133e-05	1.517	0.00033897
P04632	Calpain small subunit 1 OS=Homo sapiens OX=9606 GN=CAPNS1	CAPNS1	28.315	17.197	26.9	6	20	6	1.043	1.032	1.052	1.076	1.052	1.032	0.925	0.913	0.901	1.154	0.00055833	1.142	0.000143566	0.99	0.47804
P04792	Heat shock protein beta-1 OS=Homo sapiens OX=9606 GN=HSPB1	HSPB1	22.782	55.907	53.2	10	15	10	1.07	1.173	1.009	1.485	1.469	1.459	0.204	0.269	0.218	6.386	0.0020039	4.706	7.9503e-05	0.737	0.020019
P04839	Cytochrome b-245 heavy chain OS=Homo sapiens OX=9606 GN=CYBB	CYBB	65.335	43.952	22.5	12	31	12	1.129	1.18	1.135	1.031	1.099	1.074	0.739	0.741	0.77	1.424	0.000101599	1.531	2.2345e-05	1.075	0.035979
P04843	Dolichyl-diphosphooligosaccharide--protein glycosyltransferase subunit 1 OS=Homo sapiens OX=9606 GN=RPN1	RPN1	68.569	76.993	41.4	24	50	24	1.143	1.2	1.19	0.936	0.965	1.007	0.901	0.859	0.873	1.104	0.0175621	1.342	0.000139296	1.215	0.00169512
P04844	Dolichyl-diphosphooligosaccharide--protein glycosyltransferase subunit 2 OS=Homo sapiens OX=9606 GN=RPN2	RPN2	69.283	18.838	21.1	9	14	9	1.206	1.205	1.132	1.049	0.977	0.938	0.856	0.869	0.875	1.14	0.0175175	1.363	0.000143821	1.195	0.0099418
P04899	Guanine nucleotide-binding protein G(i) subunit alpha-2 OS=Homo sapiens OX=9606 GN=GNAI2	GNAI2	40.45	66.453	53	15	38	8	1.092	1.199	1.11	0.938	1.015	0.993	0.926	0.902	0.935	1.066	0.069364	1.231	0.0025389	1.154	0.0182552
P04920	Anion exchange protein 2 OS=Homo sapiens OX=9606 GN=SLC4A2	SLC4A2	137.01	29.469	11.4	12	12	12	1.196	1.151	1.141	1.143	1.079	1.062	0.718	0.751	0.743	1.485	0.000115812	1.577	2.0622e-05	1.062	0.085121
P04921	Glycophorin-C OS=Homo sapiens OX=9606 GN=GYPC	GYPC	13.81	14.746	20.3	1	1	1	1.114	0.947	0.98	1.016	0.875	0.848	0.877	1.165	1.274	0.826	0.22086	0.917	0.56614	1.11	0.23058
P05023	Sodium/potassium-transporting ATPase subunit alpha-1 OS=Homo sapiens OX=9606 GN=ATP1A1	ATP1A1	112.89	185.02	34	32	65	32	1.054	1.064	1.073	0.99	0.987	0.989	0.945	0.975	0.974	1.025	0.138599	1.103	0.0010407	1.076	0.00015641
P05026	Sodium/potassium-transporting ATPase subunit beta-1 OS=Homo sapiens OX=9606 GN=ATP1B1	ATP1B1	35.061	6.5619	11.9	4	4	4	1.348	1.471	1.478	1.188	1.337	1.384	0.249	0.253	0.276	5.024	4.39e-06	5.523	1.2895e-06	1.099	0.156741
P05090	Apolipoprotein D OS=Homo sapiens OX=9606 GN=APOD	APOD	21.275	18.982	22.2	4	7	4	2.18	2.356	2.206	0.414	0.434	0.358	0.339	0.365	0.416	1.077	0.42284	6.02	4.935e-06	5.59	1.52262e-05
P05091	Aldehyde dehydrogenase, mitochondrial OS=Homo sapiens OX=9606 GN=ALDH2	ALDH2	56.381	115.93	53.8	21	45	20	1.175	1.19	1.195	0.955	0.983	0.96	0.847	0.829	0.872	1.137	0.00167798	1.397	2.3636e-05	1.228	3.8069e-05
P05106	Integrin beta-3 OS=Homo sapiens OX=9606 GN=ITGB3	ITGB3	87.057	88.557	18.9	13	16	13	0.386	0.379	0.431	0.444	0.436	0.312	2.39	2.269	2.294	0.171	0.0042218	0.172	1.0764e-06	1.003	0.91178
P05107	Integrin beta-2 OS=Homo sapiens OX=9606 GN=ITGB2	ITGB2	84.781	295.23	49.5	32	84	32	0.913	0.928	0.92	0.914	0.915	0.912	1.2	1.205	1.221	0.756	3.9062e-07	0.761	1.3269e-06	1.007	0.20592
P05109	Protein S100-A8 OS=Homo sapiens OX=9606 GN=S100A8	S100A8	10.834	19.548	60.2	8	94	8	0.479	0.462	0.455	0.57	0.58	0.471	2.191	2.071	2.051	0.257	4.0232e-05	0.221	2.4864e-07	0.861	0.100822
P05120	Plasminogen activator inhibitor 2 OS=Homo sapiens OX=9606 GN=SERPINB2	SERPINB2	46.596	35.711	30.6	11	21	11	1.269	1.254	1.301	0.944	1.023	0.992	0.732	0.748	0.746	1.329	0.00030492	1.718	9.3643e-07	1.292	0.00057579
P05141	ADP/ATP translocase 2 OS=Homo sapiens OX=9606 GN=SLC25A5	SLC25A5	32.852	32.442	44.3	17	40	6	1.258	1.407	1.309	0.987	1	1.065	0.687	0.648	0.686	1.51	0.000175294	1.966	5.9414e-05	1.302	0.0028355
P05155	Plasma protease C1 inhibitor OS=Homo sapiens OX=9606 GN=SERPING1	SERPING1	55.154	2.284	3.6	2	2	2
P05161	Ubiquitin-like protein ISG15 OS=Homo sapiens OX=9606 GN=ISG15	ISG15	17.887	1.6964	9.7	2	2	2	1.053	1.101	1.177	0.699	0.759	0.645	1.173	1.263	1.301	0.563	0.00050472	0.891	0.061485	1.584	0.00127652
P05162	Galectin-2 OS=Homo sapiens OX=9606 GN=LGALS2	LGALS2	14.644	10.61	31.8	4	4	4	0.861	0.768	0.757	0.952	0.938	0.786	1.378	1.238	1.454	0.657	0.0056042	0.586	0.00102349	0.892	0.20152
P05164	Myeloperoxidase OS=Homo sapiens OX=9606 GN=MPO	MPO	83.868	248.34	40.4	28	104	28	0.37	0.34	0.34	0.471	0.406	0.331	2.265	2.249	2.185	0.18	0.0035414	0.157	2.1245e-07	0.869	0.2855
P05165	Propionyl-CoA carboxylase alpha chain, mitochondrial OS=Homo sapiens OX=9606 GN=PCCA	PCCA	80.058	20.61	15.7	10	10	10	1.15	1.31	1.191	0.981	1.016	0.984	0.741	0.784	0.83	1.266	0.0023963	1.55	0.00099968	1.225	0.0076429
P05166	Propionyl-CoA carboxylase beta chain, mitochondrial OS=Homo sapiens OX=9606 GN=PCCB	PCCB	58.215	72.445	35.8	14	21	14	1.224	1.321	1.268	0.968	1.01	1.033	0.743	0.713	0.782	1.345	0.00082269	1.704	0.000101976	1.266	0.00126079
P05198	Eukaryotic translation initiation factor 2 subunit 1 OS=Homo sapiens OX=9606 GN=EIF2S1	EIF2S1	36.112	52.531	38.4	11	24	11	0.98	1.001	1.022	1.051	1.056	1.06	0.979	0.998	0.972	1.074	0.00098263	1.018	0.27952	0.948	0.0125211
P05362	Intercellular adhesion molecule 1 OS=Homo sapiens OX=9606 GN=ICAM1	ICAM1	57.825	38.878	26.7	11	24	11	1.452	1.476	1.464	1.029	1.033	1.1	0.466	0.491	0.485	2.193	4.0246e-06	3.046	1.4312e-07	1.389	0.000119638
P05386	60S acidic ribosomal protein P1 OS=Homo sapiens OX=9606 GN=RPLP1	RPLP1	11.514	17.289	51.8	2	8	2	1.011	0.88	0.923	1.095	1.056	1.103	0.994	1.009	1.127	1.04	0.3903	0.899	0.133984	0.865	0.026704
P05387	60S acidic ribosomal protein P2 OS=Homo sapiens OX=9606 GN=RPLP2	RPLP2	11.665	39.179	60.9	6	17	6	1.145	1.132	1.155	1.181	1.173	1.206	0.609	0.662	0.656	1.847	2.2256e-05	1.781	2.4227e-05	0.964	0.022895
P05388	60S acidic ribosomal protein P0 OS=Homo sapiens OX=9606 GN=RPLP0	RPLP0	34.273	29.553	30.9	9	21	9	1.046	0.977	0.99	0.93	1.011	0.975	1.099	1.04	1.096	0.901	0.025915	0.931	0.061019	1.033	0.36182
P05413	Fatty acid-binding protein, heart OS=Homo sapiens OX=9606 GN=FABP3	FABP3	14.858	12.952	42.9	6	8	6	1.336	1.282	1.471	1.198	1.179	1.305	0.331	0.358	0.406	3.363	5.7681e-05	3.734	5.6225e-05	1.111	0.113202
P05455	Lupus La protein OS=Homo sapiens OX=9606 GN=SSB	SSB	46.836	53.141	31.6	14	21	14	0.944	0.94	0.988	0.926	0.931	0.892	1.199	1.171	1.199	0.77	7.7229e-05	0.805	0.00025828	1.045	0.104282
P05534	HLA class I histocompatibility antigen, A-24 alpha chain OS=Homo sapiens OX=9606 GN=HLA-A	HLA-A	40.688	20.085	54.5	17	31	1
P05556	Integrin beta-1 OS=Homo sapiens OX=9606 GN=ITGB1	ITGB1	88.414	69.419	22.1	17	26	17	1.043	1.108	1.045	1.063	1.089	1.091	0.839	0.861	0.853	1.27	2.4665e-05	1.252	0.00045727	0.986	0.52644
P05771	Protein kinase C beta type OS=Homo sapiens OX=9606 GN=PRKCB	PRKCB	76.868	35.731	17.4	10	12	8	0.681	0.617	0.69	0.864	0.856	0.799	1.591	1.558	1.545	0.537	1.92271e-05	0.424	1.94513e-05	0.789	0.0052818
P05783	Keratin, type I cytoskeletal 18 OS=Homo sapiens OX=9606 GN=KRT18	KRT18	48.057	13.561	7.7	2	3	1	0.599	1.226	1.528	0.554	1.167	1.055	1.159	1.258	0.595	0.922	0.82142	1.113	0.82756	1.208	0.67422
P05976	Myosin light chain 1/3, skeletal muscle isoform OS=Homo sapiens OX=9606 GN=MYL1	MYL1	21.145	44.748	8.2	2	11	2	0.935	0.961	0.967	0.926	0.958	0.894	1.156	1.174	1.158	0.796	0.0003778	0.821	6.2941e-05	1.031	0.24726
P06132	Uroporphyrinogen decarboxylase OS=Homo sapiens OX=9606 GN=UROD	UROD	40.786	42.61	24.8	6	7	6	0.933	0.883	0.928	1.107	1.036	1.093	0.978	1.082	1.039	1.044	0.28802	0.885	0.023982	0.848	0.0035606
P06241	Tyrosine-protein kinase Fyn OS=Homo sapiens OX=9606 GN=FYN	FYN	60.761	1.5991	10.8	6	8	1
P06280	Alpha-galactosidase A OS=Homo sapiens OX=9606 GN=GLA	GLA	48.766	35.883	29.4	11	21	11	1.565	1.566	1.564	1.063	1.056	1.051	0.419	0.43	0.413	2.512	9.376e-08	3.72	8.0367e-05	1.481	7.556e-05
P06340	HLA class II histocompatibility antigen, DO alpha chain OS=Homo sapiens OX=9606 GN=HLA-DOA	HLA-DOA	27.598	3.1071	9.2	2	2	2
P06400	Retinoblastoma-associated protein OS=Homo sapiens OX=9606 GN=RB1	RB1	106.16	3.8646	4.4	3	3	3	0.822	0.759	0.817	1.026	1.006	1.033	1.255	1.197	1.205	0.838	0.00046158	0.656	0.000139862	0.782	0.00078257
P06493	Cyclin-dependent kinase 1 OS=Homo sapiens OX=9606 GN=CDK1	CDK1	34.095	11.924	17.8	5	6	4	0.597	0.439	0.439	1.389	1.317	1.325	1.028	1.201	1.309	1.139	0.136596	0.417	0.0021034	0.366	0.00061591
P06576	ATP synthase subunit beta, mitochondrial OS=Homo sapiens OX=9606 GN=ATP5F1B	ATP5F1B	56.559	152.39	45.4	18	66	18	1.177	1.171	1.197	1.056	1.044	1.039	0.798	0.783	0.799	1.319	2.2122e-06	1.489	8.9442e-07	1.129	0.000120078
P06681	Complement C2 OS=Homo sapiens OX=9606 GN=C2	C2	83.267	3.5232	2.9	2	2	2	1.162	1.248	1.368	1.276	1.327	1.387	0.376	0.474	0.386	3.228	0.00010369	3.057	0.00021542	0.947	0.34856
P06702	Protein S100-A9 OS=Homo sapiens OX=9606 GN=S100A9	S100A9	13.242	146.75	70.2	9	102	9	0.463	0.473	0.478	0.6	0.597	0.503	2.06	2.055	2.032	0.277	0.0020239	0.23	7.191e-09	0.832	0.036839
P06703	Protein S100-A6 OS=Homo sapiens OX=9606 GN=S100A6	S100A6	10.18	9.1306	36.7	6	14	6	0.887	0.874	0.934	1.037	1.021	0.945	1.221	1.084	1.11	0.879	0.050703	0.789	0.0047603	0.897	0.037178
P06730	Eukaryotic translation initiation factor 4E OS=Homo sapiens OX=9606 GN=EIF4E	EIF4E	25.097	18.502	20.7	4	8	4	0.947	0.977	1.008	0.981	1.058	1.124	0.94	1.027	1.063	1.044	0.47112	0.968	0.47852	0.927	0.159878
P06733	Alpha-enolase OS=Homo sapiens OX=9606 GN=ENO1	ENO1	47.168	310.01	60.8	24	168	23	0.888	0.886	0.886	0.972	0.966	0.949	1.172	1.17	1.208	0.813	8.0695e-05	0.749	0.00129946	0.921	0.0076821
P06737	Glycogen phosphorylase, liver form OS=Homo sapiens OX=9606 GN=PYGL	PYGL	97.147	196.04	45.5	40	79	35	1.036	1.051	1.02	1.074	1.124	1.111	0.884	0.883	0.86	1.26	0.000143121	1.183	0.000178289	0.939	0.0176614
P06744	Glucose-6-phosphate isomerase OS=Homo sapiens OX=9606 GN=GPI	GPI	63.146	132.52	35.5	17	66	17	0.851	0.866	0.859	0.902	0.907	0.896	1.283	1.245	1.276	0.711	2.119e-06	0.677	1.5932e-06	0.952	0.00136234
P06746	DNA polymerase beta OS=Homo sapiens OX=9606 GN=POLB	POLB	38.177	4.9541	8.7	3	3	3
P06748	Nucleophosmin OS=Homo sapiens OX=9606 GN=NPM1	NPM1	32.575	64.62	36.4	9	22	9	0.989	1.048	1.052	0.902	0.925	0.895	1.123	1.121	1.216	0.787	0.00111877	0.893	0.027757	1.135	0.0048218
P06753	Tropomyosin alpha-3 chain OS=Homo sapiens OX=9606 GN=TPM3	TPM3	32.95	20.11	34.7	14	19	7	1.006	0.993	0.942	1.044	1.092	1.128	0.912	0.921	1	1.152	0.0182229	1.038	0.34558	0.901	0.025905
P06756	Integrin alpha-V OS=Homo sapiens OX=9606 GN=ITGAV	ITGAV	116.04	10.489	4.5	4	6	4	1.275	1.407	1.304	1.104	1.132	1.236	0.425	0.414	0.446	2.702	1.82792e-05	3.102	3.3784e-06	1.148	0.038123
P06858	Lipoprotein lipase OS=Homo sapiens OX=9606 GN=LPL	LPL	53.162	1.4615	3.6	1	1	1
P06865	Beta-hexosaminidase subunit alpha OS=Homo sapiens OX=9606 GN=HEXA	HEXA	60.702	56.257	26.7	14	29	14	1.608	1.591	1.591	1.053	1.067	1.035	0.357	0.346	0.389	2.889	3.9767e-06	4.386	0.00056261	1.518	8.0098e-07
P07099	Epoxide hydrolase 1 OS=Homo sapiens OX=9606 GN=EPHX1	EPHX1	52.948	59.003	39.1	14	29	14	1.55	1.68	1.641	0.948	1.04	1.028	0.334	0.342	0.362	2.906	4.6351e-06	4.693	6.8323e-07	1.615	0.00021983
P07108	Acyl-CoA-binding protein OS=Homo sapiens OX=9606 GN=DBI	DBI	10.044	21.665	72.4	7	19	7	1.005	1.05	1.103	1.188	1.292	1.315	0.699	0.647	0.687	1.867	9.5217e-05	1.553	0.00024353	0.832	0.0112838
P07195	L-lactate dehydrogenase B chain OS=Homo sapiens OX=9606 GN=LDHB	LDHB	36.638	95.767	36.8	11	39	10	0.763	0.79	0.763	0.924	0.905	0.95	1.385	1.372	1.31	0.683	6.4004e-05	0.569	1.54828e-05	0.833	0.00056106
P07199	Major centromere autoantigen B OS=Homo sapiens OX=9606 GN=CENPB	CENPB	65.171	13.971	3.7	2	2	2	0.83	0.832	0.919	0.999	0.925	0.93	1.188	1.322	1.194	0.771	0.0036845	0.697	0.00171901	0.904	0.072622
P07203	Glutathione peroxidase 1 OS=Homo sapiens OX=9606 GN=GPX1	GPX1	22.088	75.692	53.2	10	41	10	1.04	1.047	1.041	1.058	1.045	1.119	0.878	0.931	0.876	1.2	0.0032636	1.165	0.0167004	0.971	0.30192
P07204	Thrombomodulin OS=Homo sapiens OX=9606 GN=THBD	THBD	60.329	15.908	11.8	5	6	5	1.089	1.013	0.932	1.279	1.334	1.229	0.735	0.704	0.753	1.753	5.6649e-05	1.384	0.0027446	0.79	0.0094845
P07205	Phosphoglycerate kinase 2 OS=Homo sapiens OX=9606 GN=PGK2	PGK2	44.796	-2	15.6	6	18	1	0.984	0.922	1.12	1.012	0.993	1.061	1.038	1.072	0.914	1.014	0.7793	1.001	0.99698	0.987	0.8039
P07237	Protein disulfide-isomerase OS=Homo sapiens OX=9606 GN=P4HB	P4HB	57.116	74.758	47.8	26	94	26	1.119	1.146	1.133	1.038	1.03	1.043	0.841	0.859	0.84	1.225	1.7672e-05	1.338	4.1648e-06	1.092	0.00034373
P07305	Histone H1.0 OS=Homo sapiens OX=9606 GN=H1F0	H1F0	20.863	6.8772	16.5	3	4	3	1.668	1.869	1.893	0.877	0.841	0.884	0.282	0.362	0.393	2.509	0.0116013	5.236	0.000101057	2.087	6.4783e-05
P07311	Acylphosphatase-1 OS=Homo sapiens OX=9606 GN=ACYP1	ACYP1	11.261	5.0987	22.2	2	2	2
P07332	Tyrosine-protein kinase Fes/Fps OS=Homo sapiens OX=9606 GN=FES	FES	93.495	92.425	29.8	18	20	17	0.814	0.794	0.847	0.921	0.898	0.862	1.299	1.234	1.262	0.706	0.000139874	0.647	5.6964e-05	0.916	0.030862
P07333	Macrophage colony-stimulating factor 1 receptor OS=Homo sapiens OX=9606 GN=CSF1R	CSF1R	107.98	19.08	4.4	4	5	4	1.131	1.183	1.24	1.418	1.474	1.536	0.307	0.334	0.34	4.514	1.343e-06	3.623	3.1227e-06	0.803	0.0033373
P07339	Cathepsin D OS=Homo sapiens OX=9606 GN=CTSD	CTSD	44.552	120.51	45.9	15	101	15	1.617	1.715	1.694	0.97	0.993	1.027	0.321	0.334	0.346	2.987	1.1522e-06	5.021	2.7569e-07	1.681	2.4421e-05
P07355	Annexin A2 OS=Homo sapiens OX=9606 GN=ANXA2	ANXA2	38.604	253.94	67.3	27	122	27	1.09	1.062	1.064	1.131	1.131	1.157	0.78	0.791	0.785	1.451	8.4666e-07	1.365	2.3863e-06	0.941	0.0056187
P07359	Platelet glycoprotein Ib alpha chain OS=Homo sapiens OX=9606 GN=GP1BA	GP1BA	71.539	1.2913	1.8	1	1	1
P07384	Calpain-1 catalytic subunit OS=Homo sapiens OX=9606 GN=CAPN1	CAPN1	81.889	78.3	30.4	22	48	22	0.985	0.926	0.968	1.005	1.018	0.988	1.031	1.056	1.065	0.955	0.024577	0.913	0.0119837	0.956	0.09078
P07437	Tubulin beta chain OS=Homo sapiens OX=9606 GN=TUBB	TUBB	49.67	177.35	56.3	19	97	4	0.814	0.806	0.835	1.076	1.105	1.041	1.127	1.17	1.129	0.94	0.043583	0.717	3.6149e-05	0.762	0.000178665
P07602	Prosaposin OS=Homo sapiens OX=9606 GN=PSAP	PSAP	58.112	80.179	30.3	16	30	16	1.491	1.633	1.633	1.026	1.115	1.07	0.294	0.338	0.334	3.324	1.93572e-05	4.924	3.8983e-06	1.481	0.00053502
P07686	Beta-hexosaminidase subunit beta OS=Homo sapiens OX=9606 GN=HEXB	HEXB	63.111	88.78	30	17	44	17	1.557	1.693	1.634	0.947	0.981	0.99	0.412	0.387	0.395	2.444	1.28e-06	4.09	6.5531e-07	1.674	5.5012e-05
P07711	Cathepsin L1 OS=Homo sapiens OX=9606 GN=CTSL	CTSL	37.564	36.39	18	7	17	6	1.604	1.611	1.549	0.975	1.043	1.008	0.348	0.461	0.378	2.549	0.00038404	4.013	0.0036243	1.574	3.9711e-05
P07737	Profilin-1 OS=Homo sapiens OX=9606 GN=PFN1	PFN1	15.054	72.94	64.3	9	61	9	0.85	0.888	0.86	0.985	0.994	0.996	1.184	1.129	1.151	0.859	0.00043749	0.75	0.000115677	0.873	0.00055666
P07738	Bisphosphoglycerate mutase OS=Homo sapiens OX=9606 GN=BPGM	BPGM	30.005	10.886	11.6	2	3	2	0.897	0.798	0.931	1.038	1.006	0.916	1.131	1.228	1.175	0.838	0.0160567	0.743	0.0046184	0.887	0.113923
P07741	Adenine phosphoribosyltransferase OS=Homo sapiens OX=9606 GN=APRT	APRT	19.608	12.384	29.4	6	9	6	0.859	0.865	0.891	1.009	0.996	1.003	1.194	1.17	1.17	0.851	3.5705e-05	0.74	2.0587e-05	0.869	0.00029509
P07814	Bifunctional glutamate/proline--tRNA ligase OS=Homo sapiens OX=9606 GN=EPRS	EPRS	170.59	238.55	29.9	39	66	38	0.958	0.982	0.981	1.028	1.037	1.054	1.013	0.998	0.999	1.036	0.0153834	0.97	0.033076	0.937	0.0038429
P07858	Cathepsin B OS=Homo sapiens OX=9606 GN=CTSB	CTSB	37.821	238.61	44.2	19	108	19	1.378	1.378	1.381	1.165	1.228	1.249	0.254	0.272	0.294	4.441	2.9722e-06	5.045	0.00067969	1.136	0.025861
P07900	Heat shock protein HSP 90-alpha OS=Homo sapiens OX=9606 GN=HSP90AA1	HSP90AA1	84.659	121.58	43.4	35	112	24	0.947	1.018	1.017	1.033	1.084	1.081	0.986	0.964	0.974	1.094	0.0061765	1.02	0.48398	0.932	0.069842
P07902	Galactose-1-phosphate uridylyltransferase OS=Homo sapiens OX=9606 GN=GALT	GALT	43.363	20.69	19.8	7	9	7	0.999	0.945	0.95	0.947	1.071	0.994	1.075	1.069	1.07	0.937	0.20594	0.9	0.027441	0.961	0.38408
P07910	Heterogeneous nuclear ribonucleoproteins C1/C2 OS=Homo sapiens OX=9606 GN=HNRNPC	HNRNPC	33.67	63.228	43.1	16	42	16	0.858	0.813	0.885	0.835	0.858	0.823	1.394	1.24	1.332	0.634	0.00023612	0.644	0.00048021	1.016	0.60906
P07919	Cytochrome b-c1 complex subunit 6, mitochondrial OS=Homo sapiens OX=9606 GN=UQCRH	UQCRH	10.739	10.578	36.3	3	6	3	1.303	1.271	1.153	1.123	1.107	1.103	0.551	0.667	0.686	1.751	0.0146397	1.957	0.00099822	1.118	0.099636
P07947	Tyrosine-protein kinase Yes OS=Homo sapiens OX=9606 GN=YES1	YES1	60.801	-2	11.4	6	9	0
P07948	Tyrosine-protein kinase Lyn OS=Homo sapiens OX=9606 GN=LYN	LYN	58.573	69.312	43.6	20	34	18	1.097	1.098	1.128	0.935	1.04	0.977	0.908	0.878	0.939	1.083	0.094899	1.219	0.00075675	1.126	0.020778
P07954	Fumarate hydratase, mitochondrial OS=Homo sapiens OX=9606 GN=FH	FH	54.636	54.989	31.8	14	29	14	1.082	1.096	1.09	0.991	1.04	1.042	0.918	0.883	0.88	1.146	0.0030561	1.219	0.000143597	1.063	0.021397
P07992	DNA excision repair protein ERCC-1 OS=Homo sapiens OX=9606 GN=ERCC1	ERCC1	32.562	1.7202	4.4	1	1	1	0.991	1.009	1.031	0.86	0.926	0.933	1.109	1.139	1.132	0.804	0.00131642	0.897	0.00146216	1.115	0.0183977
P07996	Thrombospondin-1 OS=Homo sapiens OX=9606 GN=THBS1	THBS1	129.38	79.582	15.6	16	5	5	0.15	0.129	0.119	0.322	0.36	0.163	2.742	2.798	2.611	0.104	0.0112588	0.049	9.0287e-07	0.471	0.052301
P08047	Transcription factor Sp1 OS=Homo sapiens OX=9606 GN=SP1	SP1	80.692	18.217	7.5	3	4	3	0.688	0.627	0.7	0.766	0.87	0.792	1.657	1.612	1.565	0.502	7.8474e-05	0.417	2.0456e-05	0.83	0.022058
P08133	Annexin A6 OS=Homo sapiens OX=9606 GN=ANXA6	ANXA6	75.872	280.9	56.6	37	84	37	0.755	0.769	0.777	0.845	0.849	0.816	1.433	1.418	1.468	0.581	2.3499e-06	0.533	5.8784e-07	0.917	0.004484
P08134	Rho-related GTP-binding protein RhoC OS=Homo sapiens OX=9606 GN=RHOC	RHOC	22.006	2.2253	20.7	3	6	1	1.05	1.192	1.129	1.058	1.266	1.276	0.67	0.769	0.638	1.733	0.0026823	1.623	0.00190279	0.936	0.4245
P08174	Complement decay-accelerating factor OS=Homo sapiens OX=9606 GN=CD55	CD55	41.4	25.73	16.3	6	7	6	0.422	0.461	0.405	0.549	0.5	0.436	2.219	2.226	2.165	0.225	0.0020226	0.195	9.8341e-07	0.867	0.14482
P08195	4F2 cell-surface antigen heavy chain OS=Homo sapiens OX=9606 GN=SLC3A2	SLC3A2	67.993	132.14	29.7	16	26	16	1.318	1.439	1.39	1.112	1.079	1.064	0.536	0.512	0.487	2.121	1.81159e-05	2.702	1.61286e-05	1.274	0.00108188
P08236	Beta-glucuronidase OS=Homo sapiens OX=9606 GN=GUSB	GUSB	74.731	17.349	13.7	11	17	11	1.386	1.4	1.408	0.988	0.953	0.929	0.655	0.67	0.676	1.434	5.8878e-05	2.096	1.1957e-07	1.461	3.6458e-05
P08237	ATP-dependent 6-phosphofructokinase, muscle type OS=Homo sapiens OX=9606 GN=PFKM	PFKM	85.182	32.836	20.8	12	13	9	1.2	1.017	1.067	1.111	1.022	1.04	0.777	0.909	0.919	1.218	0.029078	1.261	0.033817	1.035	0.5875
P08238	Heat shock protein HSP 90-beta OS=Homo sapiens OX=9606 GN=HSP90AB1	HSP90AB1	83.263	323.31	49.3	35	133	19	0.853	0.869	0.867	0.937	0.949	0.964	1.231	1.227	1.233	0.772	3.2204e-06	0.701	2.4885e-07	0.908	0.00067973
P08240	Signal recognition particle receptor subunit alpha OS=Homo sapiens OX=9606 GN=SRPRA	SRPRA	69.81	44.312	24.6	15	23	15	1.094	1.041	1.067	0.952	0.977	0.998	0.929	1.009	0.949	1.014	0.64208	1.109	0.022082	1.094	0.0105229
P08246	Neutrophil elastase OS=Homo sapiens OX=9606 GN=ELANE	ELANE	28.518	6.8702	9.4	3	7	3	0.302	0.294	0.291	0.474	0.405	0.309	2.465	2.386	2.411	0.164	0.0046796	0.122	7.0673e-09	0.747	0.157857
P08311	Cathepsin G OS=Homo sapiens OX=9606 GN=CTSG	CTSG	28.837	63.155	42	12	35	12	0.376	0.323	0.348	0.438	0.414	0.318	2.316	2.406	2.308	0.166	0.0030391	0.149	9.9997e-07	0.895	0.39186
P08397	Porphobilinogen deaminase OS=Homo sapiens OX=9606 GN=HMBS	HMBS	39.33	13.017	15.5	5	7	5	0.737	0.695	0.801	0.94	0.896	0.954	1.332	1.347	1.405	0.683	0.000103514	0.547	0.000162928	0.8	0.0077999
P08514	Integrin alpha-IIb OS=Homo sapiens OX=9606 GN=ITGA2B	ITGA2B	113.38	53.918	10.8	9	12	9	0.318	0.295	0.332	0.461	0.397	0.241	2.42	2.534	2.375	0.15	0.0102244	0.129	4.1431e-07	0.86	0.59146
P08559	Pyruvate dehydrogenase E1 component subunit alpha, somatic form, mitochondrial OS=Homo sapiens OX=9606 GN=PDHA1	PDHA1	43.295	66.878	40.5	14	27	14	1.177	1.216	1.266	1.077	1.015	1.053	0.722	0.725	0.765	1.422	0.000158741	1.654	5.8716e-05	1.163	0.0051617
P08567	Pleckstrin OS=Homo sapiens OX=9606 GN=PLEK	PLEK	40.124	104.68	32.3	8	19	8	0.864	0.816	0.825	1.1	1.027	1.09	1.044	1.105	1.116	0.985	0.64588	0.767	0.00062034	0.779	0.00084042
P08571	Monocyte differentiation antigen CD14 OS=Homo sapiens OX=9606 GN=CD14	CD14	40.076	100.61	26.4	8	21	8	1.077	0.976	1.03	1.019	1.029	1.013	0.894	0.973	0.961	1.082	0.040743	1.09	0.090559	1.007	0.83588
P08574	Cytochrome c1, heme protein, mitochondrial OS=Homo sapiens OX=9606 GN=CYC1	CYC1	35.422	49.733	30.2	8	15	8	1.101	1.051	1.018	1.038	0.993	1.018	0.921	0.957	0.963	1.073	0.020264	1.116	0.014924	1.04	0.2139
P08575	Receptor-type tyrosine-protein phosphatase C OS=Homo sapiens OX=9606 GN=PTPRC	PTPRC	147.48	297.64	35.8	48	99	48	1.003	1.045	1.004	0.896	0.926	0.927	1.129	1.101	1.11	0.823	0.000124927	0.914	0.0042231	1.11	0.0039759
P08579	U2 small nuclear ribonucleoprotein B'' OS=Homo sapiens OX=9606 GN=SNRPB2	SNRPB2	25.486	9.9533	24	5	6	3	0.835	0.676	0.605	0.886	0.928	0.791	1.564	1.73	1.167	0.584	0.014383	0.474	0.0080245	0.812	0.112124
P08621	U1 small nuclear ribonucleoprotein 70 kDa OS=Homo sapiens OX=9606 GN=SNRNP70	SNRNP70	51.556	101.15	27.7	12	18	12	0.902	0.944	0.942	0.839	0.885	0.859	1.235	1.24	1.263	0.691	2.2952e-05	0.746	5.8382e-05	1.079	0.02342
P08631	Tyrosine-protein kinase HCK OS=Homo sapiens OX=9606 GN=HCK	HCK	59.599	60.74	31.6	17	30	15	0.921	0.938	0.944	0.989	0.991	0.959	1.136	1.124	1.145	0.863	0.00024246	0.823	2.4347e-05	0.954	0.021638
P08637	Low affinity immunoglobulin gamma Fc region receptor III-A OS=Homo sapiens OX=9606 GN=FCGR3A	FCGR3A	29.089	5.725	10.6	3	5	3	1.064	1.185	1.014	1.421	1.645	1.48	0.395	0.353	0.336	4.194	2.2314e-05	3.01	7.8665e-05	0.718	0.006382
P08648	Integrin alpha-5 OS=Homo sapiens OX=9606 GN=ITGA5	ITGA5	114.54	49.962	7.6	6	11	6	1.041	1.128	1.04	1.13	1.099	1.131	0.81	0.822	0.833	1.363	1.76673e-05	1.302	0.00072258	0.955	0.177417
P08651	Nuclear factor 1 C-type OS=Homo sapiens OX=9606 GN=NFIC	NFIC	55.674	9.189	4.7	2	2	2	1.106	1.104	0.997	0.963	1.127	1.101	0.933	0.876	0.868	1.192	0.032323	1.198	0.0118993	1.005	0.92238
P08670	Vimentin OS=Homo sapiens OX=9606 GN=VIM	VIM	53.651	320.89	71	46	235	43	1.245	1.278	1.261	1.076	1.1	1.101	0.653	0.646	0.665	1.669	7.1256e-07	1.927	2.6768e-07	1.155	0.00017694
P08708	40S ribosomal protein S17 OS=Homo sapiens OX=9606 GN=RPS17	RPS17	15.55	7.4385	32.6	4	6	4	1.249	1.384	1.159	1.234	1.217	1.231	0.486	0.526	0.514	2.413	1.6061e-06	2.485	8.3917e-05	1.03	0.65528
P08754	Guanine nucleotide-binding protein G(k) subunit alpha OS=Homo sapiens OX=9606 GN=GNAI3	GNAI3	40.532	12.55	37	12	23	5	1.169	1.187	1.151	0.914	1.01	0.907	0.938	0.815	0.831	1.096	0.175503	1.357	0.0023788	1.239	0.0038394
P08758	Annexin A5 OS=Homo sapiens OX=9606 GN=ANXA5	ANXA5	35.936	34.587	51.2	17	46	17	1.103	1.19	1.157	1.074	1.09	1.088	0.757	0.797	0.744	1.415	8.035e-05	1.501	0.000179473	1.061	0.060716
P08842	Steryl-sulfatase OS=Homo sapiens OX=9606 GN=STS	STS	65.492	3.7936	2.7	1	1	1	1.088	0.995	1.103	1.16	0.997	1.012	0.858	0.905	0.954	1.166	0.055756	1.173	0.023263	1.005	0.91396
P08865	40S ribosomal protein SA OS=Homo sapiens OX=9606 GN=RPSA	RPSA	32.854	44.577	34.2	8	18	8	0.847	0.905	0.833	1.063	1.034	0.995	1.272	1.028	1.14	0.899	0.18422	0.751	0.0131593	0.836	0.0048391
P08887	Interleukin-6 receptor subunit alpha OS=Homo sapiens OX=9606 GN=IL6R	IL6R	51.547	1.4846	1.9	1	1	1
P08962	CD63 antigen OS=Homo sapiens OX=9606 GN=CD63	CD63	25.636	17.93	11.8	3	16	3	1.508	1.646	1.558	0.851	0.896	0.93	0.577	0.559	0.583	1.557	0.000101482	2.741	1.9101e-06	1.76	9.9407e-05
P09012	U1 small nuclear ribonucleoprotein A OS=Homo sapiens OX=9606 GN=SNRPA	SNRPA	31.279	37.948	37.6	9	12	7	0.862	0.824	0.794	0.876	0.876	0.776	1.338	1.371	1.415	0.613	0.00035637	0.601	5.9945e-05	0.981	0.71868
P09104	Gamma-enolase OS=Homo sapiens OX=9606 GN=ENO2	ENO2	47.268	4.9853	9.9	4	6	2	1.333	1.328	1.347	1.194	1.198	1.209	0.431	0.436	0.529	2.58	0.0048558	2.871	0.0039247	1.113	4.2915e-05
P09110	3-ketoacyl-CoA thiolase, peroxisomal OS=Homo sapiens OX=9606 GN=ACAA1	ACAA1	44.292	167.13	49.1	14	23	14	1.149	1.142	1.091	1.049	1.07	1.082	0.878	0.819	0.818	1.273	0.00064468	1.345	0.00048233	1.057	0.042643
P09132	Signal recognition particle 19 kDa protein OS=Homo sapiens OX=9606 GN=SRP19	SRP19	16.156	3.9909	18.8	2	2	2	1.436	1.321	1.332	1.1	1.059	1.057	0.633	0.489	0.605	1.862	0.0014638	2.368	0.00049687	1.271	0.00125927
P09211	Glutathione S-transferase P OS=Homo sapiens OX=9606 GN=GSTP1	GSTP1	23.356	180.33	58.1	11	51	11	0.879	0.944	0.902	0.853	0.891	0.881	1.304	1.226	1.245	0.695	8.4442e-05	0.722	0.00030336	1.038	0.2059
P09234	U1 small nuclear ribonucleoprotein C OS=Homo sapiens OX=9606 GN=SNRPC	SNRPC	17.394	9.1249	30.2	4	4	4	0.928	0.866	0.974	0.786	0.874	0.914	1.24	1.334	1.347	0.656	0.00123697	0.706	0.00125631	1.075	0.2615
P09326	CD48 antigen OS=Homo sapiens OX=9606 GN=CD48	CD48	27.683	16.743	24.7	6	11	6	0.972	0.985	0.975	0.887	0.885	0.929	1.219	1.161	1.175	0.76	0.00021931	0.825	0.00022216	1.086	0.0072582
P09382	Galectin-1 OS=Homo sapiens OX=9606 GN=LGALS1	LGALS1	14.716	65.731	58.5	8	68	8	1.015	1.043	1.041	1.006	1.049	1.067	0.918	0.945	0.927	1.119	0.0044828	1.111	0.00100385	0.993	0.73272
P09417	Dihydropteridine reductase OS=Homo sapiens OX=9606 GN=QDPR	QDPR	25.789	23.195	32.8	7	12	7	1.031	1.05	1.107	1.069	1.061	1.049	0.903	0.925	0.867	1.18	0.00109711	1.183	0.0041444	1.003	0.91846
P09429	High mobility group protein B1 OS=Homo sapiens OX=9606 GN=HMGB1	HMGB1	24.893	47.08	35.3	7	13	5	1.047	1.197	1.154	0.895	0.963	0.985	0.969	1.004	0.919	0.983	0.6786	1.175	0.027922	1.195	0.022755
P09467	Fructose-1,6-bisphosphatase 1 OS=Homo sapiens OX=9606 GN=FBP1	FBP1	36.842	112.71	49.1	19	56	18	0.936	0.943	0.985	1.279	1.326	1.41	0.643	0.675	0.676	2.014	2.4429e-05	1.436	9.659e-05	0.713	0.00049665
P09486	SPARC OS=Homo sapiens OX=9606 GN=SPARC	SPARC	34.632	7.0571	9.6	2	2	2	1.016	1.009	1.05	1.127	1.027	1.267	0.706	0.904	0.956	1.333	0.058276	1.198	0.181576	0.899	0.17168
P09488	Glutathione S-transferase Mu 1 OS=Homo sapiens OX=9606 GN=GSTM1	GSTM1	25.712	2.2358	44.5	11	13	2	0.731	0.687	0.701	1.068	1.118	1.149	1.226	1.219	1.207	0.913	0.0138788	0.58	4.2645e-06	0.635	8.3084e-05
P09493	Tropomyosin alpha-1 chain OS=Homo sapiens OX=9606 GN=TPM1	TPM1	32.708	2.1937	12.3	5	1	1
P09496	Clathrin light chain A OS=Homo sapiens OX=9606 GN=CLTA	CLTA	27.076	7.9153	15.7	5	6	5	1.14	1.215	1.104	1.208	1.1	1.22	0.646	0.654	0.753	1.718	0.00078299	1.685	0.00076177	0.98	0.6767
P09497	Clathrin light chain B OS=Homo sapiens OX=9606 GN=CLTB	CLTB	25.19	9.5072	16.2	5	6	5	1.132	1.108	1.051	1.098	1.098	1.042	0.83	0.79	0.856	1.308	0.00077636	1.329	0.00089885	1.016	0.5987
P09525	Annexin A4 OS=Homo sapiens OX=9606 GN=ANXA4	ANXA4	35.882	95.076	44.5	13	28	13	1.111	1.11	1.151	1.142	1.131	1.176	0.763	0.747	0.745	1.529	3.4624e-06	1.495	4.5294e-06	0.978	0.24862
P09543	2',3'-cyclic-nucleotide 3'-phosphodiesterase OS=Homo sapiens OX=9606 GN=CNP	CNP	47.578	54.736	25.2	11	17	11	1.224	1.26	1.231	0.971	1.016	1.031	0.868	0.752	0.807	1.244	0.0083043	1.531	0.00054136	1.231	0.00049627
P09601	Heme oxygenase 1 OS=Homo sapiens OX=9606 GN=HMOX1	HMOX1	32.818	66.071	38.2	9	27	9	1.219	1.221	1.263	1.126	1.126	1.198	0.624	0.611	0.643	1.837	1.90651e-05	1.972	1.7488e-06	1.073	0.039863
P09622	Dihydrolipoyl dehydrogenase, mitochondrial OS=Homo sapiens OX=9606 GN=DLD	DLD	54.177	47.501	29.7	13	27	13	1.191	1.255	1.215	1.044	1.073	1.104	0.738	0.734	0.729	1.463	2.0519e-05	1.663	2.6788e-06	1.137	0.0044808
P09651	Heterogeneous nuclear ribonucleoprotein A1 OS=Homo sapiens OX=9606 GN=HNRNPA1	HNRNPA1	38.746	143.32	46	15	46	5	0.924	0.961	0.907	0.999	0.947	0.849	1.172	1.211	1.211	0.778	0.0066795	0.777	0.0002384	0.999	0.98664
P09661	U2 small nuclear ribonucleoprotein A' OS=Homo sapiens OX=9606 GN=SNRPA1	SNRPA1	28.415	14.581	31	8	10	8	0.859	0.826	0.732	0.867	0.856	0.799	1.352	1.358	1.465	0.604	0.000158515	0.579	0.00055949	0.958	0.46248
P09668	Pro-cathepsin H OS=Homo sapiens OX=9606 GN=CTSH	CTSH	37.393	15.953	15.8	5	17	5	1.153	1.286	1.271	1.03	1.058	1.063	0.736	0.719	0.735	1.439	4.0212e-06	1.694	0.000119858	1.177	0.0107387
P09669	Cytochrome c oxidase subunit 6C OS=Homo sapiens OX=9606 GN=COX6C	COX6C	8.7813	6.7369	49.3	5	7	5	0.919	0.941	0.926	0.908	0.904	0.926	1.274	1.149	1.232	0.749	0.00077756	0.762	0.0009765	1.018	0.162258
P09769	Tyrosine-protein kinase Fgr OS=Homo sapiens OX=9606 GN=FGR	FGR	59.478	42.621	25.3	13	20	12	0.828	0.892	0.956	0.747	0.775	0.691	1.381	1.356	1.473	0.526	0.000103479	0.636	0.00072214	1.209	0.024064
P09874	Poly [ADP-ribose] polymerase 1 OS=Homo sapiens OX=9606 GN=PARP1	PARP1	113.08	112.83	27.5	25	33	25	0.887	0.869	0.906	0.875	0.896	0.877	1.268	1.289	1.239	0.698	1.62966e-05	0.701	2.4258e-05	1.005	0.73368
P09913	Interferon-induced protein with tetratricopeptide repeats 2 OS=Homo sapiens OX=9606 GN=IFIT2	IFIT2	54.632	16.443	15.7	7	7	7	1.157	1.177	1.176	0.749	0.794	0.685	1.182	1.167	1.131	0.64	0.00056428	1.009	0.57324	1.575	0.0088821
P09914	Interferon-induced protein with tetratricopeptide repeats 1 OS=Homo sapiens OX=9606 GN=IFIT1	IFIT1	55.36	10.705	10.3	5	6	5	1.064	1.251	1.14	0.916	0.947	0.795	1.032	1.067	1.098	0.831	0.029676	1.081	0.20604	1.3	0.021038
P09917	Arachidonate 5-lipoxygenase OS=Homo sapiens OX=9606 GN=ALOX5	ALOX5	77.982	81.971	28.6	18	29	18	0.717	0.759	0.732	0.898	0.879	0.808	1.439	1.467	1.488	0.588	9.7032e-05	0.503	1.8286e-06	0.854	0.0123993
P09936	Ubiquitin carboxyl-terminal hydrolase isozyme L1 OS=Homo sapiens OX=9606 GN=UCHL1	UCHL1	24.824	17.771	19.3	3	3	3	1.169	1.129	1.21	1.129	1.19	1.268	0.592	0.617	0.706	1.873	0.00056002	1.832	0.00043616	0.978	0.61078
P09960	Leukotriene A-4 hydrolase OS=Homo sapiens OX=9606 GN=LTA4H	LTA4H	69.284	261.32	48.4	27	75	27	0.952	0.974	0.942	1.144	1.18	1.168	0.877	0.899	0.912	1.299	5.8605e-05	1.067	0.0126803	0.821	0.000122934
P09972	Fructose-bisphosphate aldolase C OS=Homo sapiens OX=9606 GN=ALDOC	ALDOC	39.455	96.486	45.3	15	27	10	1.187	1.041	1.018	1.161	1.09	1.132	0.733	0.722	0.766	1.523	7.9585e-05	1.462	0.00178478	0.96	0.44584
P0C2W1	F-box/SPRY domain-containing protein 1 OS=Homo sapiens OX=9606 GN=FBXO45	FBXO45	30.632	3.0555	6.6	2	2	2
P0C7P0	CDGSH iron-sulfur domain-containing protein 3, mitochondrial OS=Homo sapiens OX=9606 GN=CISD3	CISD3	14.215	1.9335	11	2	2	2
P0C870	JmjC domain-containing protein 7 OS=Homo sapiens OX=9606 GN=JMJD7	JMJD7	35.932	5.7748	11.7	3	3	3	1.049	1.085	0.785	1.043	1.25	1.204	0.881	0.857	0.887	1.332	0.0072017	1.112	0.45032	0.835	0.18246
P0CG08	Golgi pH regulator B OS=Homo sapiens OX=9606 GN=GPR89B	GPR89B	52.916	1.678	2.4	1	1	1	0.852	1.306	1.147	0.856	0.653	1.072	1.167	0.892	1.195	0.793	0.22816	1.016	0.95928	1.281	0.25766
P0DI82	Trafficking protein particle complex subunit 2B OS=Homo sapiens OX=9606 GN=TRAPPC2B	TRAPPC2B	16.445	2.1865	5.7	1	2	1	1.088	1.067	1.014	1.056	1.051	1.056	0.92	0.902	0.921	1.153	3.677e-05	1.155	0.0028446	1.002	0.95108
P0DJ07	Protein PET100 homolog, mitochondrial OS=Homo sapiens OX=9606 GN=PET100	PET100	9.1135	1.9661	13.7	1	1	1
P0DMN0	Sulfotransferase 1A4 OS=Homo sapiens OX=9606 GN=SULT1A4	SULT1A4	34.196	16.972	29.8	8	14	4	0.763	0.804	0.786	0.917	0.834	0.811	1.492	1.336	1.377	0.609	0.00056311	0.56	8.4787e-05	0.918	0.104739
P0DMV9	Heat shock 70 kDa protein 1B OS=Homo sapiens OX=9606 GN=HSPA1B	HSPA1B	70.051	173.41	43.1	25	82	10	0.854	0.965	0.891	0.912	0.923	0.961	1.25	1.204	1.204	0.764	0.000181592	0.741	0.00136229	0.969	0.4561
P0DN76	Splicing factor U2AF 35 kDa subunit-like protein OS=Homo sapiens OX=9606 GN=U2AF1L5	U2AF1L5	27.872	25.048	23.3	5	10	5	0.933	0.873	0.928	0.909	0.863	0.878	1.302	1.241	1.193	0.709	0.00031696	0.732	0.00070151	1.032	0.30276
P0DOX5	Immunoglobulin gamma-1 heavy chain OS=Homo sapiens OX=9606	---	49.328	13.605	13.8	4	8	4	0.87	0.901	0.863	0.57	0.583	0.446	1.736	1.609	1.674	0.319	0.00020119	0.525	1.74109e-05	1.647	0.028177
P0DOY3	Immunoglobulin lambda constant 3 OS=Homo sapiens OX=9606 GN=IGLC3	IGLC3	11.265	10.671	39.6	3	3	3
P0DP25	Calmodulin-3 OS=Homo sapiens OX=9606 GN=CALM3	CALM3	16.837	128.29	49.7	9	41	9	1.064	1.131	1.161	1.095	1.152	1.196	0.745	0.748	0.716	1.559	0.000104301	1.519	0.000140983	0.975	0.52008
P0DPF3	Neuroblastoma breakpoint family member 9 OS=Homo sapiens OX=9606 GN=NBPF9	NBPF9	127.75	-2	0.7	1	2	1	1.08	1.05	1.033	1.09	1.07	1.064	0.883	0.864	0.934	1.203	0.00160356	1.18	0.0033808	0.981	0.2667
P0DPI2	Glutamine amidotransferase-like class 1 domain-containing protein 3A, mitochondrial OS=Homo sapiens OX=9606 GN=GATD3A	GATD3A	28.17	60.733	38.1	9	13	9	1.102	1.108	1.089	0.983	1.046	0.962	0.891	0.864	0.911	1.122	0.017597	1.237	0.000195827	1.103	0.0182813
P10109	Adrenodoxin, mitochondrial OS=Homo sapiens OX=9606 GN=FDX1	FDX1	19.393	7.6042	22.3	5	7	5	1.265	1.319	1.109	1.271	1.269	1.217	0.447	0.493	0.55	2.521	0.000116351	2.479	0.00033706	0.983	0.73478
P10114	Ras-related protein Rap-2a OS=Homo sapiens OX=9606 GN=RAP2A	RAP2A	20.615	4.8268	24	4	4	2
P10153	Non-secretory ribonuclease OS=Homo sapiens OX=9606 GN=RNASE2	RNASE2	18.354	2.9029	10.6	1	1	1
P10155	60 kDa SS-A/Ro ribonucleoprotein OS=Homo sapiens OX=9606 GN=TROVE2	TROVE2	60.67	35.672	29.6	16	20	16	1.063	1.001	1.042	0.903	0.98	0.891	1.047	1.023	1.091	0.878	0.020397	0.983	0.53482	1.12	0.030416
P10176	Cytochrome c oxidase subunit 8A, mitochondrial OS=Homo sapiens OX=9606 GN=COX8A	COX8A	7.579	1.2719	13	1	2	1	1.147	1.216	0.971	1.123	0.887	0.9	1.061	1.037	0.75	1.022	0.84846	1.171	0.27512	1.146	0.24822
P10253	Lysosomal alpha-glucosidase OS=Homo sapiens OX=9606 GN=GAA	GAA	105.32	108.04	23.2	17	52	17	1.371	1.325	1.353	0.986	0.987	0.961	0.675	0.681	0.704	1.424	2.0917e-05	1.966	9.883e-07	1.38	1.84421e-05
P10301	Ras-related protein R-Ras OS=Homo sapiens OX=9606 GN=RRAS	RRAS	23.48	21.438	45.9	8	11	8	1.319	1.26	1.245	1.079	1.112	1.116	0.706	0.61	0.623	1.706	0.00033667	1.972	0.000157045	1.156	0.0021393
P10316	HLA class I histocompatibility antigen, A-69 alpha chain OS=Homo sapiens OX=9606 GN=HLA-A	HLA-A	40.976	129.52	52.3	17	38	0
P10398	Serine/threonine-protein kinase A-Raf OS=Homo sapiens OX=9606 GN=ARAF	ARAF	67.585	20.222	11.1	5	5	3	1.039	0.971	0.982	1.043	0.876	0.963	1.183	1.054	1.003	0.89	0.170519	0.923	0.21808	1.038	0.50898
P10515	Dihydrolipoyllysine-residue acetyltransferase component of pyruvate dehydrogenase complex, mitochondrial OS=Homo sapiens OX=9606 GN=DLAT	DLAT	68.996	37.124	15	11	16	11	1.163	1.259	1.226	1.041	1.044	1.044	0.754	0.755	0.744	1.389	1.3481e-07	1.619	3.7562e-05	1.166	0.022484
P10599	Thioredoxin OS=Homo sapiens OX=9606 GN=TXN	TXN	11.737	12.365	48.6	6	13	6	1.1	1.097	1.112	1.141	1.146	1.222	0.733	0.727	0.761	1.58	6.1954e-05	1.49	1.54342e-05	0.943	0.061265
P10606	Cytochrome c oxidase subunit 5B, mitochondrial OS=Homo sapiens OX=9606 GN=COX5B	COX5B	13.696	17.808	45	5	9	5	0.941	1.032	1.154	1.078	1.066	1.127	0.891	0.958	0.847	1.213	0.0079812	1.16	0.101542	0.956	0.4761
P10619	Lysosomal protective protein OS=Homo sapiens OX=9606 GN=CTSA	CTSA	54.465	107.7	18.1	8	18	8	1.381	1.5	1.488	1.043	1.076	1.108	0.453	0.442	0.46	2.382	1.0203e-06	3.224	1.0917e-06	1.354	0.00066138
P10620	Microsomal glutathione S-transferase 1 OS=Homo sapiens OX=9606 GN=MGST1	MGST1	17.598	13.439	12.3	3	4	3	1.036	1.15	1.143	0.833	0.904	0.878	1.148	1.075	1.071	0.794	0.0021632	1.011	0.81868	1.273	0.0043604
P10644	cAMP-dependent protein kinase type I-alpha regulatory subunit OS=Homo sapiens OX=9606 GN=PRKAR1A	PRKAR1A	42.981	57.27	36.7	16	29	13	0.994	0.973	0.974	1.171	1.143	1.141	0.925	0.906	0.869	1.28	0.0002583	1.089	0.0119786	0.851	0.000120728
P10746	Uroporphyrinogen-III synthase OS=Homo sapiens OX=9606 GN=UROS	UROS	28.627	20.522	15.5	2	3	2	0.874	0.943	0.761	1.125	1.183	1.002	0.941	0.982	1.142	1.08	0.36602	0.841	0.113816	0.779	0.034398
P10768	S-formylglutathione hydrolase OS=Homo sapiens OX=9606 GN=ESD	ESD	31.462	13.837	17.4	5	9	5	0.927	0.98	0.885	0.978	1.039	0.994	1.063	1.085	1.152	0.912	0.038721	0.846	0.0117222	0.927	0.092703
P10809	60 kDa heat shock protein, mitochondrial OS=Homo sapiens OX=9606 GN=HSPD1	HSPD1	61.054	184.38	55.8	28	70	28	1.159	1.155	1.177	1.014	1.017	1.033	0.803	0.832	0.819	1.249	4.3224e-05	1.423	3.7229e-06	1.139	9.5028e-05
P11021	Endoplasmic reticulum chaperone BiP OS=Homo sapiens OX=9606 GN=HSPA5	HSPA5	72.332	323.31	50.3	32	107	30	1.184	1.2	1.174	1.094	1.105	1.113	0.671	0.699	0.745	1.566	0.000124541	1.682	7.7192e-05	1.074	0.00090104
P11055	Myosin-3 OS=Homo sapiens OX=9606 GN=MYH3	MYH3	223.9	1.9188	0.9	2	2	2	0.977	0.99	0.967	1.165	1.117	1.144	0.888	0.924	0.893	1.267	0.000175019	1.085	0.0045418	0.856	0.00037719
P11117	Lysosomal acid phosphatase OS=Homo sapiens OX=9606 GN=ACP2	ACP2	48.344	23.993	17.3	6	9	6	1.603	1.732	1.785	1.019	1.009	0.975	0.237	0.28	0.269	3.821	1.66796e-05	6.514	3.0367e-06	1.705	0.000102573
P11142	Heat shock cognate 71 kDa protein OS=Homo sapiens OX=9606 GN=HSPA8	HSPA8	70.897	296	60.8	37	158	22	0.975	0.995	0.994	1.06	1.076	1.099	0.969	0.943	0.953	1.129	0.00076074	1.035	0.030039	0.916	0.0021237
P11169	Solute carrier family 2, facilitated glucose transporter member 3 OS=Homo sapiens OX=9606 GN=SLC2A3	SLC2A3	53.924	43.138	11.3	5	9	5	0.423	0.367	0.377	0.604	0.61	0.499	2.188	2.135	2.085	0.267	3.9191e-05	0.182	1.5448e-06	0.681	0.0082966
P11171	Protein 4.1 OS=Homo sapiens OX=9606 GN=EPB41	EPB41	97.016	117.76	15.7	11	16	9	0.969	1.003	1.046	0.909	0.823	0.919	1.088	1.171	1.145	0.779	0.0037168	0.887	0.0178215	1.138	0.034736
P11172	Uridine 5'-monophosphate synthase OS=Homo sapiens OX=9606 GN=UMPS	UMPS	52.221	22.561	15	7	8	7	0.898	0.912	0.902	0.988	0.955	0.944	1.236	1.182	1.181	0.802	0.00040499	0.754	5.8086e-05	0.939	0.0124037
P11177	Pyruvate dehydrogenase E1 component subunit beta, mitochondrial OS=Homo sapiens OX=9606 GN=PDHB	PDHB	39.233	29.184	31.5	9	20	9	1.154	1.242	1.215	1.089	1.051	1.066	0.737	0.73	0.789	1.421	0.00018374	1.601	0.00013827	1.126	0.0079222
P11182	Lipoamide acyltransferase component of branched-chain alpha-keto acid dehydrogenase complex, mitochondrial OS=Homo sapiens OX=9606 GN=DBT	DBT	53.486	9.5119	12.4	7	9	7	1.27	1.152	1.371	1.01	1.022	1.037	0.719	0.629	0.777	1.444	0.026921	1.785	0.00188138	1.236	0.05442
P11215	Integrin alpha-M OS=Homo sapiens OX=9606 GN=ITGAM	ITGAM	127.18	280.54	27	26	58	25	0.817	0.823	0.807	0.806	0.809	0.761	1.404	1.396	1.412	0.564	4.4817e-06	0.581	6.5597e-08	1.03	0.22174
P11216	Glycogen phosphorylase, brain form OS=Homo sapiens OX=9606 GN=PYGB	PYGB	96.695	74.366	34.6	26	43	20	1.061	1.078	1.063	1.084	1.063	1.138	0.873	0.893	0.905	1.23	0.000823	1.199	9.9524e-05	0.975	0.29388
P11233	Ras-related protein Ral-A OS=Homo sapiens OX=9606 GN=RALA	RALA	23.567	33.651	23.8	5	11	3	1.573	1.624	1.683	0.859	0.873	0.935	0.515	0.476	0.52	1.765	0.000119455	3.23	2.1406e-06	1.83	4.4601e-05
P11234	Ras-related protein Ral-B OS=Homo sapiens OX=9606 GN=RALB	RALB	23.408	5.0464	19.4	4	11	2	1.125	1.069	1.136	1.011	1.018	1.054	0.895	0.901	0.905	1.141	0.00057722	1.233	0.00039914	1.08	0.028136
P11274	Breakpoint cluster region protein OS=Homo sapiens OX=9606 GN=BCR	BCR	142.82	4.9341	1.9	2	2	2
P11279	Lysosome-associated membrane glycoprotein 1 OS=Homo sapiens OX=9606 GN=LAMP1	LAMP1	44.882	6.3274	8.6	4	10	4	1.551	1.66	1.565	0.834	0.69	0.862	0.575	0.475	0.463	1.577	0.0094569	3.157	8.3347e-05	2.002	0.0006557
P11310	Medium-chain specific acyl-CoA dehydrogenase, mitochondrial OS=Homo sapiens OX=9606 GN=ACADM	ACADM	46.588	53.558	22.1	8	16	8	1.074	1.178	1.136	0.942	1.026	1.033	0.915	0.848	0.923	1.117	0.050623	1.261	0.0036436	1.129	0.038661
P11387	DNA topoisomerase 1 OS=Homo sapiens OX=9606 GN=TOP1	TOP1	90.725	42.561	22.6	16	25	16	0.919	0.971	0.921	0.769	0.709	0.706	1.452	1.372	1.475	0.508	4.2083e-05	0.654	0.000118325	1.287	0.00158125
P11413	Glucose-6-phosphate 1-dehydrogenase OS=Homo sapiens OX=9606 GN=G6PD	G6PD	59.256	213.06	60.8	27	60	27	1.106	1.118	1.102	1.13	1.119	1.172	0.774	0.769	0.769	1.48	0.00132031	1.439	9.3905e-08	0.972	0.130319
P11441	Ubiquitin-like protein 4A OS=Homo sapiens OX=9606 GN=UBL4A	UBL4A	17.776	9.5742	29.9	4	5	4	0.999	1.01	1.007	1.236	0.975	1.165	0.812	1.054	0.815	1.259	0.105718	1.125	0.28384	0.893	0.27
P11498	Pyruvate carboxylase, mitochondrial OS=Homo sapiens OX=9606 GN=PC	PC	129.63	117.81	21.1	19	30	19	1.313	1.324	1.276	1.203	1.195	1.159	0.462	0.474	0.398	2.666	6.0164e-05	2.933	4.0816e-05	1.1	0.0039954
P11586	C-1-tetrahydrofolate synthase, cytoplasmic OS=Homo sapiens OX=9606 GN=MTHFD1	MTHFD1	101.56	112.87	32	30	56	30	0.876	0.85	0.827	0.978	0.992	0.962	1.194	1.193	1.223	0.812	6.295e-05	0.707	4.3931e-05	0.871	0.00181942
P11717	Cation-independent mannose-6-phosphate receptor OS=Homo sapiens OX=9606 GN=IGF2R	IGF2R	274.37	249.17	24.3	53	76	53	1.095	1.086	1.091	1.201	1.208	1.239	0.67	0.693	0.666	1.798	1.5062e-06	1.613	1.4409e-06	0.897	0.00038222
P11766	Alcohol dehydrogenase class-3 OS=Homo sapiens OX=9606 GN=ADH5	ADH5	39.724	37.324	37.2	12	22	12	0.996	1.038	0.984	1.003	1.014	1.049	0.996	0.963	0.946	1.055	0.056099	1.039	0.15996	0.984	0.49344
P11908	Ribose-phosphate pyrophosphokinase 2 OS=Homo sapiens OX=9606 GN=PRPS2	PRPS2	34.769	36.551	32.4	8	12	4	0.886	0.925	0.973	1.086	1.161	1.155	0.968	1.002	0.923	1.176	0.0071776	0.962	0.34488	0.818	0.0043598
P11940	Polyadenylate-binding protein 1 OS=Homo sapiens OX=9606 GN=PABPC1	PABPC1	70.67	83.696	28.3	18	40	12	1.017	1.005	1.027	0.976	1.066	1.013	1.077	0.983	1.027	0.99	0.79152	0.988	0.6875	0.998	0.96156
P12004	Proliferating cell nuclear antigen OS=Homo sapiens OX=9606 GN=PCNA	PCNA	28.768	48.642	39.1	9	14	9	0.624	0.711	0.669	0.833	0.814	0.743	1.642	1.519	1.749	0.487	0.000179562	0.408	8.3191e-05	0.838	0.026481
P12081	Histidine--tRNA ligase, cytoplasmic OS=Homo sapiens OX=9606 GN=HARS	HARS	57.41	70.988	34.4	19	27	14	0.897	0.954	0.919	1.036	1.01	0.977	1.147	1.059	1.087	0.918	0.042316	0.841	0.0042768	0.916	0.023963
P12109	Collagen alpha-1(VI) chain OS=Homo sapiens OX=9606 GN=COL6A1	COL6A1	108.53	3.9049	1.8	1	1	1
P12236	ADP/ATP translocase 3 OS=Homo sapiens OX=9606 GN=SLC25A6	SLC25A6	32.866	47.406	40.9	14	34	1	1.083	1.229	1.169	0.931	1.066	1.052	0.964	0.763	0.831	1.192	0.091695	1.361	0.0159386	1.142	0.078742
P12268	Inosine-5'-monophosphate dehydrogenase 2 OS=Homo sapiens OX=9606 GN=IMPDH2	IMPDH2	55.804	54.912	31.9	12	20	12	0.866	0.829	0.869	0.906	0.847	0.808	1.243	1.361	1.358	0.646	0.00061713	0.647	0.00020189	1.001	0.95794
P12270	Nucleoprotein TPR OS=Homo sapiens OX=9606 GN=TPR	TPR	267.29	217.72	26.5	59	75	59	0.944	0.928	0.967	0.942	0.927	0.94	1.15	1.175	1.147	0.809	2.031e-05	0.818	0.000141325	1.011	0.463
P12314	High affinity immunoglobulin gamma Fc receptor I OS=Homo sapiens OX=9606 GN=FCGR1A	FCGR1A	42.631	88.128	19.3	6	6	6	0.788	0.856	0.85	1.449	1.429	1.58	0.697	0.739	0.717	2.071	3.7113e-05	1.158	0.0095444	0.559	0.000142951
P12318	Low affinity immunoglobulin gamma Fc region receptor II-a OS=Homo sapiens OX=9606 GN=FCGR2A	FCGR2A	35	44.229	23.3	5	11	5	1.279	1.191	1.234	1.133	1.086	1.005	0.61	0.615	0.646	1.723	0.000160205	1.98	1.75615e-05	1.149	0.026517
P12429	Annexin A3 OS=Homo sapiens OX=9606 GN=ANXA3	ANXA3	36.375	11.498	15.5	4	5	4	0.631	0.456	0.463	0.673	0.598	0.504	1.958	2.078	1.898	0.299	0.000160391	0.261	0.00024146	0.873	0.35812
P12694	2-oxoisovalerate dehydrogenase subunit alpha, mitochondrial OS=Homo sapiens OX=9606 GN=BCKDHA	BCKDHA	50.47	16.969	25.4	9	9	9	1.096	1.225	0.933	0.936	1.021	0.931	0.928	1	0.967	0.998	0.94198	1.124	0.24636	1.127	0.24852
P12724	Eosinophil cationic protein OS=Homo sapiens OX=9606 GN=RNASE3	RNASE3	18.385	9.5158	33.8	5	7	5	0.239	0.323	0.284	0.462	0.342	0.254	2.443	2.555	2.367	0.144	0.0077225	0.115	1.87692e-05	0.8	0.3564
P12814	Alpha-actinin-1 OS=Homo sapiens OX=9606 GN=ACTN1	ACTN1	103.06	316.2	53.9	43	108	25	0.952	0.97	0.969	0.984	1.008	0.988	1.067	1.055	1.09	0.928	0.0034818	0.9	0.00074448	0.97	0.03446
P12821	Angiotensin-converting enzyme OS=Homo sapiens OX=9606 GN=ACE	ACE	149.71	25.832	9.9	12	14	12	1.407	1.546	1.635	1.035	0.98	1.127	0.338	0.312	0.347	3.151	2.2237e-05	4.602	4.7555e-06	1.46	0.0031953
P12882	Myosin-1 OS=Homo sapiens OX=9606 GN=MYH1	MYH1	223.14	1.2326	0.4	1	1	1	1.376	1.181	1.283	1.172	0.973	1.14	0.61	0.712	0.598	1.711	0.0025642	2	0.0006007	1.169	0.096821
P12931	Proto-oncogene tyrosine-protein kinase Src OS=Homo sapiens OX=9606 GN=SRC	SRC	59.834	43.155	26.7	12	16	8	1.146	1.4	1.294	1.158	1.243	1.358	0.414	0.42	0.462	2.9	5.5137e-05	2.963	8.4321e-05	1.022	0.80018
P12955	Xaa-Pro dipeptidase OS=Homo sapiens OX=9606 GN=PEPD	PEPD	54.548	94.062	28	13	23	13	1.109	1.09	1.067	1.252	1.283	1.226	0.626	0.6	0.685	1.968	7.9859e-05	1.709	0.000184396	0.868	0.00121694
P12956	X-ray repair cross-complementing protein 6 OS=Homo sapiens OX=9606 GN=XRCC6	XRCC6	69.842	112.97	39.1	24	58	24	0.896	0.955	0.926	0.835	0.838	0.814	1.31	1.278	1.326	0.635	2.8583e-06	0.71	8.3854e-05	1.117	0.0058784
P13010	X-ray repair cross-complementing protein 5 OS=Homo sapiens OX=9606 GN=XRCC5	XRCC5	82.704	108.07	32.7	22	39	22	0.87	0.888	0.909	0.816	0.839	0.791	1.389	1.313	1.366	0.601	2.4239e-05	0.656	3.7911e-05	1.09	0.0150565
P13073	Cytochrome c oxidase subunit 4 isoform 1, mitochondrial OS=Homo sapiens OX=9606 GN=COX4I1	COX4I1	19.576	23.639	44.4	9	22	9	0.971	0.975	1.02	0.918	0.97	0.939	1.129	1.115	1.122	0.84	0.00043918	0.881	0.00143633	1.049	0.099375
P13196	5-aminolevulinate synthase, nonspecific, mitochondrial OS=Homo sapiens OX=9606 GN=ALAS1	ALAS1	70.58	2.8348	2.5	2	2	2	1.505	1.564	1.566	0.937	0.845	0.912	0.613	0.607	0.528	1.541	0.00162415	2.652	4.0093e-05	1.72	8.2643e-05
P13284	Gamma-interferon-inducible lysosomal thiol reductase OS=Homo sapiens OX=9606 GN=IFI30	IFI30	27.963	39.743	23.6	6	61	6	1.497	1.507	1.602	1.12	1.082	1.102	0.294	0.309	0.322	3.572	7.1109e-07	4.979	6.0263e-07	1.394	0.000156277
P13473	Lysosome-associated membrane glycoprotein 2 OS=Homo sapiens OX=9606 GN=LAMP2	LAMP2	44.96	5.5897	5.1	2	3	2	1.287	1.245	1.372	1.063	0.961	1.211	0.61	0.678	0.633	1.684	0.0021647	2.032	7.6327e-05	1.207	0.057917
P13489	Ribonuclease inhibitor OS=Homo sapiens OX=9606 GN=RNH1	RNH1	49.973	323.31	44.7	20	54	20	0.888	0.866	0.896	1.017	1.036	1.038	1.135	1.132	1.127	0.911	0.000162481	0.781	1.92303e-05	0.857	0.00021965
P13498	Cytochrome b-245 light chain OS=Homo sapiens OX=9606 GN=CYBA	CYBA	21.012	10.527	26.2	6	14	6	1.046	0.995	1.084	1.151	1.171	1.186	0.809	0.857	0.785	1.431	0.000184607	1.275	0.0024573	0.891	0.011565
P13598	Intercellular adhesion molecule 2 OS=Homo sapiens OX=9606 GN=ICAM2	ICAM2	30.654	2.0391	6.2	2	2	2	0.594	0.657	0.684	0.988	0.998	0.978	1.381	1.439	1.43	0.697	1.69058e-05	0.455	5.8165e-05	0.653	0.0096442
P13611	Versican core protein OS=Homo sapiens OX=9606 GN=VCAN	VCAN	372.82	20.882	1.6	5	6	5	0.287	0.276	0.263	0.495	0.4	0.262	2.587	2.354	2.417	0.157	0.0099375	0.112	2.6705e-07	0.714	0.2483
P13612	Integrin alpha-4 OS=Homo sapiens OX=9606 GN=ITGA4	ITGA4	114.9	38.824	13.6	14	17	14	0.864	0.86	0.87	1.152	1.213	1.166	0.923	0.917	0.948	1.266	0.00022106	0.93	0.0025434	0.735	4.1097e-05
P13639	Elongation factor 2 OS=Homo sapiens OX=9606 GN=EEF2	EEF2	95.337	134.11	36.4	29	78	28	0.878	0.909	0.876	0.976	0.996	1	1.18	1.112	1.166	0.859	0.00152373	0.77	0.00027732	0.896	0.00147767
P13667	Protein disulfide-isomerase A4 OS=Homo sapiens OX=9606 GN=PDIA4	PDIA4	72.932	282.13	51.3	36	89	36	1.193	1.219	1.243	1.052	1.092	1.09	0.719	0.711	0.728	1.499	4.1902e-06	1.694	1.3581e-06	1.13	0.0019608
P13674	Prolyl 4-hydroxylase subunit alpha-1 OS=Homo sapiens OX=9606 GN=P4HA1	P4HA1	61.049	54.906	29.2	14	18	14	1.283	1.345	1.445	1.08	1.124	1.156	0.49	0.525	0.535	2.168	2.0035e-05	2.628	2.2392e-05	1.212	0.0085588
P13686	Tartrate-resistant acid phosphatase type 5 OS=Homo sapiens OX=9606 GN=ACP5	ACP5	36.598	32.592	23.4	5	14	5	1.801	1.979	2.021	0.72	0.786	0.798	0.282	0.39	0.479	2.002	0.0104409	5.04	0.00048497	2.518	4.1164e-05
P13693	Translationally-controlled tumor protein OS=Homo sapiens OX=9606 GN=TPT1	TPT1	19.595	46.77	43.6	8	18	8	0.949	1.017	1.048	1.054	1.185	1.185	0.895	0.864	0.892	1.292	0.0033178	1.137	0.0153953	0.88	0.060259
P13716	Delta-aminolevulinic acid dehydratase OS=Homo sapiens OX=9606 GN=ALAD	ALAD	36.294	23.403	21.8	6	8	6	0.957	0.897	0.908	0.894	0.874	0.954	1.242	1.161	1.217	0.752	0.00098067	0.763	0.00065865	1.015	0.67458
P13746	HLA class I histocompatibility antigen, A-11 alpha chain OS=Homo sapiens OX=9606 GN=HLA-A	HLA-A	40.936	5.1021	47.7	14	28	2	1.438	1.47	1.45	0.972	1.041	1.041	0.525	0.524	0.555	1.904	2.3271e-05	2.717	4.7062e-07	1.427	0.00011762
P13747	HLA class I histocompatibility antigen, alpha chain E OS=Homo sapiens OX=9606 GN=HLA-E	HLA-E	40.156	12.076	20.4	6	8	4	1.008	0.993	1	1.071	0.998	1.176	0.833	0.874	0.845	1.272	0.0086441	1.176	0.00040119	0.925	0.25264
P13760	HLA class II histocompatibility antigen, DRB1-4 beta chain OS=Homo sapiens OX=9606 GN=HLA-DRB1	HLA-DRB1	30.112	104.68	48.5	12	33	4	1.542	1.601	1.502	0.992	1.088	1.054	0.384	0.406	0.417	2.597	1.62868e-05	3.848	7.881e-07	1.482	0.00027821
P13761	HLA class II histocompatibility antigen, DRB1-7 beta chain OS=Homo sapiens OX=9606 GN=HLA-DRB1	HLA-DRB1	29.822	1.627	38.3	10	22	1	2.475	2.588	2.513	0.088	0.341	0.224	0.284	0.477	0.168	0.703	0.46264	8.155	0.018481	11.602	0.023023
P13762	HLA class II histocompatibility antigen, DR beta 4 chain OS=Homo sapiens OX=9606 GN=HLA-DRB4	HLA-DRB4	29.941	50.39	38	9	14	5	1.247	1.557	1.498	0.976	1.077	1.152	0.544	0.446	0.472	2.192	0.00049911	2.943	0.0002818	1.342	0.02514
P13796	Plastin-2 OS=Homo sapiens OX=9606 GN=LCP1	LCP1	70.288	323.31	59.5	33	159	33	0.849	0.825	0.817	0.915	0.945	0.9	1.317	1.219	1.294	0.721	0.00028144	0.65	7.9735e-05	0.903	0.0050816
P13798	Acylamino-acid-releasing enzyme OS=Homo sapiens OX=9606 GN=APEH	APEH	81.224	130.5	28	17	27	17	1.057	1.04	0.973	1.064	1.075	1.081	0.928	0.889	0.931	1.172	0.00052199	1.117	0.0198229	0.953	0.133915
P13804	Electron transfer flavoprotein subunit alpha, mitochondrial OS=Homo sapiens OX=9606 GN=ETFA	ETFA	35.079	144.06	54.4	14	28	14	1.109	1.148	1.144	1.004	0.955	0.987	0.859	0.929	0.839	1.121	0.027777	1.295	0.00137696	1.154	0.00143593
P13807	Glycogen [starch] synthase, muscle OS=Homo sapiens OX=9606 GN=GYS1	GYS1	83.785	14.542	14.2	8	9	8	0.975	0.888	0.936	0.94	0.935	0.885	1.168	1.142	1.089	0.812	0.00180189	0.823	0.0046364	1.014	0.70176
P13861	cAMP-dependent protein kinase type II-alpha regulatory subunit OS=Homo sapiens OX=9606 GN=PRKAR2A	PRKAR2A	45.518	45.613	31.7	11	21	9	1.047	1.095	1.029	1.017	0.989	0.99	0.993	1.013	0.962	1.009	0.6169	1.068	0.05044	1.058	0.052124
P13984	General transcription factor IIF subunit 2 OS=Homo sapiens OX=9606 GN=GTF2F2	GTF2F2	28.38	9.4464	22.1	6	6	6	0.788	0.849	0.794	0.931	0.934	0.861	1.4	1.274	1.315	0.683	0.00058121	0.609	0.000175145	0.892	0.032558
P13987	CD59 glycoprotein OS=Homo sapiens OX=9606 GN=CD59	CD59	14.177	30.019	25.8	6	10	6	1.436	1.598	1.62	0.916	1.101	1.199	0.288	0.32	0.325	3.447	0.000155496	4.988	3.7398e-06	1.447	0.0131758
P13995	Bifunctional methylenetetrahydrofolate dehydrogenase/cyclohydrolase, mitochondrial OS=Homo sapiens OX=9606 GN=MTHFD2	MTHFD2	37.895	20.23	19.4	4	4	4	1.137	1.142	1.334	1.188	1.006	1.313	0.834	0.572	0.768	1.613	0.024777	1.662	0.0147171	1.03	0.7432
P14174	Macrophage migration inhibitory factor OS=Homo sapiens OX=9606 GN=MIF	MIF	12.476	6.0151	17.4	2	4	2	0.968	0.869	0.844	1.049	0.996	0.913	1.182	1.133	1.056	0.877	0.065644	0.795	0.0123814	0.906	0.165585
P14207	Folate receptor beta OS=Homo sapiens OX=9606 GN=FOLR2	FOLR2	29.279	16.046	22.7	6	6	4	1.711	1.739	1.637	1.113	1.047	1.013	0.187	0.181	0.221	5.387	1.77005e-05	8.637	2.3619e-06	1.603	0.000138863
P14209	CD99 antigen OS=Homo sapiens OX=9606 GN=CD99	CD99	18.848	2.0031	5.4	1	1	1	1.274	1.155	1.144	0.868	0.83	0.83	0.987	0.984	1.038	0.84	0.00159831	1.187	0.0113559	1.413	0.00077732
P14222	Perforin-1 OS=Homo sapiens OX=9606 GN=PRF1	PRF1	61.377	3.3848	2.7	1	1	1	0.927	0.84	0.413	1.087	0.92	1.067	1.357	1.307	1.179	0.8	0.029278	0.567	0.072942	0.709	0.199076
P14314	Glucosidase 2 subunit beta OS=Homo sapiens OX=9606 GN=PRKCSH	PRKCSH	59.425	176.18	38.3	18	37	18	1.145	1.136	1.134	0.941	0.967	0.961	0.899	0.917	0.94	1.041	0.058123	1.239	8.2388e-05	1.19	3.8866e-05
P14317	Hematopoietic lineage cell-specific protein OS=Homo sapiens OX=9606 GN=HCLS1	HCLS1	54.013	119.94	37.4	20	48	20	0.772	0.712	0.707	1.001	0.995	1.008	1.3	1.307	1.294	0.77	3.2249e-07	0.562	0.0024011	0.729	0.007999
P14324	Farnesyl pyrophosphate synthase OS=Homo sapiens OX=9606 GN=FDPS	FDPS	48.275	21.494	16.9	6	10	6	0.916	0.88	0.893	1.074	1.092	1.09	1.003	1.023	1.02	1.069	0.00118194	0.883	0.00070244	0.826	0.00011893
P14373	Zinc finger protein RFP OS=Homo sapiens OX=9606 GN=TRIM27	TRIM27	58.489	5.971	5.7	2	2	2
P14384	Carboxypeptidase M OS=Homo sapiens OX=9606 GN=CPM	CPM	50.513	52.801	22.8	9	17	9	1.486	1.541	1.488	0.978	0.994	1.037	0.524	0.521	0.475	1.98	4.3384e-05	2.97	2.8143e-06	1.5	4.1622e-05
P14406	Cytochrome c oxidase subunit 7A2, mitochondrial OS=Homo sapiens OX=9606 GN=COX7A2	COX7A2	9.3959	5.5089	15.7	1	3	1	0.922	0.948	0.937	0.928	1.144	0.865	1.102	1.158	1.11	0.872	0.165857	0.833	0.00046477	0.956	0.69534
P14550	Alcohol dehydrogenase [NADP(+)] OS=Homo sapiens OX=9606 GN=AKR1A1	AKR1A1	36.573	140.69	63.7	18	40	18	1.187	1.235	1.153	1.162	1.164	1.149	0.649	0.604	0.676	1.801	0.0031449	1.853	8.4023e-05	1.029	0.24046
P14598	Neutrophil cytosol factor 1 OS=Homo sapiens OX=9606 GN=NCF1	NCF1	44.681	4.9204	49	17	31	1	0.652	0.788	0.719	0.885	0.793	0.694	1.503	1.514	1.631	0.51	0.00083699	0.465	0.0002211	0.91	0.35926
P14618	Pyruvate kinase PKM OS=Homo sapiens OX=9606 GN=PKM	PKM	57.936	323.31	71.2	37	184	37	0.989	0.961	0.955	1.068	1.055	1.075	0.982	0.961	0.991	1.09	0.00126242	0.99	0.51892	0.908	0.00135731
P14621	Acylphosphatase-2 OS=Homo sapiens OX=9606 GN=ACYP2	ACYP2	11.139	19.91	22.2	2	2	2	0.892	0.911	0.855	1.096	0.989	0.998	1.046	1.187	1.127	0.918	0.156478	0.791	0.0047783	0.862	0.0174222
P14625	Endoplasmin OS=Homo sapiens OX=9606 GN=HSP90B1	HSP90B1	92.468	313.44	36.6	32	95	31	1.12	1.165	1.166	1.004	1.013	1.018	0.817	0.844	0.821	1.223	5.536e-05	1.39	3.9431e-05	1.137	0.00076091
P14649	Myosin light chain 6B OS=Homo sapiens OX=9606 GN=MYL6B	MYL6B	22.764	-2	15.9	3	11	1
P14735	Insulin-degrading enzyme OS=Homo sapiens OX=9606 GN=IDE	IDE	117.97	88.762	23.6	22	31	22	0.935	0.911	0.937	1.05	1.082	1.072	1.033	1.001	1.069	1.033	0.197862	0.897	0.0066804	0.869	0.00037621
P14780	Matrix metalloproteinase-9 OS=Homo sapiens OX=9606 GN=MMP9	MMP9	78.457	37.593	21.5	14	17	14	1.388	1.242	1.265	1.079	1	1.036	0.63	0.649	0.607	1.652	6.4022e-05	2.065	5.5923e-05	1.25	0.0054794
P14854	Cytochrome c oxidase subunit 6B1 OS=Homo sapiens OX=9606 GN=COX6B1	COX6B1	10.192	21.166	66.3	6	13	6	1.315	1.249	1.154	1.177	1.201	1.141	0.553	0.542	0.687	1.975	0.00089603	2.086	0.00095671	1.057	0.25778
P14866	Heterogeneous nuclear ribonucleoprotein L OS=Homo sapiens OX=9606 GN=HNRNPL	HNRNPL	64.132	265.08	46.2	20	72	19	0.869	0.93	0.911	0.87	0.893	0.871	1.251	1.27	1.245	0.699	2.1423e-06	0.72	9.7794e-05	1.029	0.26682
P14868	Aspartate--tRNA ligase, cytoplasmic OS=Homo sapiens OX=9606 GN=DARS	DARS	57.136	138.89	50.7	25	41	25	1.021	1.001	1.001	1.041	1.034	1.048	0.954	0.913	0.989	1.093	0.0185441	1.058	0.075655	0.968	0.0130845
P14902	Indoleamine 2,3-dioxygenase 1 OS=Homo sapiens OX=9606 GN=IDO1	IDO1	45.326	10.918	13.9	5	6	5	0.578	0.619	0.542	1.662	1.664	1.85	0.379	0.489	0.517	3.737	0.00020093	1.256	0.084621	0.336	3.558e-05
P14927	Cytochrome b-c1 complex subunit 7 OS=Homo sapiens OX=9606 GN=UQCRB	UQCRB	13.53	48.64	43.2	6	12	6	1.106	1.16	1.121	1.025	1.078	1.12	0.82	0.793	0.765	1.355	0.00073762	1.424	0.000137411	1.051	0.162856
P15056	Serine/threonine-protein kinase B-raf OS=Homo sapiens OX=9606 GN=BRAF	BRAF	84.436	3.4994	5.1	4	4	2
P15090	Fatty acid-binding protein, adipocyte OS=Homo sapiens OX=9606 GN=FABP4	FABP4	14.719	18.133	15.9	2	4	2	2.568	2.668	2.541	0.278	0.402	0.302	0.083	0.131	0.127	2.88	0.0044967	22.806	0.0022015	7.92	0.0029189
P15104	Glutamine synthetase OS=Homo sapiens OX=9606 GN=GLUL	GLUL	42.064	74.812	32.7	12	19	12	1.464	1.435	1.514	1.191	1.254	1.226	0.282	0.279	0.282	4.355	3.5429e-08	5.235	2.642e-08	1.202	0.00104111
P15121	Aldose reductase OS=Homo sapiens OX=9606 GN=AKR1B1	AKR1B1	35.853	93.14	40.2	10	20	10	1.07	1.193	1.242	0.938	0.99	1.043	0.858	0.866	0.833	1.162	0.0104034	1.371	0.0024247	1.18	0.038418
P15144	Aminopeptidase N OS=Homo sapiens OX=9606 GN=ANPEP	ANPEP	109.54	128	27.9	28	68	28	1.186	1.202	1.227	0.925	0.933	0.912	0.919	0.889	0.898	1.024	0.119324	1.336	3.5836e-05	1.305	2.1844e-05
P15153	Ras-related C3 botulinum toxin substrate 2 OS=Homo sapiens OX=9606 GN=RAC2	RAC2	21.429	3.1104	31.8	6	12	2	0.683	0.654	0.681	0.896	0.932	0.808	1.498	1.461	1.552	0.584	0.00030249	0.447	1.8061e-06	0.766	0.0040619
P15170	Eukaryotic peptide chain release factor GTP-binding subunit ERF3A OS=Homo sapiens OX=9606 GN=GSPT1	GSPT1	55.755	70.602	33.5	16	24	10	0.937	0.915	0.94	1.087	1.065	1.092	1.013	1.106	0.992	1.043	0.27776	0.897	0.035683	0.861	0.000198462
P15260	Interferon gamma receptor 1 OS=Homo sapiens OX=9606 GN=IFNGR1	IFNGR1	54.404	2.4269	2.2	1	3	1	1.059	1.03	0.994	1.158	1.107	1.002	0.937	0.837	0.937	1.205	0.030823	1.137	0.036296	0.944	0.29134
P15289	Arylsulfatase A OS=Homo sapiens OX=9606 GN=ARSA	ARSA	53.588	20.896	17.2	6	9	6	1.267	1.234	1.381	1.06	1.081	1.089	0.626	0.648	0.629	1.697	1.2573e-06	2.04	3.8576e-05	1.202	0.0063645
P15291	Beta-1,4-galactosyltransferase 1 OS=Homo sapiens OX=9606 GN=B4GALT1	B4GALT1	43.92	4.76	7.3	1	1	1	0.936	0.681	0.705	1.54	1.03	0.977	0.963	1.184	1.033	1.115	0.58906	0.73	0.052375	0.655	0.078385
P15309	Prostatic acid phosphatase OS=Homo sapiens OX=9606 GN=ACPP	ACPP	44.566	14.002	11.1	5	8	5	0.85	0.87	0.906	0.811	0.777	0.748	1.36	1.457	1.311	0.566	0.000122766	0.636	0.00023772	1.124	0.0172167
P15311	Ezrin OS=Homo sapiens OX=9606 GN=EZR	EZR	69.412	48.803	35.2	24	60	12	0.799	0.809	0.818	0.947	0.956	0.956	1.262	1.298	1.295	0.742	3.1084e-06	0.629	1.0536e-06	0.849	2.2754e-05
P15374	Ubiquitin carboxyl-terminal hydrolase isozyme L3 OS=Homo sapiens OX=9606 GN=UCHL3	UCHL3	26.182	48.343	36.1	6	9	6	0.935	0.902	1.02	1.13	1.008	1.09	1.009	1.049	0.953	1.072	0.188685	0.949	0.31218	0.885	0.069598
P15498	Proto-oncogene vav OS=Homo sapiens OX=9606 GN=VAV1	VAV1	98.313	44.522	22.5	19	22	17	0.936	0.917	0.934	1.018	0.989	1.027	1.118	1.109	1.1	0.912	0.00169746	0.838	2.2439e-05	0.919	0.0029423
P15509	Granulocyte-macrophage colony-stimulating factor receptor subunit alpha OS=Homo sapiens OX=9606 GN=CSF2RA	CSF2RA	46.206	2.0438	2.8	1	1	1
P15529	Membrane cofactor protein OS=Homo sapiens OX=9606 GN=CD46	CD46	43.747	6.7507	9.7	4	4	4	0.918	0.923	0.908	1.006	0.949	0.944	1.158	1.18	1.132	0.835	0.00159918	0.792	5.8029e-05	0.948	0.065496
P15531	Nucleoside diphosphate kinase A OS=Homo sapiens OX=9606 GN=NME1	NME1	17.149	9.0931	57.2	9	26	4	0.814	0.843	0.778	0.929	0.995	0.969	1.277	1.283	1.231	0.763	0.00034309	0.642	7.8378e-05	0.842	0.0048991
P15559	NAD(P)H dehydrogenase [quinone] 1 OS=Homo sapiens OX=9606 GN=NQO1	NQO1	30.867	14.546	17.5	4	6	4	1.479	1.74	1.707	0.959	1.063	1.146	0.384	0.383	0.354	2.826	5.9007e-05	4.394	1.6943e-05	1.555	0.0037239
P15586	N-acetylglucosamine-6-sulfatase OS=Homo sapiens OX=9606 GN=GNS	GNS	62.081	31.765	19.6	10	36	10	1.471	1.334	1.398	1.013	1.025	1.048	0.512	0.561	0.549	1.903	2.2724e-05	2.591	1.87546e-05	1.362	0.00050089
P15735	Phosphorylase b kinase gamma catalytic chain, liver/testis isoform OS=Homo sapiens OX=9606 GN=PHKG2	PHKG2	46.442	2.705	4.4	2	2	2	1.003	0.979	0.891	1.056	0.894	0.934	1.146	1.1	1.103	0.861	0.042221	0.858	0.0159352	0.996	0.96834
P15848	Arylsulfatase B OS=Homo sapiens OX=9606 GN=ARSB	ARSB	59.687	33.19	17.3	7	11	7	1.512	1.621	1.481	0.915	0.943	1.032	0.599	0.519	0.482	1.806	0.00126083	2.884	0.000103082	1.597	0.00049707
P15880	40S ribosomal protein S2 OS=Homo sapiens OX=9606 GN=RPS2	RPS2	31.324	18.419	26.3	7	14	7	0.997	1.072	1.081	1.01	1.019	1.062	0.949	1.075	0.983	1.028	0.51476	1.048	0.3547	1.019	0.57072
P15927	Replication protein A 32 kDa subunit OS=Homo sapiens OX=9606 GN=RPA2	RPA2	29.247	30.755	24.4	4	5	4	0.709	0.698	0.716	0.832	0.842	0.822	1.547	1.464	1.547	0.548	3.3822e-06	0.466	1.3545e-06	0.851	9.5276e-05
P15954	Cytochrome c oxidase subunit 7C, mitochondrial OS=Homo sapiens OX=9606 GN=COX7C	COX7C	7.2454	6.7587	28.6	2	4	2	1.044	1.112	1.142	0.824	0.941	0.817	1.146	1.078	1.053	0.788	0.0100988	1.006	0.87142	1.277	0.0096442
P16035	Metalloproteinase inhibitor 2 OS=Homo sapiens OX=9606 GN=TIMP2	TIMP2	24.399	9.3404	17.3	3	3	3	1.096	1.15	1.134	1.08	1.086	1.157	0.761	0.832	0.768	1.407	0.0006795	1.432	0.00034309	1.017	0.54676
P16070	CD44 antigen OS=Homo sapiens OX=9606 GN=CD44	CD44	81.537	17.157	10.9	8	17	8	1.28	1.274	1.366	1.012	1.008	1.101	0.675	0.689	0.678	1.528	0.000137972	1.92	4.9005e-06	1.256	0.0033421
P16083	Ribosyldihydronicotinamide dehydrogenase [quinone] OS=Homo sapiens OX=9606 GN=NQO2	NQO2	25.918	17.471	23.4	4	6	4	1.109	1.104	1.101	1.059	0.97	1.052	0.926	0.964	0.825	1.135	0.079043	1.221	0.049762	1.076	0.121256
P16104	Histone H2AX OS=Homo sapiens OX=9606 GN=H2AFX	H2AFX	15.144	1.5782	23.1	4	12	2	0.732	0.716	0.738	0.992	1.007	0.911	1.36	1.345	1.338	0.72	0.009039	0.541	2.3013e-07	0.751	0.00092384
P16109	P-selectin OS=Homo sapiens OX=9606 GN=SELP	SELP	90.833	3.0397	1.7	1	1	1	0.294	0.269	0.276	0.378	0.403	0.282	2.595	2.423	2.437	0.143	6.1451e-05	0.113	1.8294e-07	0.789	0.11656
P16118	6-phosphofructo-2-kinase/fructose-2,6-bisphosphatase 1 OS=Homo sapiens OX=9606 GN=PFKFB1	PFKFB1	54.681	2.208	10	5	6	0
P16150	Leukosialin OS=Homo sapiens OX=9606 GN=SPN	SPN	40.321	4.9585	7.5	3	3	3	0.54	0.546	0.528	0.769	0.704	0.727	1.784	1.876	1.717	0.409	1.81489e-05	0.3	8.1383e-07	0.734	0.00036149
P16152	Carbonyl reductase [NADPH] 1 OS=Homo sapiens OX=9606 GN=CBR1	CBR1	30.375	153.53	57.4	13	25	13	1.01	1.099	1.066	1.133	1.159	1.155	0.801	0.785	0.753	1.474	3.8864e-05	1.357	0.00057599	0.921	0.032201
P16188	HLA class I histocompatibility antigen, A-30 alpha chain OS=Homo sapiens OX=9606 GN=HLA-A	HLA-A	40.904	1.5302	43.6	13	25	0
P16190	HLA class I histocompatibility antigen, A-33 alpha chain OS=Homo sapiens OX=9606 GN=HLA-A	HLA-A	40.891	4.3858	46.8	15	30	0
P16219	Short-chain specific acyl-CoA dehydrogenase, mitochondrial OS=Homo sapiens OX=9606 GN=ACADS	ACADS	44.297	72.299	33.3	11	22	11	1.138	1.209	1.21	1.041	0.995	1.023	0.767	0.81	0.737	1.322	0.0007763	1.537	0.00022337	1.163	0.0033985
P16220	Cyclic AMP-responsive element-binding protein 1 OS=Homo sapiens OX=9606 GN=CREB1	CREB1	36.688	6.5688	8.8	3	5	3	0.893	0.87	0.842	0.903	0.824	0.962	1.261	1.365	1.207	0.702	0.0035042	0.68	0.00063942	0.969	0.56612
P16260	Graves disease carrier protein OS=Homo sapiens OX=9606 GN=SLC25A16	SLC25A16	36.223	3.2557	3.6	1	1	1	1.257	1.11	1.237	0.822	0.973	1.19	0.829	0.918	0.764	1.189	0.24088	1.435	0.0053225	1.207	0.156343
P16278	Beta-galactosidase OS=Homo sapiens OX=9606 GN=GLB1	GLB1	76.074	85.284	21.1	10	28	10	1.377	1.441	1.477	0.973	1.019	1.035	0.563	0.586	0.556	1.775	1.96795e-05	2.519	1.8551e-06	1.419	0.00022269
P16284	Platelet endothelial cell adhesion molecule OS=Homo sapiens OX=9606 GN=PECAM1	PECAM1	82.521	170.02	35	24	35	24	1.072	1.073	1.121	0.913	0.941	0.913	1.029	1.033	1.038	0.893	0.00039702	1.054	0.025518	1.18	0.00075511
P16298	Serine/threonine-protein phosphatase 2B catalytic subunit beta isoform OS=Homo sapiens OX=9606 GN=PPP3CB	PPP3CB	59.024	27.278	16.2	7	13	4	0.941	0.839	0.744	0.999	0.945	1.007	1.092	1.157	1.198	0.856	0.0099358	0.732	0.0124228	0.855	0.085722
P16333	Cytoplasmic protein NCK1 OS=Homo sapiens OX=9606 GN=NCK1	NCK1	42.864	39.277	29.4	12	15	11	1.013	1.089	1.096	1.099	1.06	1.116	0.821	0.909	0.858	1.265	0.0020631	1.236	0.0054779	0.976	0.45828
P16401	Histone H1.5 OS=Homo sapiens OX=9606 GN=HIST1H1B	HIST1H1B	22.58	12.472	19	5	13	4	1.375	1.482	1.398	0.856	0.854	0.96	0.828	0.836	0.82	1.075	0.21156	1.713	2.0622e-05	1.594	0.00047935
P16403	Histone H1.2 OS=Homo sapiens OX=9606 GN=HIST1H1C	HIST1H1C	21.364	8.3859	19.2	4	6	3	1.697	1.77	1.723	1.013	0.975	0.961	0.236	0.229	0.268	4.023	1.51976e-05	7.08	1.2403e-06	1.76	4.6301e-06
P16435	NADPH--cytochrome P450 reductase OS=Homo sapiens OX=9606 GN=POR	POR	76.689	66.225	24.4	20	32	20	1.366	1.46	1.432	0.928	1.011	1.004	0.623	0.591	0.601	1.621	0.000103285	2.346	2.2584e-06	1.447	0.00039927
P16444	Dipeptidase 1 OS=Homo sapiens OX=9606 GN=DPEP1	DPEP1	45.673	-2	2.2	1	1	1
P16455	Methylated-DNA--protein-cysteine methyltransferase OS=Homo sapiens OX=9606 GN=MGMT	MGMT	21.646	8.464	22.2	4	4	4	0.683	0.655	0.752	0.98	1.071	1.044	1.277	1.328	1.404	0.772	0.0024611	0.521	0.000184085	0.675	0.00126476
P16591	Tyrosine-protein kinase Fer OS=Homo sapiens OX=9606 GN=FER	FER	94.637	11.878	6.1	4	4	3	1.093	1.08	0.979	1.072	1.049	0.952	0.958	0.971	0.923	1.077	0.136261	1.105	0.05984	1.026	0.64014
P16615	Sarcoplasmic/endoplasmic reticulum calcium ATPase 2 OS=Homo sapiens OX=9606 GN=ATP2A2	ATP2A2	114.76	171.34	30.1	29	65	14	1.259	1.268	1.337	1.002	1.046	1.063	0.636	0.636	0.638	1.629	0.00131538	2.023	0.00072318	1.242	0.00111759
P16671	Platelet glycoprotein 4 OS=Homo sapiens OX=9606 GN=CD36	CD36	53.053	38.138	14	7	12	7	1.189	1.185	1.191	0.624	0.593	0.481	1.376	1.31	1.335	0.422	0.00042394	0.887	0.0140414	2.1	0.0111566
P16885	1-phosphatidylinositol 4,5-bisphosphate phosphodiesterase gamma-2 OS=Homo sapiens OX=9606 GN=PLCG2	PLCG2	147.87	124.23	30.8	33	41	33	0.922	0.894	0.899	1.004	0.986	0.986	1.138	1.129	1.127	0.877	4.0245e-05	0.8	2.1657e-05	0.912	0.00122117
P16930	Fumarylacetoacetase OS=Homo sapiens OX=9606 GN=FAH	FAH	46.374	29.791	15.8	6	15	6	1.131	1.053	1.183	1.064	1.042	1.093	0.825	0.725	0.831	1.344	0.0030628	1.414	0.0033968	1.053	0.24192
P16949	Stathmin OS=Homo sapiens OX=9606 GN=STMN1	STMN1	17.302	22.012	45.6	12	18	9	0.447	0.514	0.498	0.64	0.648	0.543	2.021	1.968	1.877	0.312	4.1896e-05	0.249	4.0236e-06	0.797	0.033498
P16989	Y-box-binding protein 3 OS=Homo sapiens OX=9606 GN=YBX3	YBX3	40.089	2.0649	17.7	6	8	2	0.817	0.791	1.138	0.942	1.003	0.852	1.231	1.235	1.148	0.774	0.0083222	0.76	0.072138	0.982	0.82218
P17026	Zinc finger protein 22 OS=Homo sapiens OX=9606 GN=ZNF22	ZNF22	25.915	3.5453	6.7	1	1	1	0.724	0.825	0.648	0.513	0.535	0.574	1.984	1.838	1.624	0.298	5.759e-05	0.403	0.00056137	1.355	0.0177447
P17028	Zinc finger protein 24 OS=Homo sapiens OX=9606 GN=ZNF24	ZNF24	42.155	2.0469	4.3	2	2	1	0.868	1.017	0.918	0.826	0.872	0.8	1.498	1.207	1.159	0.646	0.0067235	0.725	0.026376	1.122	0.097502
P17050	Alpha-N-acetylgalactosaminidase OS=Homo sapiens OX=9606 GN=NAGA	NAGA	46.564	58.048	14.1	5	24	5	1.407	1.36	1.295	1.082	1.049	1.103	0.599	0.613	0.6	1.785	1.9216e-06	2.242	2.8373e-06	1.256	0.00127742
P17066	Heat shock 70 kDa protein 6 OS=Homo sapiens OX=9606 GN=HSPA6	HSPA6	71.027	13.029	14.9	10	46	1	1.046	0.999	0.968	1.147	1.086	1.048	0.846	0.926	0.939	1.21	0.0103378	1.111	0.055501	0.918	0.069741
P17152	Transmembrane protein 11, mitochondrial OS=Homo sapiens OX=9606 GN=TMEM11	TMEM11	21.541	1.6509	5.7	1	1	1	1.419	1.495	1.289	0.614	0.727	0.77	1.141	0.88	0.805	0.747	0.084344	1.487	0.02304	1.991	0.00101829
P17174	Aspartate aminotransferase, cytoplasmic OS=Homo sapiens OX=9606 GN=GOT1	GOT1	46.247	27.79	30.8	11	21	11	1.019	0.971	1.027	1.194	1.129	1.138	0.832	0.815	0.853	1.384	0.000119864	1.207	0.00102019	0.872	0.0051778
P17213	Bactericidal permeability-increasing protein OS=Homo sapiens OX=9606 GN=BPI	BPI	53.899	10.194	12.3	5	6	5	0.431	0.418	0.393	0.561	0.571	0.369	2.3	2.273	2.165	0.223	0.0088369	0.184	4.2594e-07	0.827	0.30472
P17252	Protein kinase C alpha type OS=Homo sapiens OX=9606 GN=PRKCA	PRKCA	76.749	9.5424	13.1	7	7	5	0.933	0.857	0.888	1.02	0.961	0.987	1.182	1.152	1.061	0.874	0.022216	0.789	0.0043999	0.902	0.026535
P17275	Transcription factor jun-B OS=Homo sapiens OX=9606 GN=JUNB	JUNB	35.879	5.3446	9.2	2	2	2	0.639	0.622	0.65	0.762	0.796	0.717	1.613	1.788	1.627	0.452	5.9936e-05	0.38	1.53465e-05	0.84	0.0061849
P17405	Sphingomyelin phosphodiesterase OS=Homo sapiens OX=9606 GN=SMPD1	SMPD1	69.751	5.5606	3.3	2	2	2	1.437	1.476	1.371	1.001	1.107	0.99	0.554	0.528	0.571	1.874	0.000119702	2.592	3.5119e-06	1.383	0.00144283
P17480	Nucleolar transcription factor 1 OS=Homo sapiens OX=9606 GN=UBTF	UBTF	89.405	41.314	10.7	7	8	7	0.986	0.952	1.014	0.843	0.834	0.789	1.256	1.239	1.238	0.661	3.9487e-05	0.791	0.00023878	1.197	0.0028009
P17544	Cyclic AMP-dependent transcription factor ATF-7 OS=Homo sapiens OX=9606 GN=ATF7	ATF7	52.967	2.2957	3	2	2	2	0.799	0.941	0.774	0.84	0.846	0.788	1.305	1.478	1.389	0.593	0.00025574	0.603	0.0019405	1.016	0.85238
P17568	NADH dehydrogenase [ubiquinone] 1 beta subcomplex subunit 7 OS=Homo sapiens OX=9606 GN=NDUFB7	NDUFB7	16.402	8.7873	38.7	5	11	5	1.123	1.216	1.113	1.023	1.021	1.112	0.845	0.82	0.831	1.264	0.00136046	1.383	0.00038482	1.094	0.08734
P17612	cAMP-dependent protein kinase catalytic subunit alpha OS=Homo sapiens OX=9606 GN=PRKACA	PRKACA	40.589	36.646	27.9	10	17	10	0.948	0.979	0.956	1.055	1.081	0.984	1.015	1.041	1.017	1.015	0.6478	0.938	0.0071442	0.924	0.058182
P17655	Calpain-2 catalytic subunit OS=Homo sapiens OX=9606 GN=CAPN2	CAPN2	79.994	118.36	27	17	37	17	0.805	0.814	0.816	0.848	0.845	0.835	1.42	1.343	1.413	0.605	1.54052e-05	0.583	3.9526e-06	0.963	0.0039242
P17676	CCAAT/enhancer-binding protein beta OS=Homo sapiens OX=9606 GN=CEBPB	CEBPB	36.105	15.967	12.8	5	5	5	0.797	0.781	0.805	0.767	0.776	0.679	1.585	1.581	1.564	0.47	0.0031965	0.504	1.2498e-07	1.072	0.175698
P17693	HLA class I histocompatibility antigen, alpha chain G OS=Homo sapiens OX=9606 GN=HLA-G	HLA-G	38.224	3.2855	5.6	2	3	1	1.061	1.153	1.233	1.09	1.038	1.199	0.777	0.805	0.72	1.445	0.0023764	1.497	0.00178358	1.036	0.59132
P17706	Tyrosine-protein phosphatase non-receptor type 2 OS=Homo sapiens OX=9606 GN=PTPN2	PTPN2	48.473	8.2953	8.9	3	3	3	0.966	0.937	1.039	0.887	1.015	0.999	1.067	1.107	1.102	0.886	0.049057	0.898	0.02976	1.014	0.79074
P17812	CTP synthase 1 OS=Homo sapiens OX=9606 GN=CTPS1	CTPS1	66.69	48.144	14.4	9	13	8	0.744	0.702	0.717	0.915	0.887	0.849	1.403	1.461	1.408	0.621	4.3158e-05	0.506	2.8871e-06	0.816	0.00180146
P17813	Endoglin OS=Homo sapiens OX=9606 GN=ENG	ENG	70.577	58.147	16.6	9	12	9	1.309	1.306	1.4	1.09	1.18	1.169	0.447	0.531	0.566	2.227	0.00042129	2.6	0.0002023	1.167	0.0102033
P17844	Probable ATP-dependent RNA helicase DDX5 OS=Homo sapiens OX=9606 GN=DDX5	DDX5	69.147	47.521	36.8	24	40	18	0.915	0.897	0.908	0.898	0.873	0.821	1.27	1.259	1.241	0.688	0.000161195	0.721	1.6337e-06	1.049	0.145564
P17858	ATP-dependent 6-phosphofructokinase, liver type OS=Homo sapiens OX=9606 GN=PFKL	PFKL	85.018	74.176	29	20	37	15	1.028	0.981	1.011	1.028	1.003	0.995	1.022	1.048	1.006	0.984	0.34936	0.982	0.36756	0.998	0.90792
P17900	Ganglioside GM2 activator OS=Homo sapiens OX=9606 GN=GM2A	GM2A	20.838	34.021	34.7	6	22	6	1.542	1.61	1.668	0.987	0.97	1.021	0.362	0.408	0.401	2.543	2.019e-05	4.116	2.704e-06	1.619	6.0162e-05
P17927	Complement receptor type 1 OS=Homo sapiens OX=9606 GN=CR1	CR1	223.66	30.268	9	9	9	9	0.704	0.73	0.661	0.77	0.755	0.726	1.705	1.551	1.657	0.458	1.94282e-05	0.426	2.4829e-05	0.931	0.098797
P17931	Galectin-3 OS=Homo sapiens OX=9606 GN=LGALS3	LGALS3	26.152	82.488	28.4	9	26	9	1.358	1.381	1.37	1.216	1.169	1.207	0.439	0.405	0.446	2.784	2.9101e-06	3.185	1.384e-06	1.144	0.00049777
P17980	26S proteasome regulatory subunit 6A OS=Homo sapiens OX=9606 GN=PSMC3	PSMC3	49.203	137.31	55.1	20	48	20	1.002	0.991	1.024	1.02	1.046	1.047	0.959	0.958	0.959	1.082	0.011504	1.049	0.038304	0.969	0.071635
P17987	T-complex protein 1 subunit alpha OS=Homo sapiens OX=9606 GN=TCP1	TCP1	60.343	62.395	37.1	20	33	20	0.924	0.933	0.925	1.075	1.037	1.05	1.024	1.019	1.028	1.03	0.055184	0.906	1.78387e-05	0.88	0.00031554
P18031	Tyrosine-protein phosphatase non-receptor type 1 OS=Homo sapiens OX=9606 GN=PTPN1	PTPN1	49.966	43.108	46.2	16	22	16	1.204	1.143	1.239	0.987	1.043	1.028	0.783	0.78	0.804	1.292	0.000179104	1.515	8.1432e-05	1.173	0.0052617
P18074	General transcription and DNA repair factor IIH helicase subunit XPD OS=Homo sapiens OX=9606 GN=ERCC2	ERCC2	86.908	30.586	10.7	6	6	6	0.968	1.012	0.995	1.067	0.981	0.899	1.029	1.103	0.97	0.95	0.4452	0.959	0.36034	1.01	0.82976
P18077	60S ribosomal protein L35a OS=Homo sapiens OX=9606 GN=RPL35A	RPL35A	12.538	11.479	29.1	4	9	4	1.226	1.057	1.168	0.908	0.846	0.818	1.086	1.1	1	0.807	0.0075184	1.083	0.21016	1.342	0.0053778
P18084	Integrin beta-5 OS=Homo sapiens OX=9606 GN=ITGB5	ITGB5	88.053	9.1978	6.1	5	5	5	1.219	1.246	1.327	1.038	1.087	1.059	0.652	0.688	0.823	1.472	0.0054598	1.753	0.00164147	1.191	0.0037359
P18085	ADP-ribosylation factor 4 OS=Homo sapiens OX=9606 GN=ARF4	ARF4	20.511	12.75	44.4	7	16	4	1.013	1.052	0.995	1.062	1.126	1.027	0.97	0.811	0.939	1.182	0.050582	1.125	0.104016	0.952	0.195184
P18124	60S ribosomal protein L7 OS=Homo sapiens OX=9606 GN=RPL7	RPL7	29.225	24.317	40.7	12	25	12	0.988	1.087	1.017	0.728	0.858	0.738	1.293	1.187	1.287	0.617	0.00123685	0.821	0.0075784	1.33	0.0085758
P18206	Vinculin OS=Homo sapiens OX=9606 GN=VCL	VCL	123.8	284.8	52	57	110	57	0.696	0.72	0.71	0.821	0.82	0.75	1.581	1.53	1.566	0.511	2.4282e-05	0.455	2.8439e-07	0.889	0.020815
P18433	Receptor-type tyrosine-protein phosphatase alpha OS=Homo sapiens OX=9606 GN=PTPRA	PTPRA	90.718	20.901	12	8	10	6	1.074	1.128	1.133	0.971	0.873	0.894	1.063	1.016	1.032	0.88	0.021042	1.072	0.032797	1.218	0.0056031
P18440	Arylamine N-acetyltransferase 1 OS=Homo sapiens OX=9606 GN=NAT1	NAT1	33.898	16.453	21.4	5	5	5	0.895	0.775	0.818	1.09	1.062	0.972	1.167	1.165	0.985	0.942	0.4293	0.75	0.0151161	0.796	0.0137991
P18510	Interleukin-1 receptor antagonist protein OS=Homo sapiens OX=9606 GN=IL1RN	IL1RN	20.055	9.6837	16.9	4	5	4	0.915	0.921	1.006	0.941	0.982	0.909	1.082	1.1	1.188	0.84	0.0088838	0.843	0.0153568	1.004	0.93906
P18564	Integrin beta-6 OS=Homo sapiens OX=9606 GN=ITGB6	ITGB6	85.935	1.8128	1.1	1	2	1	1.111	1.14	1.29	1.051	0.991	1.034	0.87	0.806	0.797	1.244	0.0025809	1.432	0.0026408	1.151	0.047979
P18583	Protein SON OS=Homo sapiens OX=9606 GN=SON	SON	263.83	56.134	10.8	20	24	20	0.81	0.833	0.81	0.954	0.875	0.86	1.335	1.32	1.331	0.675	0.0066186	0.615	5.2249e-07	0.912	0.052961
P18615	Negative elongation factor E OS=Homo sapiens OX=9606 GN=NELFE	NELFE	43.239	3.0359	2.9	1	1	1	0.642	0.654	0.657	0.87	0.815	0.805	1.563	1.647	1.538	0.524	3.7252e-05	0.411	1.0935e-06	0.784	0.00064187
P18621	60S ribosomal protein L17 OS=Homo sapiens OX=9606 GN=RPL17	RPL17	21.397	18.521	32.1	5	10	5	1.161	1.304	1.106	0.776	0.876	0.71	0.955	0.959	0.922	0.833	0.039944	1.259	0.0106177	1.512	0.0060404
P18669	Phosphoglycerate mutase 1 OS=Homo sapiens OX=9606 GN=PGAM1	PGAM1	28.804	146.7	51.6	16	61	16	0.806	0.817	0.814	0.91	0.931	0.917	1.314	1.307	1.297	0.704	6.9003e-07	0.622	5.5442e-08	0.884	9.6893e-05
P18754	Regulator of chromosome condensation OS=Homo sapiens OX=9606 GN=RCC1	RCC1	44.969	42.23	29.5	10	14	10	0.971	0.961	0.956	0.844	0.875	0.814	1.193	1.175	1.204	0.709	9.9128e-05	0.809	1.74333e-05	1.14	0.0035215
P18859	ATP synthase-coupling factor 6, mitochondrial OS=Homo sapiens OX=9606 GN=ATP5J	ATP5J	12.587	85.21	51.9	6	14	6	1.361	1.365	1.486	1.219	1.244	1.246	0.337	0.304	0.376	3.647	0.0022593	4.142	3.5184e-05	1.136	0.0130426
P18887	DNA repair protein XRCC1 OS=Homo sapiens OX=9606 GN=XRCC1	XRCC1	69.476	11.798	9.3	5	5	5	0.852	0.847	0.841	0.938	1	1.02	1.098	1.287	1.211	0.823	0.021279	0.706	0.0175646	0.859	0.02724
P19105	Myosin regulatory light chain 12A OS=Homo sapiens OX=9606 GN=MYL12A	MYL12A	19.794	37.924	45.6	7	24	7	0.918	0.872	0.927	0.963	0.965	0.926	1.202	1.157	1.167	0.809	0.00028081	0.771	0.00030041	0.952	0.100819
P19256	Lymphocyte function-associated antigen 3 OS=Homo sapiens OX=9606 GN=CD58	CD58	28.147	18.094	13.2	3	5	3	1.053	1.111	1.061	0.912	0.871	0.985	1.085	1.006	1.032	0.886	0.045076	1.033	0.30946	1.165	0.0177778
P19338	Nucleolin OS=Homo sapiens OX=9606 GN=NCL	NCL	76.613	92.788	27.3	22	39	22	0.848	0.902	0.857	0.812	0.832	0.802	1.395	1.329	1.333	0.603	1.59534e-05	0.643	5.8487e-05	1.066	0.044162
P19367	Hexokinase-1 OS=Homo sapiens OX=9606 GN=HK1	HK1	102.48	114.34	40	39	72	35	1.248	1.249	1.232	1.036	1.026	1.064	0.732	0.701	0.723	1.45	2.2507e-05	1.73	1.1373e-06	1.193	0.000117138
P19387	DNA-directed RNA polymerase II subunit RPB3 OS=Homo sapiens OX=9606 GN=POLR2C	POLR2C	31.441	3.2947	10.9	3	3	3	0.924	0.958	0.749	0.873	0.94	0.883	1.358	1.146	1.259	0.716	0.0036187	0.699	0.016602	0.976	0.73032
P19388	DNA-directed RNA polymerases I, II, and III subunit RPABC1 OS=Homo sapiens OX=9606 GN=POLR2E	POLR2E	24.551	4.4795	16.7	4	4	4	0.883	0.837	0.825	0.927	0.876	0.998	1.249	1.259	1.417	0.714	0.0037359	0.648	0.0007004	0.909	0.092243
P19397	Leukocyte surface antigen CD53 OS=Homo sapiens OX=9606 GN=CD53	CD53	24.341	3.8688	10.5	3	5	3	1.077	1.007	0.976	1.003	0.905	0.886	1.129	1.085	1.136	0.834	0.011101	0.913	0.048182	1.095	0.129498
P19404	NADH dehydrogenase [ubiquinone] flavoprotein 2, mitochondrial OS=Homo sapiens OX=9606 GN=NDUFV2	NDUFV2	27.391	44.068	47	11	18	11	1.049	1.213	1.217	0.991	1.066	1.049	0.812	0.788	0.83	1.278	0.00078409	1.432	0.0022386	1.12	0.106585
P19440	Glutathione hydrolase 1 proenzyme OS=Homo sapiens OX=9606 GN=GGT1	GGT1	61.409	14.788	12.1	6	6	6	1.184	1.271	1.389	1.101	0.954	0.943	0.707	0.706	0.818	1.344	0.013324	1.723	0.00126236	1.282	0.021498
P19447	General transcription and DNA repair factor IIH helicase subunit XPB OS=Homo sapiens OX=9606 GN=ERCC3	ERCC3	89.277	25.291	8.4	5	5	5
P19474	E3 ubiquitin-protein ligase TRIM21 OS=Homo sapiens OX=9606 GN=TRIM21	TRIM21	54.169	49.449	39.8	17	21	17	0.871	0.888	0.845	1.093	1.011	1.138	1.024	1.072	0.967	1.058	0.28476	0.85	0.0081623	0.803	0.0043979
P19525	Interferon-induced, double-stranded RNA-activated protein kinase OS=Homo sapiens OX=9606 GN=EIF2AK2	EIF2AK2	62.094	7.6095	7.3	4	5	4	0.874	0.984	0.909	0.971	0.957	0.946	1.169	1.137	1.143	0.833	8.4253e-05	0.802	0.0035008	0.963	0.33452
P19623	Spermidine synthase OS=Homo sapiens OX=9606 GN=SRM	SRM	33.824	10.224	20.2	5	6	5	0.589	0.598	0.553	0.762	0.682	0.735	1.782	1.919	1.552	0.415	0.00023834	0.331	7.9234e-05	0.799	0.0051816
P19634	Sodium/hydrogen exchanger 1 OS=Homo sapiens OX=9606 GN=SLC9A1	SLC9A1	90.762	1.7249	1.3	1	1	1	1	1.065	1.015	0.997	1	0.962	0.975	1.067	1.021	0.966	0.3037	1.006	0.86482	1.041	0.154062
P19784	Casein kinase II subunit alpha' OS=Homo sapiens OX=9606 GN=CSNK2A2	CSNK2A2	41.213	16.723	21.1	5	6	5	0.902	0.906	0.942	0.939	0.941	0.933	1.143	1.122	1.159	0.822	3.7839e-05	0.803	0.000196719	0.978	0.178757
P19793	Retinoic acid receptor RXR-alpha OS=Homo sapiens OX=9606 GN=RXRA	RXRA	50.811	2.7817	4.5	2	3	1	0.751	0.701	0.669	0.821	0.911	0.824	1.616	1.403	1.474	0.569	0.000462	0.472	0.0001441	0.83	0.0175642
P19838	Nuclear factor NF-kappa-B p105 subunit OS=Homo sapiens OX=9606 GN=NFKB1	NFKB1	105.35	50.462	23	19	20	19	0.907	0.936	0.946	0.984	0.984	0.952	1.125	1.144	1.118	0.862	0.00033697	0.823	0.000176762	0.955	0.051939
P19878	Neutrophil cytosol factor 2 OS=Homo sapiens OX=9606 GN=NCF2	NCF2	59.761	110.93	52.7	27	54	26	0.884	0.898	0.89	0.986	0.994	1.005	1.193	1.125	1.146	0.862	0.00122131	0.771	0.000136162	0.895	0.000101029
P19971	Thymidine phosphorylase OS=Homo sapiens OX=9606 GN=TYMP	TYMP	49.955	201.39	36.9	14	35	14	1.002	1.006	0.995	1.295	1.24	1.285	0.736	0.736	0.737	1.729	0.0005979	1.359	0.000115845	0.786	6.1329e-05
P20020	Plasma membrane calcium-transporting ATPase 1 OS=Homo sapiens OX=9606 GN=ATP2B1	ATP2B1	138.75	80.03	15.3	14	22	7	1.27	1.251	1.309	1.088	1.082	1.021	0.683	0.662	0.672	1.582	3.6358e-05	1.899	1.1847e-06	1.2	0.00167722
P20036	HLA class II histocompatibility antigen, DP alpha 1 chain OS=Homo sapiens OX=9606 GN=HLA-DPA1	HLA-DPA1	29.38	16.129	20.4	4	6	4	1.313	1.32	1.225	1.02	0.998	1.111	0.728	0.73	0.659	1.478	0.00113932	1.822	0.000135434	1.233	0.0066603
P20039	HLA class II histocompatibility antigen, DRB1-11 beta chain OS=Homo sapiens OX=9606 GN=HLA-DRB1	HLA-DRB1	30.16	8.0426	47.7	11	23	1	1.837	1.952	1.971	0.863	0.923	0.948	0.153	0.179	0.179	5.35	4.6325e-06	11.272	8.9823e-07	2.107	3.5345e-05
P20042	Eukaryotic translation initiation factor 2 subunit 2 OS=Homo sapiens OX=9606 GN=EIF2S2	EIF2S2	38.388	80.843	34.8	10	17	10	0.994	0.985	0.964	1.044	1.068	1.175	0.999	0.93	0.876	1.172	0.039005	1.049	0.27464	0.895	0.04292
P20073	Annexin A7 OS=Homo sapiens OX=9606 GN=ANXA7	ANXA7	52.739	102.63	30.5	14	25	14	0.946	0.946	0.963	0.96	1.014	1.038	1.068	1.031	1.074	0.949	0.118382	0.9	0.00170371	0.948	0.09068
P20132	L-serine dehydratase/L-threonine deaminase OS=Homo sapiens OX=9606 GN=SDS	SDS	34.625	2.1865	4.6	2	2	2	1.525	1.696	1.66	1.041	0.895	1.007	0.417	0.408	0.394	2.414	5.7705e-05	4.004	1.4202e-06	1.659	0.00083737
P20138	Myeloid cell surface antigen CD33 OS=Homo sapiens OX=9606 GN=CD33	CD33	39.825	4.4847	7.7	3	3	3	0.855	0.876	0.83	0.919	0.984	1.063	1.13	1.221	1.242	0.825	0.019617	0.713	0.00051606	0.863	0.031681
P20160	Azurocidin OS=Homo sapiens OX=9606 GN=AZU1	AZU1	26.885	12.419	13.5	3	5	3	0.611	0.627	0.518	0.548	0.505	0.372	1.995	1.931	2.062	0.238	0.00026242	0.293	3.9977e-05	1.232	0.173303
P20290	Transcription factor BTF3 OS=Homo sapiens OX=9606 GN=BTF3	BTF3	22.168	9.4008	19.9	4	6	4	0.699	0.699	0.73	0.84	0.899	0.835	1.461	1.425	1.585	0.576	0.000159431	0.476	3.5062e-05	0.827	0.0023829
P20292	Arachidonate 5-lipoxygenase-activating protein OS=Homo sapiens OX=9606 GN=ALOX5AP	ALOX5AP	18.157	3.503	10.6	2	4	2	0.994	1.076	1.163	0.931	0.913	0.97	0.948	1.107	0.931	0.942	0.3829	1.083	0.32164	1.149	0.048138
P20336	Ras-related protein Rab-3A OS=Homo sapiens OX=9606 GN=RAB3A	RAB3A	24.984	42.779	10.5	2	4	1	0.415	0.509	0.47	0.55	0.642	0.539	2.197	2.01	1.954	0.281	4.0839e-05	0.226	2.3753e-05	0.805	0.055562
P20338	Ras-related protein Rab-4A OS=Homo sapiens OX=9606 GN=RAB4A	RAB4A	24.389	9.8948	20.6	4	5	3	1.127	0.986	1.197	0.903	1.189	0.857	0.803	0.784	1.025	1.129	0.4236	1.267	0.079377	1.122	0.35156
P20339	Ras-related protein Rab-5A OS=Homo sapiens OX=9606 GN=RAB5A	RAB5A	23.658	40.207	54	9	17	6	1.083	1.165	1.097	1.055	1.068	1.066	0.811	0.828	0.872	1.27	0.00039854	1.332	0.00077745	1.049	0.10704
P20340	Ras-related protein Rab-6A OS=Homo sapiens OX=9606 GN=RAB6A	RAB6A	23.593	24.246	40.9	10	30	6	1.155	1.176	1.134	1.028	1.052	1.059	0.817	0.805	0.858	1.266	0.00037776	1.397	0.000103848	1.104	0.0020365
P20585	DNA mismatch repair protein Msh3 OS=Homo sapiens OX=9606 GN=MSH3	MSH3	127.41	8.7489	4.6	5	5	5	0.988	0.79	0.778	0.725	0.842	0.662	1.261	1.311	1.489	0.549	0.0022151	0.629	0.0071568	1.147	0.26304
P20591	Interferon-induced GTP-binding protein Mx1 OS=Homo sapiens OX=9606 GN=MX1	MX1	75.519	48.998	27	14	16	11	1.093	1.111	1.119	0.647	0.644	0.58	1.299	1.184	1.261	0.5	0.000101302	0.888	0.0136387	1.776	9.6529e-05
P20592	Interferon-induced GTP-binding protein Mx2 OS=Homo sapiens OX=9606 GN=MX2	MX2	82.088	62.309	31.3	20	20	17	0.902	0.868	0.912	0.702	0.623	0.589	1.463	1.565	1.484	0.424	0.00010126	0.594	3.6812e-05	1.401	0.0032248
P20618	Proteasome subunit beta type-1 OS=Homo sapiens OX=9606 GN=PSMB1	PSMB1	26.489	40.334	29	6	10	6	1.034	1.019	0.97	1.013	1.075	1.037	0.913	0.991	0.967	1.088	0.046238	1.053	0.1705	0.967	0.26882
P20645	Cation-dependent mannose-6-phosphate receptor OS=Homo sapiens OX=9606 GN=M6PR	M6PR	30.993	57.081	23.1	6	8	6	1.256	1.503	1.568	1.007	1.074	1.138	0.521	0.51	0.503	2.098	3.7989e-05	2.821	0.0044033	1.344	0.018822
P20674	Cytochrome c oxidase subunit 5A, mitochondrial OS=Homo sapiens OX=9606 GN=COX5A	COX5A	16.762	33.597	21.3	3	8	3	1.011	0.993	0.93	1.006	0.994	0.974	1.027	1.09	1.127	0.917	0.040002	0.904	0.054163	0.987	0.63022
P20700	Lamin-B1 OS=Homo sapiens OX=9606 GN=LMNB1	LMNB1	66.408	222.03	49.5	34	90	33	0.728	0.745	0.735	0.753	0.751	0.716	1.616	1.562	1.61	0.464	1.2598e-06	0.461	2.1545e-07	0.995	0.78344
P20701	Integrin alpha-L OS=Homo sapiens OX=9606 GN=ITGAL	ITGAL	128.77	89.682	18.3	18	27	18	0.51	0.484	0.517	0.738	0.756	0.644	1.902	1.888	1.806	0.382	5.5785e-05	0.27	4.5109e-07	0.707	0.00304
P20702	Integrin alpha-X OS=Homo sapiens OX=9606 GN=ITGAX	ITGAX	127.83	81.844	23.2	28	52	27	1.358	1.43	1.429	1.066	1.072	1.077	0.481	0.523	0.506	2.129	0.00104492	2.793	2.0989e-06	1.312	9.9162e-05
P20810	Calpastatin OS=Homo sapiens OX=9606 GN=CAST	CAST	76.572	193.75	41.9	22	40	22	0.73	0.708	0.75	0.923	0.934	0.874	1.397	1.372	1.43	0.65	5.7018e-05	0.521	2.9198e-06	0.801	0.00109892
P20839	Inosine-5'-monophosphate dehydrogenase 1 OS=Homo sapiens OX=9606 GN=IMPDH1	IMPDH1	55.405	26.367	16.1	9	12	9	0.699	0.737	0.729	0.788	0.876	0.742	1.588	1.423	1.514	0.532	0.00040004	0.478	3.6172e-05	0.9	0.113163
P20933	N(4)-(beta-N-acetylglucosaminyl)-L-asparaginase OS=Homo sapiens OX=9606 GN=AGA	AGA	37.208	23.244	21.4	6	9	6	0.969	1.009	1.116	0.925	0.924	0.926	1.002	1.04	1.037	0.901	0.0130395	1.005	0.9447	1.115	0.125604
P20936	Ras GTPase-activating protein 1 OS=Homo sapiens OX=9606 GN=RASA1	RASA1	116.4	23.187	11	9	14	9	1.015	1.027	1.031	1.038	1.042	1.071	1	0.964	0.905	1.098	0.037257	1.071	0.07816	0.975	0.083961
P21127	Cyclin-dependent kinase 11B OS=Homo sapiens OX=9606 GN=CDK11B	CDK11B	92.619	33.322	17.5	14	16	14	0.803	0.851	0.855	0.835	0.825	0.814	1.452	1.402	1.349	0.589	1.96353e-05	0.597	6.0575e-05	1.014	0.55832
P21266	Glutathione S-transferase Mu 3 OS=Homo sapiens OX=9606 GN=GSTM3	GSTM3	26.559	3.5448	15.1	4	4	3	1.309	1.341	1.328	1.081	1.09	1.131	0.576	0.606	0.579	1.875	3.9147e-06	2.259	6.4828e-07	1.205	0.00027944
P21281	V-type proton ATPase subunit B, brain isoform OS=Homo sapiens OX=9606 GN=ATP6V1B2	ATP6V1B2	56.5	162.29	49.5	23	52	23	1.162	1.185	1.225	1.126	1.093	1.094	0.718	0.75	0.731	1.507	1.6865e-05	1.624	1.84696e-05	1.078	0.0146371
P21283	V-type proton ATPase subunit C 1 OS=Homo sapiens OX=9606 GN=ATP6V1C1	ATP6V1C1	43.941	85.451	45.3	20	36	20	1.179	1.293	1.235	1.116	1.14	1.106	0.621	0.6	0.6	1.846	9.5077e-07	2.036	1.8254e-05	1.103	0.026003
P21291	Cysteine and glycine-rich protein 1 OS=Homo sapiens OX=9606 GN=CSRP1	CSRP1	20.567	99.909	64.2	8	15	8	0.976	0.958	0.963	1.199	1.223	1.185	0.947	0.919	1.001	1.258	0.00099607	1.01	0.68982	0.803	3.7101e-05
P21333	Filamin-A OS=Homo sapiens OX=9606 GN=FLNA	FLNA	280.74	323.31	55.9	120	292	110	0.882	0.905	0.882	0.918	0.959	0.917	1.235	1.226	1.221	0.759	5.6429e-05	0.725	1.9982e-06	0.955	0.055583
P21359	Neurofibromin OS=Homo sapiens OX=9606 GN=NF1	NF1	319.37	11.166	2.4	6	6	6	1.132	1.129	1.146	1.036	1.076	1.061	0.821	0.876	0.8	1.271	0.00118279	1.364	0.0003403	1.074	0.0040028
P21397	Amine oxidase [flavin-containing] A OS=Homo sapiens OX=9606 GN=MAOA	MAOA	59.681	38.186	21.8	9	9	8	1.555	1.532	1.517	1.095	1.091	1.15	0.34	0.321	0.376	3.217	1.92889e-05	4.44	0.00098019	1.38	6.1414e-05
P21399	Cytoplasmic aconitate hydratase OS=Homo sapiens OX=9606 GN=ACO1	ACO1	98.398	31.129	20.7	16	21	15	1.121	1.142	1.065	1.078	1.149	1.082	0.815	0.792	0.811	1.368	0.000156831	1.376	0.000143917	1.006	0.85506
P21462	fMet-Leu-Phe receptor OS=Homo sapiens OX=9606 GN=FPR1	FPR1	38.445	2.1088	3.1	1	1	1	0.819	0.908	0.746	1.054	0.927	0.835	1.365	1.268	1.208	0.733	0.0146187	0.644	0.0027212	0.878	0.21816
P21730	C5a anaphylatoxin chemotactic receptor 1 OS=Homo sapiens OX=9606 GN=C5AR1	C5AR1	39.335	9.6496	10.6	4	8	4	1.331	1.309	1.388	1.014	1.024	1.054	0.677	0.662	0.644	1.559	1.89902e-05	2.031	3.1078e-06	1.303	0.00022357
P21757	Macrophage scavenger receptor types I and II OS=Homo sapiens OX=9606 GN=MSR1	MSR1	49.762	40.094	35	14	17	14	1.399	1.435	1.493	1.166	1.158	1.24	0.296	0.336	0.309	3.787	3.2614e-06	4.598	1.6694e-06	1.214	0.0025373
P21796	Voltage-dependent anion-selective channel protein 1 OS=Homo sapiens OX=9606 GN=VDAC1	VDAC1	30.772	242.94	57.6	12	34	12	1.259	1.333	1.322	1.103	1.108	1.142	0.571	0.548	0.563	1.993	9.2268e-07	2.327	1.2594e-06	1.167	0.00178133
P21912	Succinate dehydrogenase [ubiquinone] iron-sulfur subunit, mitochondrial OS=Homo sapiens OX=9606 GN=SDHB	SDHB	31.629	63.399	37.9	11	18	11	1.111	1.216	1.187	0.95	1.042	1.041	0.826	0.828	0.841	1.216	0.0033644	1.408	0.00024182	1.159	0.022578
P21926	CD9 antigen OS=Homo sapiens OX=9606 GN=CD9	CD9	25.416	20.749	15.4	6	12	6	1.652	1.772	1.678	0.942	1.144	1.124	0.228	0.208	0.228	4.834	2.1075e-05	7.684	3.3339e-07	1.589	0.0020599
P21953	2-oxoisovalerate dehydrogenase subunit beta, mitochondrial OS=Homo sapiens OX=9606 GN=BCKDHB	BCKDHB	43.122	3.2126	7.4	2	2	2	1.172	1.133	1.207	1.008	1.121	0.92	0.794	0.839	0.879	1.214	0.040762	1.398	0.00063655	1.152	0.073797
P21964	Catechol O-methyltransferase OS=Homo sapiens OX=9606 GN=COMT	COMT	30.037	49.863	35.1	8	20	8	1.078	1.114	1.131	1.044	1.01	1.015	0.881	0.815	0.866	1.198	0.0021626	1.297	0.00069885	1.083	0.0105573
P21980	Protein-glutamine gamma-glutamyltransferase 2 OS=Homo sapiens OX=9606 GN=TGM2	TGM2	77.328	133.23	28.5	16	33	16	1.252	1.278	1.331	1.3	1.35	1.429	0.307	0.32	0.306	4.372	5.8711e-07	4.138	2.0722e-07	0.947	0.172521
P22033	Methylmalonyl-CoA mutase, mitochondrial OS=Homo sapiens OX=9606 GN=MUT	MUT	83.134	46.397	21.9	14	23	14	1.185	1.255	1.27	1.139	1.166	1.221	0.605	0.645	0.583	1.924	5.6575e-05	2.024	4.1007e-05	1.052	0.160743
P22059	Oxysterol-binding protein 1 OS=Homo sapiens OX=9606 GN=OSBP	OSBP	89.42	50.456	21.6	16	25	16	0.959	0.962	0.912	0.993	0.974	0.982	1.151	1.091	1.074	0.889	0.0057394	0.854	0.004424	0.961	0.090384
P22061	Protein-L-isoaspartate(D-aspartate) O-methyltransferase OS=Homo sapiens OX=9606 GN=PCMT1	PCMT1	24.636	37.43	43.6	8	16	8	0.782	0.873	0.87	0.955	0.958	0.992	1.254	1.218	1.265	0.777	0.000116526	0.676	0.00048374	0.869	0.020719
P22087	rRNA 2'-O-methyltransferase fibrillarin OS=Homo sapiens OX=9606 GN=FBL	FBL	33.784	94.905	28	8	12	8	0.893	0.876	0.895	0.832	0.836	0.753	1.443	1.379	1.399	0.574	0.000104506	0.631	3.3801e-06	1.1	0.049637
P22102	Trifunctional purine biosynthetic protein adenosine-3 OS=Homo sapiens OX=9606 GN=GART	GART	107.77	28.716	16.9	14	21	14	0.854	0.886	0.905	1.033	1.055	1.1	1.138	1.048	1.088	0.974	0.4306	0.808	0.00188131	0.83	0.00173785
P22234	Multifunctional protein ADE2 OS=Homo sapiens OX=9606 GN=PAICS	PAICS	47.079	48.746	28.9	11	15	11	0.792	0.726	0.755	0.877	0.819	0.839	1.432	1.407	1.438	0.593	1.78662e-05	0.531	1.84972e-05	0.897	0.0273
P22307	Non-specific lipid-transfer protein OS=Homo sapiens OX=9606 GN=SCP2	SCP2	58.993	62.237	30.5	15	32	15	1.201	1.267	1.245	1.026	1.145	1.125	0.692	0.619	0.655	1.677	0.00038201	1.889	5.9471e-05	1.127	0.032857
P22314	Ubiquitin-like modifier-activating enzyme 1 OS=Homo sapiens OX=9606 GN=UBA1	UBA1	117.85	202.18	34.6	33	74	33	0.936	0.944	0.92	1.005	0.997	0.998	1.091	1.091	1.089	0.917	2.387e-06	0.856	0.0023795	0.933	0.00098113
P22392	Nucleoside diphosphate kinase B OS=Homo sapiens OX=9606 GN=NME2	NME2	17.298	52.927	58.6	10	24	5	0.889	0.924	0.925	1.003	1.116	1.11	1.052	1.074	1.069	1.011	0.80242	0.857	0.00043869	0.848	0.0115198
P22415	Upstream stimulatory factor 1 OS=Homo sapiens OX=9606 GN=USF1	USF1	33.538	3.5882	6.5	2	2	2	0.881	0.858	0.864	0.883	0.896	0.846	1.401	1.345	1.184	0.668	0.00169682	0.662	0.0153363	0.992	0.68828
P22570	NADPH:adrenodoxin oxidoreductase, mitochondrial OS=Homo sapiens OX=9606 GN=FDXR	FDXR	53.836	12.926	17.1	8	9	8	1.028	1.041	1.031	0.999	1.079	1.061	0.937	0.945	0.966	1.102	0.0181551	1.088	0.00099774	0.988	0.63986
P22626	Heterogeneous nuclear ribonucleoproteins A2/B1 OS=Homo sapiens OX=9606 GN=HNRNPA2B1	HNRNPA2B1	37.429	239.12	62.9	19	65	19	0.825	0.804	0.822	0.831	0.854	0.833	1.349	1.371	1.34	0.62	8.5766e-07	0.604	5.6795e-07	0.973	0.085763
P22681	E3 ubiquitin-protein ligase CBL OS=Homo sapiens OX=9606 GN=CBL	CBL	99.632	61.956	23.8	16	21	15	0.737	0.808	0.694	0.891	0.857	0.799	1.427	1.483	1.409	0.59	0.000118498	0.518	0.000144089	0.879	0.075864
P22695	Cytochrome b-c1 complex subunit 2, mitochondrial OS=Homo sapiens OX=9606 GN=UQCRC2	UQCRC2	48.442	300.67	42.2	16	48	16	1.167	1.12	1.107	1.081	1.053	1.053	0.797	0.836	0.855	1.281	0.00038218	1.364	0.00028426	1.065	0.026298
P22732	Solute carrier family 2, facilitated glucose transporter member 5 OS=Homo sapiens OX=9606 GN=SLC2A5	SLC2A5	54.973	5.8972	6.4	3	5	3	1.232	1.244	1.344	1.079	1.099	1.119	0.626	0.631	0.652	1.727	2.3569e-06	2.001	2.0703e-05	1.159	0.007624
P22794	Protein EVI2A OS=Homo sapiens OX=9606 GN=EVI2A	EVI2A	26.212	1.3156	3	1	1	1	0.841	0.731	0.858	0.831	0.791	0.631	1.551	1.448	1.505	0.5	0.00130183	0.54	0.0003372	1.079	0.46206
P22830	Ferrochelatase, mitochondrial OS=Homo sapiens OX=9606 GN=FECH	FECH	47.862	30.103	31.2	10	14	10	1.342	1.31	1.337	0.977	1.044	0.973	0.691	0.624	0.608	1.557	0.00060264	2.074	5.5743e-05	1.332	0.00027991
P22897	Macrophage mannose receptor 1 OS=Homo sapiens OX=9606 GN=MRC1	MRC1	166.01	229.78	33.4	47	90	47	1.465	1.511	1.511	1.19	1.197	1.25	0.226	0.241	0.259	5.01	1.4151e-06	6.18	7.4257e-07	1.234	0.00035568
P23141	Liver carboxylesterase 1 OS=Homo sapiens OX=9606 GN=CES1	CES1	62.52	69.523	44.8	22	52	22	0.882	0.904	0.864	1.039	1.063	1.038	1.1	1.089	1.102	0.954	0.0054625	0.805	9.5167e-05	0.844	0.00036377
P23193	Transcription elongation factor A protein 1 OS=Homo sapiens OX=9606 GN=TCEA1	TCEA1	33.969	49.25	38.2	11	19	11	0.857	0.786	0.754	0.855	0.84	0.795	1.451	1.426	1.401	0.582	2.1674e-05	0.56	0.000119577	0.963	0.42156
P23219	Prostaglandin G/H synthase 1 OS=Homo sapiens OX=9606 GN=PTGS1	PTGS1	68.686	18.92	17.9	8	9	8	1.328	1.153	1.344	1.147	1.024	1.064	0.617	0.585	0.674	1.724	0.00050244	2.039	0.00037884	1.182	0.04894
P23229	Integrin alpha-6 OS=Homo sapiens OX=9606 GN=ITGA6	ITGA6	126.6	2.3818	1.5	2	2	2	1.097	0.952	0.986	1.125	1.069	0.971	0.91	1.026	0.94	1.1	0.1649	1.055	0.39296	0.959	0.52746
P23246	Splicing factor, proline- and glutamine-rich OS=Homo sapiens OX=9606 GN=SFPQ	SFPQ	76.149	98.542	34.7	27	53	26	0.886	0.882	0.925	0.841	0.851	0.794	1.36	1.32	1.317	0.622	3.8512e-05	0.674	2.3816e-05	1.083	0.037796
P23284	Peptidyl-prolyl cis-trans isomerase B OS=Homo sapiens OX=9606 GN=PPIB	PPIB	23.742	26.264	38.4	8	33	8	1.175	1.145	1.111	0.971	0.986	0.986	0.927	0.879	0.913	1.082	0.0087834	1.262	0.00050248	1.166	0.00083723
P23368	NAD-dependent malic enzyme, mitochondrial OS=Homo sapiens OX=9606 GN=ME2	ME2	65.443	127.37	32.4	18	42	18	1.301	1.374	1.328	1.056	1.091	1.099	0.554	0.544	0.573	1.943	2.2379e-06	2.396	1.206e-06	1.233	0.0004792
P23381	Tryptophan--tRNA ligase, cytoplasmic OS=Homo sapiens OX=9606 GN=WARS	WARS	53.165	192.24	32.5	16	46	16	0.88	0.9	0.901	1.303	1.365	1.392	0.756	0.755	0.758	1.789	0.00113876	1.182	0.0021617	0.66	3.9567e-05
P23396	40S ribosomal protein S3 OS=Homo sapiens OX=9606 GN=RPS3	RPS3	26.688	39.471	62.1	15	31	15	0.947	0.929	0.974	1.02	0.975	0.994	1.017	1.065	1.068	0.949	0.063397	0.905	0.0088603	0.953	0.065882
P23409	Myogenic factor 6 OS=Homo sapiens OX=9606 GN=MYF6	MYF6	26.952	1.7452	2.9	1	1	1	0.533	1.031	0.869	0.895	1.085	0.89	1.376	1.152	1.316	0.747	0.02516	0.633	0.074343	0.848	0.39588
P23434	Glycine cleavage system H protein, mitochondrial OS=Homo sapiens OX=9606 GN=GCSH	GCSH	18.884	12.594	17.3	2	4	2	1.225	1.245	1.106	1.099	1.021	1.09	0.729	0.764	0.805	1.397	0.000821	1.556	0.00070254	1.114	0.070583
P23443	Ribosomal protein S6 kinase beta-1 OS=Homo sapiens OX=9606 GN=RPS6KB1	RPS6KB1	59.139	3.2835	4.8	3	4	2	0.998	0.67	1.105	1.187	0.747	0.791	1.068	1.228	1.332	0.751	0.129001	0.764	0.158541	1.018	0.9384
P23458	Tyrosine-protein kinase JAK1 OS=Homo sapiens OX=9606 GN=JAK1	JAK1	133.28	18.36	11.8	11	12	11	1.196	1.118	1.142	0.99	1.017	1.019	0.824	0.832	0.927	1.172	0.0147831	1.338	0.0023811	1.142	0.0038048
P23469	Receptor-type tyrosine-protein phosphatase epsilon OS=Homo sapiens OX=9606 GN=PTPRE	PTPRE	80.641	46.138	23.4	15	20	13	0.94	0.926	0.957	1.208	1.128	1.077	1.026	0.998	0.985	1.134	0.024297	0.938	0.0141633	0.827	0.0055244
P23497	Nuclear autoantigen Sp-100 OS=Homo sapiens OX=9606 GN=SP100	SP100	100.42	26.433	9.4	9	13	6	1.007	0.99	1.027	0.962	0.972	0.972	1.099	1.044	1.069	0.905	0.002797	0.941	0.029882	1.041	0.023557
P23511	Nuclear transcription factor Y subunit alpha OS=Homo sapiens OX=9606 GN=NFYA	NFYA	36.876	1.4062	5.5	1	1	1
P23526	Adenosylhomocysteinase OS=Homo sapiens OX=9606 GN=AHCY	AHCY	47.716	59.31	31.7	16	33	16	1.079	1.061	1.054	1.112	1.065	1.102	0.872	0.861	0.9	1.245	0.00029815	1.213	0.00020203	0.974	0.153943
P23528	Cofilin-1 OS=Homo sapiens OX=9606 GN=CFL1	CFL1	18.502	96.88	72.9	16	49	15	0.828	0.854	0.771	0.93	1.051	0.975	1.309	1.165	1.228	0.798	0.0100822	0.663	0.00081766	0.83	0.0163608
P23588	Eukaryotic translation initiation factor 4B OS=Homo sapiens OX=9606 GN=EIF4B	EIF4B	69.15	60.323	24.2	14	19	14	0.831	0.843	0.856	1.058	0.993	1.011	1.235	1.29	1.166	0.83	0.0058806	0.685	0.0002431	0.826	0.00077802
P23610	Factor VIII intron 22 protein OS=Homo sapiens OX=9606 GN=F8A1	F8A1	39.103	18.524	18.6	5	5	5	1.096	1.031	0.959	1.138	1.084	1.032	0.871	0.859	0.978	1.202	0.020823	1.14	0.081075	0.948	0.32424
P23634	Plasma membrane calcium-transporting ATPase 4 OS=Homo sapiens OX=9606 GN=ATP2B4	ATP2B4	137.92	8.6006	11	11	17	4	0.932	0.824	0.856	0.866	0.913	0.787	1.245	1.34	1.379	0.647	0.00119853	0.659	0.00092017	1.018	0.76292
P23743	Diacylglycerol kinase alpha OS=Homo sapiens OX=9606 GN=DGKA	DGKA	82.629	40.279	13.7	8	9	8	0.802	0.814	0.858	0.92	0.948	0.895	1.317	1.355	1.275	0.7	0.000121591	0.627	6.2665e-05	0.895	0.0137432
P23786	Carnitine O-palmitoyltransferase 2, mitochondrial OS=Homo sapiens OX=9606 GN=CPT2	CPT2	73.776	47.246	36.6	21	32	21	1.281	1.367	1.298	1.061	1.076	1.093	0.615	0.64	0.647	1.698	3.6663e-06	2.075	4.1811e-06	1.222	0.00075953
P23919	Thymidylate kinase OS=Homo sapiens OX=9606 GN=DTYMK	DTYMK	23.819	16.863	34.9	8	11	8	0.876	0.854	0.89	0.995	0.946	0.952	1.305	1.235	1.162	0.781	0.0026967	0.708	0.0006386	0.906	0.0076571
P24071	Immunoglobulin alpha Fc receptor OS=Homo sapiens OX=9606 GN=FCAR	FCAR	32.265	7.223	8	2	5	2	0.751	0.773	0.777	0.835	0.935	0.879	1.482	1.521	1.39	0.603	0.00027916	0.524	2.1664e-05	0.869	0.0152238
P24158	Myeloblastin OS=Homo sapiens OX=9606 GN=PRTN3	PRTN3	27.807	23.907	16.8	3	4	3	0.504	0.412	0.406	0.677	0.537	0.467	2.089	1.918	2.246	0.269	0.00035703	0.211	4.4188e-05	0.786	0.144284
P24386	Rab proteins geranylgeranyltransferase component A 1 OS=Homo sapiens OX=9606 GN=CHM	CHM	73.475	15.429	10.7	7	7	6	1.092	1.043	1.23	1.066	1.032	1.025	0.85	0.938	0.901	1.161	0.0083995	1.251	0.0173045	1.077	0.2261
P24534	Elongation factor 1-beta OS=Homo sapiens OX=9606 GN=EEF1B2	EEF1B2	24.763	18.626	28.9	6	17	4	0.916	0.97	0.927	1.026	1.034	1.043	1.078	1.02	1.086	0.975	0.27988	0.883	0.0093565	0.907	0.0055377
P24539	ATP synthase F(0) complex subunit B1, mitochondrial OS=Homo sapiens OX=9606 GN=ATP5F1	ATP5F1	28.908	49.837	29.3	10	19	10	1.135	1.13	1.219	0.969	0.982	0.999	0.84	0.9	0.845	1.141	0.00508	1.348	0.00083609	1.181	0.0031428
P24557	Thromboxane-A synthase OS=Homo sapiens OX=9606 GN=TBXAS1	TBXAS1	60.518	92.303	33.8	18	37	18	1.299	1.358	1.38	1.028	1.054	1.034	0.644	0.563	0.643	1.684	0.00031882	2.182	8.183e-05	1.296	0.000195199
P24666	Low molecular weight phosphotyrosine protein phosphatase OS=Homo sapiens OX=9606 GN=ACP1	ACP1	18.042	66.24	25.9	3	8	3	0.974	0.96	0.981	1.158	1.058	0.98	1.009	1.085	0.92	1.06	0.43674	0.967	0.58384	0.912	0.2064
P24723	Protein kinase C eta type OS=Homo sapiens OX=9606 GN=PRKCH	PRKCH	77.828	1.3933	1.2	1	2	1
P24752	Acetyl-CoA acetyltransferase, mitochondrial OS=Homo sapiens OX=9606 GN=ACAT1	ACAT1	45.199	75.898	30.2	13	30	13	1.1	1.13	1.119	0.993	1.057	1.002	0.866	0.891	0.91	1.144	0.0051172	1.256	0.000157274	1.097	0.0113845
P24928	DNA-directed RNA polymerase II subunit RPB1 OS=Homo sapiens OX=9606 GN=POLR2A	POLR2A	217.17	49.331	11.4	21	25	21	0.861	0.848	0.85	0.851	0.847	0.787	1.317	1.4	1.345	0.612	9.6263e-05	0.63	1.77113e-05	1.03	0.30936
P24941	Cyclin-dependent kinase 2 OS=Homo sapiens OX=9606 GN=CDK2	CDK2	33.929	7.6367	17.8	5	7	3	0.907	0.862	0.899	1.052	0.98	1.123	1.021	1.135	1.121	0.963	0.49834	0.814	0.0051636	0.846	0.0171221
P25025	C-X-C chemokine receptor type 2 OS=Homo sapiens OX=9606 GN=CXCR2	CXCR2	40.759	6.9202	2.8	1	1	1	0.4	0.329	0.34	0.517	0.568	0.442	2.238	2.156	2.304	0.228	3.9927e-05	0.16	4.2065e-06	0.7	0.020083
P25089	N-formyl peptide receptor 3 OS=Homo sapiens OX=9606 GN=FPR3	FPR3	39.965	1.6159	2.3	1	1	1
P25090	N-formyl peptide receptor 2 OS=Homo sapiens OX=9606 GN=FPR2	FPR2	38.964	2.1133	3.1	1	1	1	0.597	0.271	0.483	0.706	0.586	0.586	2.314	1.916	1.816	0.311	0.00026228	0.223	0.0033404	0.719	0.196902
P25098	Beta-adrenergic receptor kinase 1 OS=Homo sapiens OX=9606 GN=GRK2	GRK2	79.573	39.967	21.9	13	15	8	0.745	0.77	0.807	0.812	0.852	0.827	1.44	1.46	1.47	0.57	1.6237e-06	0.531	1.6119e-05	0.932	0.059716
P25205	DNA replication licensing factor MCM3 OS=Homo sapiens OX=9606 GN=MCM3	MCM3	90.98	52.616	23.3	17	17	17	0.525	0.557	0.523	0.742	0.749	0.758	1.771	1.821	1.785	0.418	5.9197e-08	0.298	3.2828e-07	0.714	9.6245e-05
P25208	Nuclear transcription factor Y subunit beta OS=Homo sapiens OX=9606 GN=NFYB	NFYB	22.831	3.4612	6.3	1	2	1	0.871	0.67	0.828	0.922	0.809	0.766	1.275	1.45	1.564	0.582	0.0026379	0.552	0.0039798	0.949	0.59688
P25325	3-mercaptopyruvate sulfurtransferase OS=Homo sapiens OX=9606 GN=MPST	MPST	33.178	23.372	33	8	9	8	0.991	0.988	0.913	0.989	1.01	0.897	1.203	1.031	1.169	0.851	0.055176	0.85	0.041525	0.999	0.9872
P25398	40S ribosomal protein S12 OS=Homo sapiens OX=9606 GN=RPS12	RPS12	14.515	28.187	46.2	5	14	5	0.929	0.866	0.898	0.969	0.999	1.013	1.211	1.135	1.197	0.841	0.00194339	0.76	0.00064326	0.903	0.0135015
P25440	Bromodomain-containing protein 2 OS=Homo sapiens OX=9606 GN=BRD2	BRD2	88.06	3.1588	3.2	3	3	2	0.946	1.115	1.127	1.113	0.981	0.849	0.739	1.034	1.182	0.996	0.95944	1.079	0.57636	1.083	0.43906
P25445	Tumor necrosis factor receptor superfamily member 6 OS=Homo sapiens OX=9606 GN=FAS	FAS	37.732	1.9524	2.4	1	1	1	0.71	0.803	0.752	0.911	0.909	0.933	1.375	1.426	1.339	0.665	3.731e-05	0.547	0.000115855	0.823	0.0057844
P25490	Transcriptional repressor protein YY1 OS=Homo sapiens OX=9606 GN=YY1	YY1	44.712	11.844	12.3	4	4	4	0.89	0.859	0.822	0.93	0.887	0.908	1.228	1.184	1.347	0.725	0.00141686	0.684	0.00106284	0.943	0.093904
P25685	DnaJ homolog subfamily B member 1 OS=Homo sapiens OX=9606 GN=DNAJB1	DNAJB1	38.044	31.314	44.7	16	22	15	0.974	0.881	0.882	1.007	1.026	1.068	1.04	1.083	1.077	0.969	0.21576	0.855	0.011538	0.883	0.028565
P25686	DnaJ homolog subfamily B member 2 OS=Homo sapiens OX=9606 GN=DNAJB2	DNAJB2	35.58	6.4865	11.7	3	4	2	1.048	1.121	1.093	1.065	0.992	0.997	0.912	0.884	0.97	1.104	0.049396	1.179	0.0079402	1.068	0.093681
P25705	ATP synthase subunit alpha, mitochondrial OS=Homo sapiens OX=9606 GN=ATP5F1A	ATP5F1A	59.75	153.83	44.5	27	74	27	1.197	1.191	1.146	1.015	1.048	1.037	0.771	0.755	0.781	1.344	2.3419e-05	1.532	1.73711e-05	1.14	0.00141918
P25774	Cathepsin S OS=Homo sapiens OX=9606 GN=CTSS	CTSS	37.495	212.16	46.8	13	35	13	1.5	1.556	1.461	0.98	1.017	1.057	0.508	0.477	0.528	2.019	4.2116e-05	2.985	3.0426e-06	1.479	0.000160977
P25786	Proteasome subunit alpha type-1 OS=Homo sapiens OX=9606 GN=PSMA1	PSMA1	29.555	61.278	52.5	15	23	15	1.015	1.055	1.061	1.035	1.065	0.983	0.977	0.975	0.962	1.058	0.079996	1.074	0.0082824	1.016	0.59328
P25787	Proteasome subunit alpha type-2 OS=Homo sapiens OX=9606 GN=PSMA2	PSMA2	25.898	25.91	31.6	6	12	6	1.019	0.99	0.985	1.062	1.119	1.107	0.907	0.936	0.934	1.184	0.00086465	1.078	0.0068222	0.911	0.0080987
P25788	Proteasome subunit alpha type-3 OS=Homo sapiens OX=9606 GN=PSMA3	PSMA3	28.433	22.776	36.9	10	21	10	0.988	1.056	1.014	0.991	1.018	1.061	1.025	0.957	1.015	1.024	0.4553	1.02	0.52236	0.996	0.89504
P25789	Proteasome subunit alpha type-4 OS=Homo sapiens OX=9606 GN=PSMA4	PSMA4	29.483	44.507	35.6	8	18	8	0.998	0.972	0.999	1.05	1.038	1.083	0.981	1.002	0.946	1.083	0.0194449	1.014	0.50968	0.936	0.0133231
P25815	Protein S100-P OS=Homo sapiens OX=9606 GN=S100P	S100P	10.4	22.009	24.2	2	3	2	0.373	0.383	0.357	0.526	0.525	0.45	2.33	2.223	2.143	0.224	1.62786e-05	0.166	2.9259e-07	0.742	0.0059377
P25942	Tumor necrosis factor receptor superfamily member 5 OS=Homo sapiens OX=9606 GN=CD40	CD40	30.619	6.3248	12.6	3	3	3	1.28	1.286	1.353	1.444	1.418	1.47	0.219	0.249	0.202	6.466	3.5484e-06	5.849	4.9122e-06	0.905	0.008164
P26006	Integrin alpha-3 OS=Homo sapiens OX=9606 GN=ITGA3	ITGA3	116.61	9.3406	1.7	2	2	2	1.679	1.635	1.557	0.881	0.881	0.84	0.462	0.575	0.545	1.645	0.00177703	3.079	8.1996e-05	1.872	2.0524e-05
P26038	Moesin OS=Homo sapiens OX=9606 GN=MSN	MSN	67.819	119.49	47	34	94	23	0.895	0.886	0.884	0.957	0.958	0.951	1.201	1.131	1.205	0.81	0.0096005	0.753	0.000177169	0.93	8.0617e-05
P26196	Probable ATP-dependent RNA helicase DDX6 OS=Homo sapiens OX=9606 GN=DDX6	DDX6	54.416	43.193	27.1	10	13	10	0.879	0.878	0.871	0.865	0.967	0.922	1.185	1.203	1.249	0.757	0.00147827	0.723	3.6982e-05	0.954	0.29326
P26358	DNA (cytosine-5)-methyltransferase 1 OS=Homo sapiens OX=9606 GN=DNMT1	DNMT1	183.16	27.911	5.5	7	8	7	0.902	0.889	0.898	0.856	0.966	0.909	1.236	1.252	1.278	0.725	0.00088033	0.714	2.9658e-06	0.985	0.72364
P26368	Splicing factor U2AF 65 kDa subunit OS=Homo sapiens OX=9606 GN=U2AF2	U2AF2	53.5	43.288	19.8	8	18	8	0.865	0.836	0.849	0.861	0.903	0.8	1.324	1.318	1.368	0.639	0.00026488	0.636	3.9077e-06	0.995	0.91134
P26373	60S ribosomal protein L13 OS=Homo sapiens OX=9606 GN=RPL13	RPL13	24.261	23.055	19.4	4	5	4	1.227	1.238	1.161	0.854	0.766	0.776	0.966	1.001	1.007	0.806	0.0040767	1.219	0.0011605	1.513	0.00047731
P26374	Rab proteins geranylgeranyltransferase component A 2 OS=Homo sapiens OX=9606 GN=CHML	CHML	74.071	2.4207	2.6	2	2	1	0.847	0.838	0.946	0.836	0.738	0.943	1.287	1.446	1.296	0.625	0.0041004	0.653	0.0014005	1.045	0.5856
P26440	Isovaleryl-CoA dehydrogenase, mitochondrial OS=Homo sapiens OX=9606 GN=IVD	IVD	46.319	30.325	27.2	11	18	11	1.074	1.14	1.004	0.932	1	0.93	0.989	0.949	0.948	0.992	0.76778	1.115	0.051658	1.124	0.0563
P26447	Protein S100-A4 OS=Homo sapiens OX=9606 GN=S100A4	S100A4	11.728	12.224	36.6	5	22	5	0.848	0.77	0.716	0.946	1.049	0.982	1.396	1.276	1.297	0.75	0.0021608	0.588	0.00069745	0.784	0.0131353
P26572	Alpha-1,3-mannosyl-glycoprotein 2-beta-N-acetylglucosaminyltransferase OS=Homo sapiens OX=9606 GN=MGAT1	MGAT1	50.878	16.86	19.1	8	10	8	1.062	1.081	1.169	0.966	0.906	0.927	0.893	0.979	1.057	0.956	0.45284	1.131	0.09438	1.183	0.0086444
P26583	High mobility group protein B2 OS=Homo sapiens OX=9606 GN=HMGB2	HMGB2	24.033	15.249	32.1	7	9	6	0.867	0.943	0.964	0.746	0.7	0.717	1.561	1.448	1.443	0.486	2.0971e-05	0.623	0.00032449	1.282	0.0026412
P26599	Polypyrimidine tract-binding protein 1 OS=Homo sapiens OX=9606 GN=PTBP1	PTBP1	57.221	93.534	23.5	10	22	7	1.033	0.967	0.859	0.941	0.926	0.879	1.146	1.207	1.155	0.783	0.00072102	0.815	0.021223	1.041	0.54784
P26639	Threonine--tRNA ligase, cytoplasmic OS=Homo sapiens OX=9606 GN=TARS	TARS	83.434	80.041	34	22	35	22	0.902	0.853	0.879	0.976	0.987	0.962	1.195	1.155	1.211	0.821	0.00024397	0.74	0.000143957	0.901	0.0041016
P26640	Valine--tRNA ligase OS=Homo sapiens OX=9606 GN=VARS	VARS	140.47	72.7	22.6	25	38	25	0.995	0.932	0.988	0.999	0.969	0.951	1.087	1.083	1.116	0.888	0.0023169	0.887	0.006198	0.999	0.95268
P26641	Elongation factor 1-gamma OS=Homo sapiens OX=9606 GN=EEF1G	EEF1G	50.118	31.629	31.1	15	23	15	1.004	1.054	1.007	0.97	1.018	0.998	1.043	0.984	1.037	0.975	0.3316	1	0.98708	1.026	0.28372
P26651	mRNA decay activator protein ZFP36 OS=Homo sapiens OX=9606 GN=ZFP36	ZFP36	34.003	2.7004	3.7	1	1	1	0.884	0.762	0.7	0.832	0.842	0.788	1.283	1.5	1.56	0.567	0.00086164	0.54	0.0024367	0.953	0.5014
P26885	Peptidyl-prolyl cis-trans isomerase FKBP2 OS=Homo sapiens OX=9606 GN=FKBP2	FKBP2	15.649	12.236	24.6	5	9	5	1.26	1.293	1.257	1.046	1.06	1.024	0.701	0.649	0.646	1.568	9.5796e-05	1.909	2.0382e-05	1.217	0.000135155
P27105	Erythrocyte band 7 integral membrane protein OS=Homo sapiens OX=9606 GN=STOM	STOM	31.73	77.219	34	8	18	8	1.273	1.249	1.346	0.996	0.997	1.014	0.69	0.766	0.72	1.382	0.0004625	1.778	0.000103836	1.286	0.00041538
P27144	Adenylate kinase 4, mitochondrial OS=Homo sapiens OX=9606 GN=AK4	AK4	25.268	19.948	28.3	6	7	6	0.869	0.842	0.841	1.105	1.042	1.083	1.051	1.087	1.065	1.008	0.70042	0.797	9.8757e-05	0.79	0.00031763
P27338	Amine oxidase [flavin-containing] B OS=Homo sapiens OX=9606 GN=MAOB	MAOB	58.762	1.6149	3.7	2	2	1
P27348	14-3-3 protein theta OS=Homo sapiens OX=9606 GN=YWHAQ	YWHAQ	27.764	132.08	43.3	14	52	9	0.817	0.82	0.906	0.895	0.985	0.904	1.342	1.32	1.193	0.722	0.0024242	0.66	0.00114108	0.913	0.116902
P27361	Mitogen-activated protein kinase 3 OS=Homo sapiens OX=9606 GN=MAPK3	MAPK3	43.135	62.473	32.2	13	22	10	1.071	1.045	1.031	1.08	1.065	1.068	0.883	0.929	0.877	1.195	0.00067512	1.17	0.00178462	0.979	0.155338
P27449	V-type proton ATPase 16 kDa proteolipid subunit OS=Homo sapiens OX=9606 GN=ATP6V0C	ATP6V0C	15.736	14.496	11.6	1	7	1	1.504	1.745	1.651	0.821	0.877	0.922	0.494	0.576	0.615	1.555	0.0036997	2.908	0.000162187	1.87	0.00033894
P27540	Aryl hydrocarbon receptor nuclear translocator OS=Homo sapiens OX=9606 GN=ARNT	ARNT	86.636	2.3502	1.9	1	1	1	0.972	0.893	0.863	0.947	0.942	0.713	1.244	1.273	1.283	0.685	0.054417	0.718	0.00080435	1.048	0.61518
P27635	60S ribosomal protein L10 OS=Homo sapiens OX=9606 GN=RPL10	RPL10	24.604	8.2741	14.5	4	10	4	1.06	1.048	1.069	0.964	0.917	0.941	0.986	1.002	1.087	0.918	0.06364	1.033	0.33664	1.126	0.00157873
P27694	Replication protein A 70 kDa DNA-binding subunit OS=Homo sapiens OX=9606 GN=RPA1	RPA1	68.137	77.361	31.2	17	25	17	0.836	0.819	0.811	0.832	0.835	0.796	1.446	1.416	1.426	0.574	2.3741e-06	0.575	4.4435e-07	1.001	0.94222
P27695	DNA-(apurinic or apyrimidinic site) lyase OS=Homo sapiens OX=9606 GN=APEX1	APEX1	35.554	47.211	35.2	7	13	7	0.813	0.871	0.807	0.943	0.922	0.903	1.288	1.177	1.196	0.756	0.00078391	0.68	0.00047848	0.9	0.0179385
P27707	Deoxycytidine kinase OS=Homo sapiens OX=9606 GN=DCK	DCK	30.518	53.123	36.5	9	11	9	0.695	0.665	0.718	0.874	0.862	0.86	1.483	1.585	1.514	0.567	4.8502e-06	0.454	1.58842e-05	0.8	0.0006152
P27708	CAD protein OS=Homo sapiens OX=9606 GN=CAD	CAD	242.98	141.12	15.8	27	37	26	0.895	0.9	0.864	0.994	0.968	0.92	1.186	1.147	1.194	0.817	0.00144187	0.754	9.6262e-05	0.923	0.036999
P27797	Calreticulin OS=Homo sapiens OX=9606 GN=CALR	CALR	48.141	129.48	57.3	19	58	19	1.199	1.294	1.274	1.098	1.138	1.154	0.624	0.613	0.628	1.818	1.7305e-06	2.02	4.3008e-06	1.111	0.0189006
P27816	Microtubule-associated protein 4 OS=Homo sapiens OX=9606 GN=MAP4	MAP4	121	96.607	26	24	33	24	0.969	0.974	0.995	1.024	1.099	1.123	0.901	0.979	0.936	1.153	0.018162	1.043	0.165375	0.905	0.027015
P27824	Calnexin OS=Homo sapiens OX=9606 GN=CANX	CANX	67.567	113.92	33.6	23	49	23	1.224	1.303	1.26	0.938	0.985	0.977	0.833	0.838	0.846	1.152	0.00085868	1.505	2.2824e-05	1.306	0.00034352
P27918	Properdin OS=Homo sapiens OX=9606 GN=CFP	CFP	51.276	8.4393	10.7	3	3	3	0.217	0.324	0.331	0.244	0.271	0.266	2.673	2.579	2.491	0.101	2.3014e-07	0.113	0.0039567	1.117	0.54442
P27986	Phosphatidylinositol 3-kinase regulatory subunit alpha OS=Homo sapiens OX=9606 GN=PIK3R1	PIK3R1	83.597	42.051	22.8	15	18	14	0.914	0.929	0.938	0.945	0.941	0.939	1.19	1.163	1.15	0.806	3.5167e-05	0.794	5.6037e-05	0.984	0.1133
P28039	Acyloxyacyl hydrolase OS=Homo sapiens OX=9606 GN=AOAH	AOAH	65.104	22.143	19.5	11	14	11	1.003	0.99	1.021	1.121	1.152	1.159	0.895	0.88	0.889	1.288	2.2026e-05	1.131	0.00026381	0.878	0.00067606
P28062	Proteasome subunit beta type-8 OS=Homo sapiens OX=9606 GN=PSMB8	PSMB8	30.354	92.258	35.1	8	14	8	0.938	0.985	0.98	1.042	1.059	1.103	1.007	0.999	1.046	1.05	0.092942	0.951	0.07578	0.906	0.0127012
P28065	Proteasome subunit beta type-9 OS=Homo sapiens OX=9606 GN=PSMB9	PSMB9	23.264	20.602	33.8	6	13	6	1.01	0.979	0.965	1.162	1.098	1.095	0.946	0.926	0.878	1.22	0.0024996	1.074	0.050299	0.88	0.0057212
P28066	Proteasome subunit alpha type-5 OS=Homo sapiens OX=9606 GN=PSMA5	PSMA5	26.411	104.36	52.7	10	24	10	0.997	0.992	1	1.134	1.052	1.05	0.95	0.924	0.957	1.143	0.0083835	1.056	0.0076241	0.924	0.090479
P28067	HLA class II histocompatibility antigen, DM alpha chain OS=Homo sapiens OX=9606 GN=HLA-DMA	HLA-DMA	29.194	1.8526	5	1	1	1	1.231	1.602	1.511	0.782	1.064	1.062	0.582	0.684	0.568	1.586	0.0181834	2.369	0.00096228	1.494	0.03548
P28068	HLA class II histocompatibility antigen, DM beta chain OS=Homo sapiens OX=9606 GN=HLA-DMB	HLA-DMB	28.943	3.0922	8.4	2	4	2	1.573	1.605	1.639	0.918	0.938	1.029	0.391	0.448	0.4	2.328	0.000101223	3.888	3.1884e-06	1.67	0.000157756
P28070	Proteasome subunit beta type-4 OS=Homo sapiens OX=9606 GN=PSMB4	PSMB4	29.204	29.35	25	4	12	4	1.062	1.052	1.08	1.024	1.097	1.094	0.854	0.866	0.954	1.202	0.0111448	1.194	0.0074021	0.993	0.80996
P28072	Proteasome subunit beta type-6 OS=Homo sapiens OX=9606 GN=PSMB6	PSMB6	25.357	9.893	19.2	5	9	5	1.206	1.23	1.086	0.947	0.93	0.846	0.9	0.984	0.907	0.976	0.60842	1.262	0.0084638	1.293	0.0078606
P28074	Proteasome subunit beta type-5 OS=Homo sapiens OX=9606 GN=PSMB5	PSMB5	28.48	18.289	8.7	2	4	2	1.189	1.425	1.313	1.023	1.042	1.094	0.658	0.751	0.575	1.592	0.0041022	1.979	0.00181702	1.243	0.0184381
P28161	Glutathione S-transferase Mu 2 OS=Homo sapiens OX=9606 GN=GSTM2	GSTM2	25.744	4.4035	22	5	6	1	0.89	0.962	0.964	1.131	1.229	1.035	0.988	0.883	0.988	1.187	0.051517	0.985	0.76786	0.829	0.029956
P28288	ATP-binding cassette sub-family D member 3 OS=Homo sapiens OX=9606 GN=ABCD3	ABCD3	75.475	41.454	20.5	13	15	13	1.202	1.161	1.145	0.908	0.952	0.905	0.964	0.921	0.883	0.999	0.98232	1.267	0.00124067	1.269	0.0004004
P28290	Sperm-specific antigen 2 OS=Homo sapiens OX=9606 GN=SSFA2	SSFA2	138.38	16.112	5.8	7	8	7	1.079	1.089	1.013	1.081	1.082	1.17	0.835	0.827	0.834	1.335	0.0082632	1.274	0.008861	0.954	0.25134
P28331	NADH-ubiquinone oxidoreductase 75 kDa subunit, mitochondrial OS=Homo sapiens OX=9606 GN=NDUFS1	NDUFS1	79.467	279.03	36.9	22	43	22	1.132	1.135	1.168	1.055	1.034	1.058	0.845	0.823	0.805	1.273	0.000103301	1.389	4.2258e-05	1.092	0.0020981
P28340	DNA polymerase delta catalytic subunit OS=Homo sapiens OX=9606 GN=POLD1	POLD1	123.63	15.846	8.4	9	9	9	0.759	0.753	0.78	0.84	0.843	0.754	1.448	1.53	1.505	0.544	0.000104168	0.511	2.1319e-06	0.941	0.189959
P28482	Mitogen-activated protein kinase 1 OS=Homo sapiens OX=9606 GN=MAPK1	MAPK1	41.389	72.591	28.6	10	23	7	0.941	0.902	0.942	1.026	1.021	1.015	1.061	1.032	1.115	0.954	0.181182	0.868	0.006202	0.91	0.002898
P28676	Grancalcin OS=Homo sapiens OX=9606 GN=GCA	GCA	24.01	28.182	27.6	5	9	5	0.449	0.531	0.474	0.68	0.736	0.711	1.946	1.841	1.785	0.382	4.6799e-06	0.261	1.85966e-05	0.684	0.0021751
P28702	Retinoic acid receptor RXR-beta OS=Homo sapiens OX=9606 GN=RXRB	RXRB	56.921	7.6664	4.3	2	2	1	0.981	1.247	1.035	0.929	0.871	0.927	0.933	1.104	1.085	0.873	0.081781	1.045	0.66876	1.197	0.082517
P28715	DNA repair protein complementing XP-G cells OS=Homo sapiens OX=9606 GN=ERCC5	ERCC5	133.11	1.6743	0.9	1	1	1
P28799	Granulins OS=Homo sapiens OX=9606 GN=GRN	GRN	63.544	130.55	30.2	15	25	15	1.466	1.491	1.588	1.091	1.065	1.096	0.366	0.407	0.363	2.863	4.9913e-06	4.001	3.0556e-06	1.398	0.00020396
P28838	Cytosol aminopeptidase OS=Homo sapiens OX=9606 GN=LAP3	LAP3	56.166	273.67	56.5	26	69	26	1.024	1.012	0.961	1.41	1.413	1.506	0.537	0.499	0.522	2.779	2.333e-06	1.924	2.1318e-05	0.692	0.00022313
P28907	ADP-ribosyl cyclase/cyclic ADP-ribose hydrolase 1 OS=Homo sapiens OX=9606 GN=CD38	CD38	34.328	8.7846	17	5	7	5	0.907	0.89	0.896	1.042	1.039	1.074	1.065	1.034	1.034	1.007	0.65454	0.86	0.000179955	0.854	0.000184128
P29083	General transcription factor IIE subunit 1 OS=Homo sapiens OX=9606 GN=GTF2E1	GTF2E1	49.452	2.2715	3.2	2	2	2	0.742	0.693	0.737	0.854	0.785	0.912	1.501	1.617	1.347	0.571	0.00123536	0.486	0.00023665	0.851	0.030363
P29084	Transcription initiation factor IIE subunit beta OS=Homo sapiens OX=9606 GN=GTF2E2	GTF2E2	33.043	2.5981	5.2	2	2	2
P29144	Tripeptidyl-peptidase 2 OS=Homo sapiens OX=9606 GN=TPP2	TPP2	138.35	196.11	36	37	56	37	0.995	1.015	1.01	1.013	0.991	1.006	1.02	0.991	1.001	0.999	0.95534	1.003	0.808	1.003	0.72548
P29218	Inositol monophosphatase 1 OS=Homo sapiens OX=9606 GN=IMPA1	IMPA1	30.188	61.357	33.9	9	12	9	1.077	1.104	1.055	1.042	1.118	1.031	0.901	0.879	0.891	1.195	0.0025613	1.212	0.00021629	1.014	0.63932
P29323	Ephrin type-B receptor 2 OS=Homo sapiens OX=9606 GN=EPHB2	EPHB2	117.49	10.29	4.6	3	3	3	1.333	1.352	1.402	0.964	1.02	1.023	0.604	0.68	0.659	1.548	0.00041574	2.103	4.1083e-05	1.359	0.0002364
P29350	Tyrosine-protein phosphatase non-receptor type 6 OS=Homo sapiens OX=9606 GN=PTPN6	PTPN6	67.56	144.24	50.8	28	54	28	0.766	0.763	0.785	0.877	0.888	0.803	1.441	1.422	1.442	0.597	0.003799	0.538	2.0055e-07	0.901	0.034896
P29353	SHC-transforming protein 1 OS=Homo sapiens OX=9606 GN=SHC1	SHC1	62.821	9.6105	11	6	6	6	0.751	0.74	1.025	0.967	0.863	0.924	1.226	1.235	1.203	0.752	0.00108151	0.687	0.067957	0.914	0.41556
P29372	DNA-3-methyladenine glycosylase OS=Homo sapiens OX=9606 GN=MPG	MPG	32.868	16.616	20.1	4	4	4	0.887	0.714	0.755	0.897	0.819	0.745	1.44	1.482	1.38	0.572	0.00061849	0.548	0.00088477	0.957	0.6215
P29373	Cellular retinoic acid-binding protein 2 OS=Homo sapiens OX=9606 GN=CRABP2	CRABP2	15.693	5.0178	18.1	2	2	2	1.298	1.275	1.357	1.039	1.064	1.084	0.632	0.684	0.626	1.641	8.2622e-05	2.024	3.5294e-05	1.233	0.00070389
P29374	AT-rich interactive domain-containing protein 4A OS=Homo sapiens OX=9606 GN=ARID4A	ARID4A	142.75	7.5745	3.5	5	5	5	0.924	0.882	0.897	0.801	0.804	0.892	1.292	1.347	1.322	0.63	0.00024113	0.682	3.5106e-05	1.082	0.100664
P29401	Transketolase OS=Homo sapiens OX=9606 GN=TKT	TKT	67.877	305.16	42.9	27	86	27	0.87	0.895	0.888	0.902	0.954	0.917	1.242	1.22	1.24	0.749	8.0003e-05	0.717	2.6101e-06	0.957	0.077598
P29466	Caspase-1 OS=Homo sapiens OX=9606 GN=CASP1	CASP1	45.158	74.638	41.1	14	27	12	0.803	0.773	0.813	1	1.003	0.986	1.255	1.175	1.288	0.804	0.00144319	0.643	0.000142769	0.799	0.000156453
P29558	RNA-binding motif, single-stranded-interacting protein 1 OS=Homo sapiens OX=9606 GN=RBMS1	RBMS1	44.505	9.1616	11.6	4	6	4	1.031	1.015	1.035	1.044	1.006	1.084	0.98	1.031	0.989	1.045	0.177701	1.027	0.183401	0.983	0.49856
P29590	Protein PML OS=Homo sapiens OX=9606 GN=PML	PML	97.55	53.56	13.9	12	14	12	1.026	1.02	0.996	1.103	1.037	1.091	0.906	0.941	0.924	1.166	0.0022013	1.098	0.0027819	0.942	0.046461
P29597	Non-receptor tyrosine-protein kinase TYK2 OS=Homo sapiens OX=9606 GN=TYK2	TYK2	133.65	17.981	7.2	7	7	7	0.848	0.956	0.914	0.951	0.968	0.971	1.158	1.173	1.079	0.848	0.0035235	0.797	0.0064227	0.94	0.153484
P29692	Elongation factor 1-delta OS=Homo sapiens OX=9606 GN=EEF1D	EEF1D	31.121	177.99	47.7	11	28	9	0.928	0.914	0.881	1.041	1.061	1.001	1.051	1.064	1.097	0.966	0.179882	0.848	0.00117613	0.878	0.004797
P29728	2'-5'-oligoadenylate synthase 2 OS=Homo sapiens OX=9606 GN=OAS2	OAS2	82.43	15.708	11.8	7	7	7	0.809	0.875	0.91	0.85	0.873	0.903	1.257	1.304	1.217	0.695	0.000162119	0.687	0.00070144	0.988	0.75162
P29966	Myristoylated alanine-rich C-kinase substrate OS=Homo sapiens OX=9606 GN=MARCKS	MARCKS	31.554	61.016	26.8	7	15	7	1.101	1.041	1.109	1.301	1.309	1.446	0.427	0.453	0.485	2.971	2.3419e-05	2.382	3.5953e-05	0.802	0.0051235
P30038	Delta-1-pyrroline-5-carboxylate dehydrogenase, mitochondrial OS=Homo sapiens OX=9606 GN=ALDH4A1	ALDH4A1	61.719	52.295	31.4	16	26	16	1.099	1.127	1.16	0.948	0.942	0.931	0.968	0.955	0.977	0.973	0.031164	1.168	0.00079939	1.2	0.0003798
P30040	Endoplasmic reticulum resident protein 29 OS=Homo sapiens OX=9606 GN=ERP29	ERP29	28.993	39.208	37.5	10	22	10	1.102	1.174	1.163	0.913	0.967	1	0.936	0.904	0.903	1.05	0.172838	1.254	0.00059979	1.194	0.0058029
P30041	Peroxiredoxin-6 OS=Homo sapiens OX=9606 GN=PRDX6	PRDX6	25.035	34.673	43.8	7	22	7	0.928	0.944	0.931	0.968	0.959	1.001	1.152	1.096	1.119	0.87	0.00199561	0.832	0.00028219	0.957	0.036239
P30043	Flavin reductase (NADPH) OS=Homo sapiens OX=9606 GN=BLVRB	BLVRB	22.119	71.276	59.7	10	32	10	1.185	1.142	1.17	1.152	1.138	1.137	0.656	0.664	0.696	1.7	4.4271e-06	1.735	1.63364e-05	1.02	0.15884
P30044	Peroxiredoxin-5, mitochondrial OS=Homo sapiens OX=9606 GN=PRDX5	PRDX5	22.086	20.18	36.9	6	21	6	0.922	0.84	0.908	1.013	0.994	0.983	1.163	1.126	1.16	0.867	0.00046184	0.774	0.00111544	0.893	0.019438
P30046	D-dopachrome decarboxylase OS=Homo sapiens OX=9606 GN=DDT	DDT	12.712	27.782	33.9	4	9	4	0.849	0.861	0.925	1.079	1.025	1.019	1.111	1.141	1.204	0.904	0.027523	0.762	0.00158082	0.844	0.0061182
P30047	GTP cyclohydrolase 1 feedback regulatory protein OS=Homo sapiens OX=9606 GN=GCHFR	GCHFR	9.6981	19.54	19	1	2	1	1.022	1.236	1.073	1.278	1.361	1.534	0.534	0.449	0.504	2.806	0.000156487	2.24	0.00045944	0.798	0.044725
P30048	Thioredoxin-dependent peroxide reductase, mitochondrial OS=Homo sapiens OX=9606 GN=PRDX3	PRDX3	27.692	89.948	43.8	10	43	10	1.2	1.226	1.234	1.028	1.037	1.051	0.782	0.723	0.784	1.361	0.00034474	1.599	7.6359e-05	1.175	0.000115218
P30049	ATP synthase subunit delta, mitochondrial OS=Homo sapiens OX=9606 GN=ATP5F1D	ATP5F1D	17.49	9.5245	22.6	3	10	3	1.151	1.087	1.223	1.065	1.008	1.045	0.785	0.86	0.797	1.277	0.00166165	1.417	0.00140155	1.11	0.051536
P30050	60S ribosomal protein L12 OS=Homo sapiens OX=9606 GN=RPL12	RPL12	17.818	63.193	35.8	5	9	5	1.11	1.016	1.035	1.056	1.025	0.988	0.963	0.973	1.037	1.032	0.34842	1.063	0.160404	1.03	0.42804
P30084	Enoyl-CoA hydratase, mitochondrial OS=Homo sapiens OX=9606 GN=ECHS1	ECHS1	31.387	81.889	40	10	22	10	1.231	1.24	1.176	1.127	1.089	1.123	0.654	0.651	0.684	1.679	1.55643e-05	1.834	1.60357e-05	1.092	0.0113388
P30085	UMP-CMP kinase OS=Homo sapiens OX=9606 GN=CMPK1	CMPK1	22.222	60.055	27.6	5	13	5	0.99	1.044	0.978	1.077	1.236	1.142	0.882	0.805	0.898	1.337	0.0052024	1.165	0.017475	0.872	0.038161
P30086	Phosphatidylethanolamine-binding protein 1 OS=Homo sapiens OX=9606 GN=PEBP1	PEBP1	21.057	57.946	62.6	10	23	10	0.999	1.14	1.057	1.06	1.157	1.122	0.85	0.867	0.844	1.304	0.00059836	1.248	0.0048959	0.957	0.3878
P30101	Protein disulfide-isomerase A3 OS=Homo sapiens OX=9606 GN=PDIA3	PDIA3	56.782	279.9	57	29	85	29	1.161	1.198	1.187	1.055	1.076	1.07	0.768	0.743	0.788	1.392	5.5659e-05	1.542	2.1866e-05	1.108	0.00074212
P30153	Serine/threonine-protein phosphatase 2A 65 kDa regulatory subunit A alpha isoform OS=Homo sapiens OX=9606 GN=PPP2R1A	PPP2R1A	65.308	78.456	29.2	16	36	13	0.925	0.887	0.934	1.001	1.027	0.967	1.121	1.071	1.099	0.91	0.0125153	0.834	0.00092399	0.917	0.02118
P30154	Serine/threonine-protein phosphatase 2A 65 kDa regulatory subunit A beta isoform OS=Homo sapiens OX=9606 GN=PPP2R1B	PPP2R1B	66.213	4.6697	10.1	5	7	2	0.856	0.762	0.877	0.93	0.905	0.914	1.336	1.296	1.272	0.704	2.4057e-05	0.639	0.00059941	0.908	0.088745
P30260	Cell division cycle protein 27 homolog OS=Homo sapiens OX=9606 GN=CDC27	CDC27	91.866	5.3213	1.2	1	1	1	1.011	0.962	0.952	1.023	0.976	0.943	1.107	1.09	1.042	0.908	0.031736	0.903	0.0171016	0.994	0.8615
P30273	High affinity immunoglobulin epsilon receptor subunit gamma OS=Homo sapiens OX=9606 GN=FCER1G	FCER1G	9.6674	14.894	33.7	4	8	4	0.883	0.968	0.963	1.364	1.446	1.539	0.675	0.602	0.632	2.278	6.4206e-05	1.474	0.00095915	0.647	0.00068471
P30405	Peptidyl-prolyl cis-trans isomerase F, mitochondrial OS=Homo sapiens OX=9606 GN=PPIF	PPIF	22.04	30.268	39.6	7	17	5	1.236	1.257	1.2	1.088	1.009	1.117	0.638	0.676	0.66	1.628	0.000155646	1.871	4.1895e-06	1.149	0.0138392
P30419	Glycylpeptide N-tetradecanoyltransferase 1 OS=Homo sapiens OX=9606 GN=NMT1	NMT1	56.806	32.406	19.8	8	13	8	0.924	0.869	0.903	0.963	1.027	0.984	1.151	1.143	1.2	0.851	0.0026585	0.772	0.00038091	0.907	0.0196416
P30447	HLA class I histocompatibility antigen, A-23 alpha chain OS=Homo sapiens OX=9606 GN=HLA-A	HLA-A	40.732	27.655	51.8	16	30	0
P30453	HLA class I histocompatibility antigen, A-34 alpha chain OS=Homo sapiens OX=9606 GN=HLA-A	HLA-A	41.054	25.594	47.9	15	36	0
P30479	HLA class I histocompatibility antigen, B-41 alpha chain OS=Homo sapiens OX=9606 GN=HLA-B	HLA-B	40.539	4.1226	31.8	10	20	0
P30481	HLA class I histocompatibility antigen, B-44 alpha chain OS=Homo sapiens OX=9606 GN=HLA-B	HLA-B	40.481	12.691	33.4	11	26	2	1.063	1.135	1.139	1.226	1.165	1.11	0.546	0.728	0.65	1.82	0.0023971	1.734	0.0030035	0.953	0.26104
P30485	HLA class I histocompatibility antigen, B-47 alpha chain OS=Homo sapiens OX=9606 GN=HLA-B	HLA-B	40.571	8.5341	28.7	9	18	2	1.016	0.984	1.073	1.449	1.395	1.419	0.531	0.531	0.588	2.584	1.59331e-05	1.862	0.00012241	0.721	0.00028303
P30499	HLA class I histocompatibility antigen, Cw-1 alpha chain OS=Homo sapiens OX=9606 GN=HLA-C	HLA-C	40.964	2.6363	32.5	9	14	1	1.36	1.414	1.418	0.78	0.747	0.669	0.992	0.967	0.793	0.798	0.05724	1.523	0.0041047	1.909	0.000164401
P30504	HLA class I histocompatibility antigen, Cw-4 alpha chain OS=Homo sapiens OX=9606 GN=HLA-C	HLA-C	40.994	9.17	41.5	11	19	1	0.869	0.961	0.905	1.608	1.645	1.848	0.347	0.36	0.387	4.663	4.4122e-06	2.5	2.483e-05	0.536	0.00028037
P30508	HLA class I histocompatibility antigen, Cw-12 alpha chain OS=Homo sapiens OX=9606 GN=HLA-C	HLA-C	40.885	63.695	45.6	12	24	0
P30511	HLA class I histocompatibility antigen, alpha chain F OS=Homo sapiens OX=9606 GN=HLA-F	HLA-F	39.061	18.806	22.8	7	10	5	1.124	1.133	1.091	1.173	1.121	1.004	0.862	0.734	0.85	1.348	0.0123381	1.369	0.0038639	1.015	0.73866
P30519	Heme oxygenase 2 OS=Homo sapiens OX=9606 GN=HMOX2	HMOX2	36.032	19.434	27.2	8	13	8	1.063	1.123	1.119	0.919	1.003	1.011	0.956	0.853	0.917	1.076	0.179897	1.212	0.0068605	1.127	0.027375
P30520	Adenylosuccinate synthetase isozyme 2 OS=Homo sapiens OX=9606 GN=ADSS	ADSS	50.097	58.276	39.7	15	24	15	0.816	0.799	0.778	0.985	0.933	0.921	1.294	1.318	1.236	0.738	0.00041596	0.622	3.7896e-05	0.843	0.002324
P30533	Alpha-2-macroglobulin receptor-associated protein OS=Homo sapiens OX=9606 GN=LRPAP1	LRPAP1	41.465	82.494	45.9	20	28	20	1.29	1.314	1.343	1.096	1.149	1.149	0.486	0.523	0.509	2.236	3.5438e-06	2.6	1.2632e-06	1.163	0.00151912
P30536	Translocator protein OS=Homo sapiens OX=9606 GN=TSPO	TSPO	18.828	5.2291	13.6	3	8	3	1.033	1.11	0.999	0.899	0.928	0.851	1.028	1	1.027	0.877	0.0079174	1.028	0.44822	1.173	0.0164194
P30566	Adenylosuccinate lyase OS=Homo sapiens OX=9606 GN=ADSL	ADSL	54.889	42.361	19.6	8	16	8	0.891	0.959	0.86	0.941	0.98	0.925	1.248	1.168	1.249	0.777	0.00084033	0.739	0.00149732	0.952	0.24354
P30622	CAP-Gly domain-containing linker protein 1 OS=Homo sapiens OX=9606 GN=CLIP1	CLIP1	162.24	143.83	24.5	35	41	33	0.975	0.937	0.988	1.073	1.087	1.083	0.981	0.971	0.99	1.102	0.000138825	0.986	0.43586	0.894	0.002397
P30626	Sorcin OS=Homo sapiens OX=9606 GN=SRI	SRI	21.676	44.654	51	9	17	9	0.913	0.958	0.926	1.041	1.081	1.081	1.065	1.03	1.018	1.029	0.197165	0.898	0.0055232	0.873	0.0020438
P30679	Guanine nucleotide-binding protein subunit alpha-15 OS=Homo sapiens OX=9606 GN=GNA15	GNA15	43.568	6.0862	6.1	2	3	2	1.062	1.12	1.068	1.072	0.97	1.105	0.945	0.894	0.849	1.171	0.034937	1.209	0.0056607	1.033	0.47838
P30685	HLA class I histocompatibility antigen, B-35 alpha chain OS=Homo sapiens OX=9606 GN=HLA-B	HLA-B	40.455	14.631	37	11	25	0
P30740	Leukocyte elastase inhibitor OS=Homo sapiens OX=9606 GN=SERPINB1	SERPINB1	42.741	138.75	47	19	58	18	0.663	0.666	0.633	0.778	0.796	0.735	1.645	1.641	1.669	0.466	3.0396e-06	0.396	3.4519e-07	0.85	0.0048152
P30837	Aldehyde dehydrogenase X, mitochondrial OS=Homo sapiens OX=9606 GN=ALDH1B1	ALDH1B1	57.206	19.661	12.8	6	8	5	1.117	1.141	1.128	1.009	0.974	1.019	0.865	0.904	0.878	1.134	0.0026213	1.279	6.362e-05	1.128	0.00131507
P30876	DNA-directed RNA polymerase II subunit RPB2 OS=Homo sapiens OX=9606 GN=POLR2B	POLR2B	133.9	47.147	15.4	19	22	19	0.933	0.917	0.928	0.918	0.862	0.808	1.203	1.267	1.262	0.693	0.00081792	0.744	7.5699e-05	1.073	0.19188
P31040	Succinate dehydrogenase [ubiquinone] flavoprotein subunit, mitochondrial OS=Homo sapiens OX=9606 GN=SDHA	SDHA	72.691	144.83	39.6	19	35	19	1.124	1.132	1.129	0.985	1.031	1.037	0.897	0.856	0.88	1.16	0.0022177	1.286	0.0029761	1.109	0.024201
P31146	Coronin-1A OS=Homo sapiens OX=9606 GN=CORO1A	CORO1A	51.026	137.03	37.1	22	54	20	0.86	0.821	0.838	0.972	0.945	0.946	1.208	1.158	1.209	0.801	0.000198274	0.705	5.8669e-05	0.88	0.00141618
P31150	Rab GDP dissociation inhibitor alpha OS=Homo sapiens OX=9606 GN=GDI1	GDI1	50.582	81.743	41.8	16	44	9	1.153	1.097	1.137	1.111	1.072	1.065	0.791	0.798	0.838	1.338	0.000197911	1.396	0.000139102	1.043	0.102157
P31153	S-adenosylmethionine synthase isoform type-2 OS=Homo sapiens OX=9606 GN=MAT2A	MAT2A	43.66	57.264	37.5	12	17	12	0.911	0.87	0.869	0.932	0.936	0.915	1.226	1.255	1.225	0.751	1.54806e-05	0.715	4.1556e-05	0.952	0.044719
P31321	cAMP-dependent protein kinase type I-beta regulatory subunit OS=Homo sapiens OX=9606 GN=PRKAR1B	PRKAR1B	43.072	5.0452	8.7	4	5	1	1.057	0.958	1.201	1.262	0.971	1.209	0.85	0.821	0.743	1.426	0.0181362	1.332	0.020898	0.934	0.5623
P31323	cAMP-dependent protein kinase type II-beta regulatory subunit OS=Homo sapiens OX=9606 GN=PRKAR2B	PRKAR2B	46.302	3.1025	11.2	4	7	2	0.672	0.722	0.688	0.905	0.913	0.716	1.465	1.52	1.565	0.557	0.00194494	0.458	1.52349e-05	0.822	0.081443
P31483	Nucleolysin TIA-1 isoform p40 OS=Homo sapiens OX=9606 GN=TIA1	TIA1	42.963	26.481	11.4	4	6	2	0.881	0.929	0.833	0.865	0.826	0.834	1.275	1.384	1.326	0.634	7.8991e-05	0.663	0.00047857	1.047	0.26298
P31641	Sodium- and chloride-dependent taurine transporter OS=Homo sapiens OX=9606 GN=SLC6A6	SLC6A6	69.829	8.2724	5.6	3	4	3	1.209	1.253	1.261	1.046	0.94	0.936	0.833	0.806	0.794	1.201	0.0095442	1.53	2.2522e-05	1.274	0.0032421
P31689	DnaJ homolog subfamily A member 1 OS=Homo sapiens OX=9606 GN=DNAJA1	DNAJA1	44.868	26.94	24.9	9	13	9	0.85	0.903	0.832	0.888	0.878	0.85	1.292	1.28	1.298	0.676	4.4939e-06	0.668	8.1915e-05	0.988	0.67976
P31749	RAC-alpha serine/threonine-protein kinase OS=Homo sapiens OX=9606 GN=AKT1	AKT1	55.686	41.983	26.5	11	14	8	0.904	0.902	0.887	1.031	0.995	1.055	1.078	1.138	1.082	0.934	0.049364	0.817	0.00039701	0.874	0.00174111
P31751	RAC-beta serine/threonine-protein kinase OS=Homo sapiens OX=9606 GN=AKT2	AKT2	55.768	6.5778	18.5	8	8	5	0.889	0.798	0.769	0.972	0.919	0.907	1.281	1.352	1.248	0.721	0.00049934	0.633	0.00075563	0.878	0.052781
P31930	Cytochrome b-c1 complex subunit 1, mitochondrial OS=Homo sapiens OX=9606 GN=UQCRC1	UQCRC1	52.645	88.62	40.2	15	28	14	1.124	1.175	1.146	1.074	1.065	1.084	0.8	0.77	0.772	1.376	1.90369e-05	1.471	2.3403e-05	1.069	0.008595
P31937	3-hydroxyisobutyrate dehydrogenase, mitochondrial OS=Homo sapiens OX=9606 GN=HIBADH	HIBADH	35.329	16.994	16.7	4	6	4	1.189	1.252	1.209	0.99	1.119	1.026	0.756	0.74	0.798	1.367	0.00188188	1.591	6.4029e-05	1.164	0.0177438
P31939	Bifunctional purine biosynthesis protein PURH OS=Homo sapiens OX=9606 GN=ATIC	ATIC	64.615	122.29	43.8	20	34	20	0.895	0.891	0.892	1	1.035	1.044	1.088	1.129	1.111	0.925	0.0101171	0.805	0.0024602	0.87	0.0088784
P31941	DNA dC->dU-editing enzyme APOBEC-3A OS=Homo sapiens OX=9606 GN=APOBEC3A	APOBEC3A	23.012	3.2872	12.1	3	3	3	0.398	0.449	0.367	0.874	0.927	0.958	1.896	1.68	1.649	0.528	0.00024093	0.232	3.851e-05	0.44	0.00021795
P31942	Heterogeneous nuclear ribonucleoprotein H3 OS=Homo sapiens OX=9606 GN=HNRNPH3	HNRNPH3	36.926	75.596	29.8	9	21	8	0.817	0.784	0.847	0.949	0.851	0.902	1.305	1.301	1.284	0.695	0.0075233	0.629	3.75e-05	0.906	0.063663
P31943	Heterogeneous nuclear ribonucleoprotein H OS=Homo sapiens OX=9606 GN=HNRNPH1	HNRNPH1	49.229	104.07	33.6	13	44	4	0.735	0.797	0.706	0.809	0.853	0.71	1.582	1.357	1.565	0.527	0.00095639	0.497	0.00033565	0.944	0.43476
P31946	14-3-3 protein beta/alpha OS=Homo sapiens OX=9606 GN=YWHAB	YWHAB	28.082	109.7	40.7	10	62	4	0.818	0.895	0.87	0.924	0.984	0.998	1.227	1.184	1.171	0.811	0.00160324	0.721	0.00040169	0.889	0.029499
P31947	14-3-3 protein sigma OS=Homo sapiens OX=9606 GN=SFN	SFN	27.774	1.7374	13.3	4	24	1	0.674	0.69	1.003	1.206	0.793	1.232	1.088	1.396	1.061	0.911	0.56816	0.668	0.056765	0.733	0.184338
P31948	Stress-induced-phosphoprotein 1 OS=Homo sapiens OX=9606 GN=STIP1	STIP1	62.639	84.507	46.2	29	58	29	0.983	1.024	0.981	1.067	1.089	1.125	0.952	0.909	0.903	1.187	0.00163775	1.081	0.022915	0.911	0.0108642
P31949	Protein S100-A11 OS=Homo sapiens OX=9606 GN=S100A11	S100A11	11.74	17.264	52.4	6	10	6	1.135	1.376	1.237	1.183	1.274	1.237	0.492	0.384	0.559	2.574	0.00104057	2.612	0.00142315	1.015	0.85216
P31997	Carcinoembryonic antigen-related cell adhesion molecule 8 OS=Homo sapiens OX=9606 GN=CEACAM8	CEACAM8	38.153	3.6289	4	1	1	1
P32019	Type II inositol 1,4,5-trisphosphate 5-phosphatase OS=Homo sapiens OX=9606 GN=INPP5B	INPP5B	112.85	1.2407	1.1	1	1	1
P32119	Peroxiredoxin-2 OS=Homo sapiens OX=9606 GN=PRDX2	PRDX2	21.892	13.253	31.8	8	16	7	0.733	0.767	0.721	0.744	0.75	0.698	1.642	1.561	1.574	0.459	4.6856e-06	0.465	2.9857e-06	1.013	0.67314
P32121	Beta-arrestin-2 OS=Homo sapiens OX=9606 GN=ARRB2	ARRB2	46.105	30.901	23.2	9	17	8	0.919	0.927	0.917	0.914	0.872	0.804	1.264	1.233	1.258	0.69	0.00061944	0.736	1.5998e-06	1.067	0.22108
P32189	Glycerol kinase OS=Homo sapiens OX=9606 GN=GK	GK	61.244	29.277	22.9	11	13	11	1.111	1.13	1.076	1.226	1.228	1.225	0.617	0.678	0.719	1.827	0.0053958	1.647	0.00043652	0.902	0.018644
P32241	Vasoactive intestinal polypeptide receptor 1 OS=Homo sapiens OX=9606 GN=VIPR1	VIPR1	51.547	1.3397	5	2	2	2	1.185	1.151	1.229	0.912	0.976	0.895	0.907	0.907	0.939	1.011	0.73874	1.295	0.00031638	1.281	0.00157629
P32246	C-C chemokine receptor type 1 OS=Homo sapiens OX=9606 GN=CCR1	CCR1	41.172	3.0846	3.7	1	1	1	1.051	1.166	1.232	1.09	1.093	1.232	0.691	0.803	0.71	1.549	0.0020354	1.565	0.0024155	1.01	0.88612
P32249	G-protein coupled receptor 183 OS=Homo sapiens OX=9606 GN=GPR183	GPR183	41.224	1.3405	2.8	1	1	1	1.497	1.403	1.468	0.955	1.006	1.066	0.548	0.551	0.555	1.83	0.0027977	2.641	4.9256e-07	1.443	0.00058228
P32320	Cytidine deaminase OS=Homo sapiens OX=9606 GN=CDA	CDA	16.185	74.815	62.3	8	14	8	0.836	0.83	0.821	0.945	0.964	0.931	1.345	1.308	1.236	0.73	0.00030276	0.639	6.0818e-05	0.876	0.00030479
P32321	Deoxycytidylate deaminase OS=Homo sapiens OX=9606 GN=DCTD	DCTD	20.016	18.041	12.9	2	2	2	0.992	0.976	1.063	1.04	1.086	1.069	0.937	0.939	0.984	1.117	0.0055376	1.06	0.133339	0.949	0.141085
P32418	Sodium/calcium exchanger 1 OS=Homo sapiens OX=9606 GN=SLC8A1	SLC8A1	108.55	8.5406	4.1	4	5	4
P32455	Guanylate-binding protein 1 OS=Homo sapiens OX=9606 GN=GBP1	GBP1	67.93	78.032	31.4	19	40	14	0.953	0.933	1.005	1.508	1.583	1.685	0.432	0.412	0.451	3.688	3.0208e-06	2.232	1.97619e-05	0.605	0.00021541
P32456	Guanylate-binding protein 2 OS=Homo sapiens OX=9606 GN=GBP2	GBP2	67.208	20.341	18.4	10	22	7	0.879	0.814	0.762	1.394	1.398	1.346	0.77	0.806	0.821	1.726	1.87309e-05	1.024	0.6457	0.593	0.0002609
P32519	ETS-related transcription factor Elf-1 OS=Homo sapiens OX=9606 GN=ELF1	ELF1	67.497	13.565	6.9	3	3	3	0.908	0.942	0.813	1.082	0.919	0.854	1.125	1.254	1.213	0.795	0.038584	0.741	0.0053622	0.933	0.46608
P32780	General transcription factor IIH subunit 1 OS=Homo sapiens OX=9606 GN=GTF2H1	GTF2H1	62.031	3.9851	6.6	3	3	3	1.043	0.92	1.101	1.067	1.155	1.119	0.855	0.846	0.963	1.254	0.0086822	1.15	0.108763	0.917	0.20022
P32942	Intercellular adhesion molecule 3 OS=Homo sapiens OX=9606 GN=ICAM3	ICAM3	59.54	12.726	9.3	5	6	5	0.716	0.648	0.74	0.782	0.788	0.602	1.613	1.666	1.682	0.438	0.0113167	0.424	3.6661e-05	0.969	0.8036
P32969	60S ribosomal protein L9 OS=Homo sapiens OX=9606 GN=RPL9	RPL9	21.863	14.083	21.4	5	6	5	1.095	1.102	1.132	1.086	1.195	1.201	0.793	0.777	0.771	1.487	0.00030182	1.422	1.58629e-05	0.956	0.26898
P33121	Long-chain-fatty-acid--CoA ligase 1 OS=Homo sapiens OX=9606 GN=ACSL1	ACSL1	77.942	92.064	34.4	25	43	23	1.443	1.53	1.536	0.989	1.013	1.017	0.485	0.506	0.48	2.052	1.2642e-06	3.065	8.4866e-07	1.494	5.6698e-05
P33176	Kinesin-1 heavy chain OS=Homo sapiens OX=9606 GN=KIF5B	KIF5B	109.68	232.69	43.9	36	54	36	1.002	1.021	0.993	1.092	1.097	1.082	0.931	0.917	0.954	1.167	0.00022135	1.076	0.0064642	0.922	0.0008825
P33240	Cleavage stimulation factor subunit 2 OS=Homo sapiens OX=9606 GN=CSTF2	CSTF2	60.959	35.771	26.7	12	15	8	0.822	0.769	0.791	1.026	0.916	0.956	1.269	1.281	1.33	0.747	0.00125516	0.614	3.7426e-05	0.822	0.006978
P33241	Lymphocyte-specific protein 1 OS=Homo sapiens OX=9606 GN=LSP1	LSP1	37.191	246.21	65.5	17	36	17	1.066	1.036	0.997	1.008	1.023	1.03	1.005	0.94	0.985	1.045	0.101456	1.058	0.112999	1.012	0.58802
P33316	Deoxyuridine 5'-triphosphate nucleotidohydrolase, mitochondrial OS=Homo sapiens OX=9606 GN=DUT	DUT	26.563	8.6498	16.7	3	3	3	0.934	0.966	0.979	0.896	1.006	0.964	1.166	1.123	1.133	0.838	0.0074952	0.841	0.00065983	1.005	0.88846
P33527	Multidrug resistance-associated protein 1 OS=Homo sapiens OX=9606 GN=ABCC1	ABCC1	171.59	54.761	11	14	14	11	1.248	1.18	1.365	1.072	1.042	1.043	0.703	0.751	0.775	1.416	0.00032051	1.702	0.00049522	1.201	0.0138394
P33681	T-lymphocyte activation antigen CD80 OS=Homo sapiens OX=9606 GN=CD80	CD80	33.048	7.641	6.6	1	1	1	1.249	0.881	1.297	1.123	1.25	1.012	0.571	0.888	0.783	1.51	0.042619	1.529	0.076899	1.012	0.99158
P33897	ATP-binding cassette sub-family D member 1 OS=Homo sapiens OX=9606 GN=ABCD1	ABCD1	82.936	24.351	14.5	9	12	9	1.277	1.248	1.362	1.069	1.042	1.051	0.573	0.685	0.7	1.615	0.0170358	1.985	0.00055657	1.229	0.00164022
P33908	Mannosyl-oligosaccharide 1,2-alpha-mannosidase IA OS=Homo sapiens OX=9606 GN=MAN1A1	MAN1A1	72.968	3.5514	3.2	3	3	2	1.036	1.168	1.097	0.906	1.049	0.957	0.987	0.933	0.967	1.009	0.88508	1.143	0.025557	1.134	0.083817
P33991	DNA replication licensing factor MCM4 OS=Homo sapiens OX=9606 GN=MCM4	MCM4	96.557	34.96	13.6	9	11	9	0.575	0.569	0.541	0.783	0.785	0.708	1.79	1.698	1.775	0.432	2.2098e-05	0.32	6.8701e-07	0.74	0.00151874
P33992	DNA replication licensing factor MCM5 OS=Homo sapiens OX=9606 GN=MCM5	MCM5	82.285	32.245	20.2	12	14	12	0.598	0.533	0.553	0.78	0.768	0.615	1.743	1.771	1.887	0.4	0.00033712	0.312	4.866e-06	0.779	0.042902
P33993	DNA replication licensing factor MCM7 OS=Homo sapiens OX=9606 GN=MCM7	MCM7	81.307	31.976	18.5	12	13	12	0.519	0.504	0.474	0.763	0.701	0.629	1.873	1.799	1.815	0.381	7.5956e-05	0.273	7.8198e-07	0.715	0.0058014
P34059	N-acetylgalactosamine-6-sulfatase OS=Homo sapiens OX=9606 GN=GALNS	GALNS	58.025	16.406	15.1	7	11	7	1.292	1.41	1.486	0.972	1.024	1.016	0.65	0.682	0.63	1.535	0.000104477	2.135	8.2951e-05	1.39	0.00171607
P34810	Macrosialin OS=Homo sapiens OX=9606 GN=CD68	CD68	37.408	2.722	6.2	1	1	1
P34896	Serine hydroxymethyltransferase, cytosolic OS=Homo sapiens OX=9606 GN=SHMT1	SHMT1	53.082	25.82	20.1	8	9	6	0.984	0.986	0.886	0.952	1.003	1.103	0.897	0.95	1.148	1.021	0.78926	0.954	0.6289	0.934	0.29114
P34897	Serine hydroxymethyltransferase, mitochondrial OS=Homo sapiens OX=9606 GN=SHMT2	SHMT2	55.992	74.373	36.3	17	28	15	1.089	1.131	1.145	1.078	0.999	1.022	0.787	0.854	0.887	1.226	0.0081616	1.331	0.0017151	1.086	0.038204
P34910	Protein EVI2B OS=Homo sapiens OX=9606 GN=EVI2B	EVI2B	48.666	176.49	11.2	4	13	4	0.786	0.845	0.87	0.948	0.941	0.819	1.354	1.414	1.31	0.664	0.00143585	0.613	0.000198727	0.924	0.23744
P34932	Heat shock 70 kDa protein 4 OS=Homo sapiens OX=9606 GN=HSPA4	HSPA4	94.33	253.62	49	39	69	37	1.062	1.063	1.031	1.027	1.053	1.07	0.932	0.916	0.923	1.137	0.00058276	1.139	0.00031824	1.002	0.90676
P34949	Mannose-6-phosphate isomerase OS=Homo sapiens OX=9606 GN=MPI	MPI	46.655	28.462	11.8	5	10	5	0.953	1.037	0.987	1.041	1.074	1.087	0.894	0.912	0.921	1.174	0.00050033	1.092	0.028541	0.93	0.057122
P35221	Catenin alpha-1 OS=Homo sapiens OX=9606 GN=CTNNA1	CTNNA1	100.07	13.52	7.4	6	6	6	0.967	0.847	0.915	1.017	1.039	1.079	1.084	1.082	0.993	0.992	0.8435	0.864	0.037817	0.87	0.029401
P35232	Prohibitin OS=Homo sapiens OX=9606 GN=PHB	PHB	29.804	50.167	41.9	12	23	12	1.189	1.169	1.161	1.019	1.023	1.045	0.81	0.792	0.84	1.264	0.00023969	1.441	3.9538e-05	1.14	0.00024123
P35236	Tyrosine-protein phosphatase non-receptor type 7 OS=Homo sapiens OX=9606 GN=PTPN7	PTPN7	40.529	7.4726	11.9	5	7	5	0.861	0.761	0.686	0.907	0.948	1.042	1.309	1.158	1.444	0.741	0.017159	0.59	0.0045019	0.797	0.041084
P35237	Serpin B6 OS=Homo sapiens OX=9606 GN=SERPINB6	SERPINB6	42.621	68.354	40.2	13	23	12	1.051	1.026	1.019	1.078	1.078	1.073	0.891	0.919	0.949	1.17	0.0131757	1.122	0.0048636	0.959	0.0113795
P35240	Merlin OS=Homo sapiens OX=9606 GN=NF2	NF2	69.689	8.2038	7.4	5	6	5	1.238	1.086	1.119	1.123	1.05	1.048	0.765	0.772	0.777	1.392	0.000140427	1.488	0.0100016	1.069	0.22446
P35241	Radixin OS=Homo sapiens OX=9606 GN=RDX	RDX	68.563	36.155	37	28	54	15	1.147	1.125	1.146	1.234	1.251	1.302	0.554	0.555	0.606	2.208	1.96778e-05	1.993	2.0947e-05	0.903	0.004082
P35244	Replication protein A 14 kDa subunit OS=Homo sapiens OX=9606 GN=RPA3	RPA3	13.569	29.791	45.5	4	6	4	0.788	0.759	0.834	0.874	0.9	0.915	1.393	1.424	1.348	0.646	3.5171e-05	0.572	6.0181e-05	0.885	0.0160217
P35249	Replication factor C subunit 4 OS=Homo sapiens OX=9606 GN=RFC4	RFC4	39.681	16.377	22	7	10	7	0.725	0.772	0.773	0.852	0.859	0.855	1.458	1.465	1.435	0.589	7.6167e-08	0.521	3.8875e-06	0.885	0.028676
P35250	Replication factor C subunit 2 OS=Homo sapiens OX=9606 GN=RFC2	RFC2	39.157	12.981	14.1	4	4	4	0.914	0.795	0.82	0.927	0.894	0.856	1.323	1.299	1.349	0.674	0.000100705	0.637	0.00048413	0.945	0.29374
P35268	60S ribosomal protein L22 OS=Homo sapiens OX=9606 GN=RPL22	RPL22	14.787	6.1871	18.8	2	4	2	0.959	0.946	1.102	0.943	0.881	0.936	1.012	1.183	1.131	0.83	0.022479	0.904	0.20748	1.089	0.191223
P35269	General transcription factor IIF subunit 1 OS=Homo sapiens OX=9606 GN=GTF2F1	GTF2F1	58.24	6.1898	4.4	2	2	2	0.825	0.732	0.855	0.928	0.851	0.869	1.381	1.368	1.349	0.646	8.2299e-05	0.589	0.0078594	0.911	0.152296
P35270	Sepiapterin reductase OS=Homo sapiens OX=9606 GN=SPR	SPR	28.048	4.9851	13.4	3	3	3	1.175	1.341	1.209	1.127	1.131	1.232	0.541	0.613	0.538	2.063	0.000144494	2.202	0.00017752	1.067	0.26398
P35475	Alpha-L-iduronidase OS=Homo sapiens OX=9606 GN=IDUA	IDUA	72.669	8.1608	7.5	5	5	5	0.994	0.986	1.105	1.033	0.863	1.031	0.988	1.129	0.99	0.942	0.4558	0.993	0.91538	1.054	0.47834
P35556	Fibrillin-2 OS=Homo sapiens OX=9606 GN=FBN2	FBN2	314.77	3.1032	0.6	2	11	2	0.646	1.301	2.018	0.44	1.249	0.867	1.415	0.981	0.449	0.898	0.85396	1.394	0.5202	1.551	0.40122
P35573	Glycogen debranching enzyme OS=Homo sapiens OX=9606 GN=AGL	AGL	174.76	24.832	8.6	14	14	14	0.996	0.993	1.087	1.028	1.098	1.058	0.953	1.07	0.974	1.062	0.20226	1.026	0.59884	0.966	0.37668
P35579	Myosin-9 OS=Homo sapiens OX=9606 GN=MYH9	MYH9	226.53	323.31	53.5	115	366	108	0.871	0.887	0.874	0.879	0.886	0.848	1.321	1.286	1.319	0.666	1.71711e-05	0.67	1.3386e-06	1.007	0.63906
P35606	Coatomer subunit beta' OS=Homo sapiens OX=9606 GN=COPB2	COPB2	102.49	222.72	35.9	28	46	28	1.001	1.005	0.966	1.027	1.052	1.012	1.021	1.003	1.01	1.019	0.21056	0.98	0.2014	0.962	0.080822
P35610	Sterol O-acyltransferase 1 OS=Homo sapiens OX=9606 GN=SOAT1	SOAT1	64.734	18.377	14.4	6	8	6	1.351	1.353	1.425	0.912	0.951	0.945	0.742	0.672	0.699	1.329	0.00083915	1.954	3.888e-05	1.47	6.0316e-05
P35611	Alpha-adducin OS=Homo sapiens OX=9606 GN=ADD1	ADD1	80.954	34.016	14.9	9	10	9	0.636	0.637	0.619	0.688	0.657	0.613	1.833	1.753	1.785	0.365	4.7795e-06	0.352	1.6375e-07	0.966	0.39352
P35613	Basigin OS=Homo sapiens OX=9606 GN=BSG	BSG	42.2	63.126	21.6	7	16	7	1.213	1.203	1.212	1.125	1.115	1.081	0.682	0.705	0.683	1.604	4.1307e-06	1.753	4.6373e-07	1.092	0.0020182
P35637	RNA-binding protein FUS OS=Homo sapiens OX=9606 GN=FUS	FUS	53.425	35.013	13.5	6	12	4	0.641	0.563	0.677	0.902	0.813	0.81	1.717	1.565	1.556	0.522	0.000162691	0.389	0.000118262	0.745	0.0104032
P35658	Nuclear pore complex protein Nup214 OS=Homo sapiens OX=9606 GN=NUP214	NUP214	213.62	40.411	8	16	19	16	0.83	0.891	0.867	0.864	0.909	0.947	1.273	1.262	1.243	0.72	0.00027811	0.685	6.2211e-05	0.951	0.21514
P35659	Protein DEK OS=Homo sapiens OX=9606 GN=DEK	DEK	42.674	35.376	20.3	8	13	8	0.694	0.776	0.836	0.839	0.798	0.87	1.444	1.463	1.428	0.578	2.4959e-05	0.532	0.0073197	0.92	0.22322
P35754	Glutaredoxin-1 OS=Homo sapiens OX=9606 GN=GLRX	GLRX	11.776	47.545	37.7	4	9	4	0.943	0.983	0.936	1.142	1.154	1.174	0.941	0.937	0.922	1.239	2.4952e-05	1.022	0.25768	0.825	0.00036198
P35813	Protein phosphatase 1A OS=Homo sapiens OX=9606 GN=PPM1A	PPM1A	42.447	19.578	29.8	10	13	7	0.99	0.952	0.971	1.062	1.027	1.063	1.043	1.039	1.028	1.014	0.33432	0.937	0.0056247	0.924	0.0078825
P35869	Aryl hydrocarbon receptor OS=Homo sapiens OX=9606 GN=AHR	AHR	96.146	2.9777	2.7	2	2	2	1.102	0.777	1.151	1.374	1.122	1.011	0.668	1.091	0.764	1.39	0.116582	1.201	0.3778	0.864	0.37608
P35914	Hydroxymethylglutaryl-CoA lyase, mitochondrial OS=Homo sapiens OX=9606 GN=HMGCL	HMGCL	34.36	17.007	21.2	7	9	7	1.167	1.297	1.232	1.028	1.12	1.168	0.675	0.652	0.688	1.646	0.0002595	1.834	6.0192e-05	1.115	0.087462
P35998	26S proteasome regulatory subunit 7 OS=Homo sapiens OX=9606 GN=PSMC2	PSMC2	48.633	108.25	56.4	23	34	23	1.025	1.045	1.033	1.043	1.059	1.061	0.916	0.919	0.901	1.156	5.9641e-05	1.134	0.00011526	0.981	0.070041
P36222	Chitinase-3-like protein 1 OS=Homo sapiens OX=9606 GN=CHI3L1	CHI3L1	42.625	5.0855	8.4	3	4	3	1.105	1.053	1.084	1.084	1.123	1.132	0.778	0.869	0.835	1.345	0.00104405	1.306	0.00160304	0.971	0.20162
P36404	ADP-ribosylation factor-like protein 2 OS=Homo sapiens OX=9606 GN=ARL2	ARL2	20.878	6.9241	16.8	3	3	3	1.005	0.864	0.816	0.932	1.015	0.968	1.213	0.981	1.205	0.858	0.113222	0.79	0.065597	0.921	0.2702
P36405	ADP-ribosylation factor-like protein 3 OS=Homo sapiens OX=9606 GN=ARL3	ARL3	20.455	16.776	47.8	6	8	6	1.097	0.96	1.111	1.231	1.197	1.252	0.766	0.68	0.793	1.644	0.00049923	1.415	0.0062436	0.861	0.035256
P36406	E3 ubiquitin-protein ligase TRIM23 OS=Homo sapiens OX=9606 GN=TRIM23	TRIM23	64.066	2.7566	1.7	1	2	1	1.177	1.426	1.306	1.04	1.283	1.108	0.585	0.546	0.563	2.025	0.00042206	2.308	0.000142591	1.139	0.190276
P36507	Dual specificity mitogen-activated protein kinase kinase 2 OS=Homo sapiens OX=9606 GN=MAP2K2	MAP2K2	44.424	21.827	32.2	12	20	8	0.895	0.9	0.937	1.024	1.075	1.012	1.093	1.103	1.124	0.937	0.032062	0.823	0.00030107	0.878	0.0052187
P36508	Zinc finger protein 76 OS=Homo sapiens OX=9606 GN=ZNF76	ZNF76	61.83	2.5497	3	2	2	0
P36542	ATP synthase subunit gamma, mitochondrial OS=Homo sapiens OX=9606 GN=ATP5F1C	ATP5F1C	32.996	41.414	24.5	7	24	7	1.182	1.265	1.204	0.967	1.005	1.028	0.824	0.816	0.835	1.212	0.00054272	1.475	5.6747e-05	1.217	0.00190154
P36543	V-type proton ATPase subunit E 1 OS=Homo sapiens OX=9606 GN=ATP6V1E1	ATP6V1E1	26.145	25.496	36.7	9	28	9	1.227	1.149	1.172	1.11	1.122	1.106	0.697	0.687	0.751	1.563	0.0038756	1.662	0.000116727	1.063	0.038242
P36551	Oxygen-dependent coproporphyrinogen-III oxidase, mitochondrial OS=Homo sapiens OX=9606 GN=CPOX	CPOX	50.151	35.766	29.7	12	15	12	1.219	1.23	1.28	1.072	1.019	1.076	0.65	0.734	0.733	1.496	0.00077853	1.761	0.00019512	1.177	0.002102
P36578	60S ribosomal protein L4 OS=Homo sapiens OX=9606 GN=RPL4	RPL4	47.697	143.89	24.1	12	32	12	1.036	1.08	1.106	0.809	0.825	0.753	1.188	1.253	1.189	0.658	0.00021853	0.888	0.0101046	1.35	0.00087784
P36639	7,8-dihydro-8-oxoguanine triphosphatase OS=Homo sapiens OX=9606 GN=NUDT1	NUDT1	22.519	6.721	14.2	2	2	2
P36776	Lon protease homolog, mitochondrial OS=Homo sapiens OX=9606 GN=LONP1	LONP1	106.49	107.63	25.7	22	41	22	1.215	1.258	1.228	1.104	1.113	1.115	0.641	0.665	0.671	1.685	1.6885e-06	1.872	1.7558e-06	1.111	0.00061646
P36871	Phosphoglucomutase-1 OS=Homo sapiens OX=9606 GN=PGM1	PGM1	61.448	77.976	42.2	22	35	22	0.666	0.721	0.705	0.708	0.679	0.654	1.763	1.681	1.671	0.399	2.76e-06	0.409	3.3272e-06	1.025	0.4954
P36873	Serine/threonine-protein phosphatase PP1-gamma catalytic subunit OS=Homo sapiens OX=9606 GN=PPP1CC	PPP1CC	36.983	14.186	32.8	9	20	2	1.074	1.058	0.921	1.015	1.029	0.938	1.011	1.067	0.978	0.976	0.55548	0.999	0.9634	1.024	0.7182
P36915	Guanine nucleotide-binding protein-like 1 OS=Homo sapiens OX=9606 GN=GNL1	GNL1	68.66	20.765	10.2	5	5	5	0.98	0.915	0.911	0.965	0.976	1.036	1.126	1.13	1.109	0.885	0.0056806	0.834	0.00170035	0.943	0.140677
P36957	Dihydrolipoyllysine-residue succinyltransferase component of 2-oxoglutarate dehydrogenase complex, mitochondrial OS=Homo sapiens OX=9606 GN=DLST	DLST	48.755	34.57	22.3	9	15	9	1.274	1.267	1.3	1.088	1.043	1.074	0.625	0.675	0.69	1.611	0.000122488	1.93	2.4521e-05	1.198	0.00025591
P36969	Phospholipid hydroperoxide glutathione peroxidase OS=Homo sapiens OX=9606 GN=GPX4	GPX4	22.174	39.599	48.2	9	14	9	0.965	1.033	1.038	1.009	1.109	1.132	0.951	0.941	0.948	1.144	0.064083	1.069	0.108239	0.934	0.188085
P37108	Signal recognition particle 14 kDa protein OS=Homo sapiens OX=9606 GN=SRP14	SRP14	14.57	10.042	22.1	4	4	4	0.893	0.882	0.829	0.749	0.761	0.595	1.584	1.439	1.458	0.47	0.00086098	0.581	0.000138864	1.237	0.057696
P37198	Nuclear pore glycoprotein p62 OS=Homo sapiens OX=9606 GN=NUP62	NUP62	53.254	34.729	16.1	8	9	8	0.894	0.907	0.914	1.061	1.075	0.973	1.01	1.055	1.048	0.999	0.95446	0.872	0.0008156	0.873	0.013544
P37235	Hippocalcin-like protein 1 OS=Homo sapiens OX=9606 GN=HPCAL1	HPCAL1	22.313	51.435	49.2	9	17	9	1.009	1.019	1.117	1.063	1.097	1.048	0.903	0.879	0.882	1.204	0.00031505	1.181	0.0078757	0.98	0.58668
P37802	Transgelin-2 OS=Homo sapiens OX=9606 GN=TAGLN2	TAGLN2	22.391	53.837	55.3	11	47	10	0.832	0.842	0.783	0.87	0.872	0.842	1.42	1.347	1.398	0.62	1.79515e-05	0.59	4.137e-05	0.951	0.113895
P37837	Transaldolase OS=Homo sapiens OX=9606 GN=TALDO1	TALDO1	37.54	67.698	39.5	16	52	16	0.985	1.029	1.005	0.916	0.95	0.902	1.142	1.07	1.101	0.835	0.0017962	0.911	0.0150026	1.091	0.0119987
P37840	Alpha-synuclein OS=Homo sapiens OX=9606 GN=SNCA	SNCA	14.46	4.896	15.7	2	2	2	0.841	0.944	0.877	1.023	0.995	1.095	1.063	1.107	1.158	0.935	0.150142	0.8	0.0058961	0.855	0.023757
P38117	Electron transfer flavoprotein subunit beta OS=Homo sapiens OX=9606 GN=ETFB	ETFB	27.843	65.315	32.2	8	21	8	1.147	1.051	1.165	0.996	0.997	0.963	0.898	0.876	0.882	1.113	0.00141512	1.266	0.0020241	1.138	0.0196649
P38159	RNA-binding motif protein, X chromosome OS=Homo sapiens OX=9606 GN=RBMX	RBMX	42.331	89.818	40.7	18	33	6	1.091	1.039	1.001	0.968	0.967	0.912	1.107	1.029	1.026	0.9	0.029885	0.99	0.79346	1.1	0.040517
P38432	Coilin OS=Homo sapiens OX=9606 GN=COIL	COIL	62.608	1.4939	3	1	1	1	0.646	1.114	0.686	0.976	1.068	0.808	1.477	1.209	1.151	0.743	0.05686	0.637	0.065301	0.858	0.40416
P38435	Vitamin K-dependent gamma-carboxylase OS=Homo sapiens OX=9606 GN=GGCX	GGCX	87.56	3.834	4.1	3	3	3
P38571	Lysosomal acid lipase/cholesteryl ester hydrolase OS=Homo sapiens OX=9606 GN=LIPA	LIPA	45.418	10.867	8.5	4	8	4	1.571	1.506	1.524	1.097	1.215	1.235	0.211	0.199	0.236	5.491	1.52992e-05	7.122	1.4164e-06	1.297	0.0026187
P38606	V-type proton ATPase catalytic subunit A OS=Homo sapiens OX=9606 GN=ATP6V1A	ATP6V1A	68.303	133.76	47.3	26	60	26	1.232	1.218	1.229	1.099	1.064	1.095	0.689	0.702	0.71	1.551	2.6485e-06	1.751	2.3906e-07	1.129	0.0003577
P38646	Stress-70 protein, mitochondrial OS=Homo sapiens OX=9606 GN=HSPA9	HSPA9	73.68	174.19	48	35	88	34	1.192	1.218	1.216	1.073	1.101	1.125	0.715	0.682	0.718	1.56	3.5932e-05	1.714	3.6078e-06	1.099	0.0035004
P38919	Eukaryotic initiation factor 4A-III OS=Homo sapiens OX=9606 GN=EIF4A3	EIF4A3	46.871	32.026	24.8	14	26	10	0.871	1.016	0.929	0.884	0.899	0.848	1.252	1.319	1.242	0.69	0.000136198	0.739	0.003264	1.07	0.23884
P39019	40S ribosomal protein S19 OS=Homo sapiens OX=9606 GN=RPS19	RPS19	16.06	24.964	43.4	8	16	8	0.859	0.804	0.829	0.725	0.791	0.757	1.471	1.475	1.51	0.51	1.70948e-05	0.559	4.9136e-06	1.096	0.043242
P39023	60S ribosomal protein L3 OS=Homo sapiens OX=9606 GN=RPL3	RPL3	46.108	92.142	32.8	13	30	13	1.051	1.099	1.096	0.823	0.879	0.856	1.103	1.081	1.087	0.782	0.00025619	0.992	0.64258	1.269	0.00057716
P39210	Protein Mpv17 OS=Homo sapiens OX=9606 GN=MPV17	MPV17	19.733	3.6895	4.5	2	2	2	1.566	1.611	1.555	0.864	0.917	0.943	0.539	0.562	0.507	1.694	0.000180981	2.943	2.2411e-06	1.737	3.9341e-05
P39656	Dolichyl-diphosphooligosaccharide--protein glycosyltransferase 48 kDa subunit OS=Homo sapiens OX=9606 GN=DDOST	DDOST	50.8	105.13	26.8	12	29	12	1.163	1.133	1.172	0.939	0.964	1.025	0.869	0.888	0.844	1.126	0.0167848	1.333	8.4104e-05	1.184	0.0036838
P39687	Acidic leucine-rich nuclear phosphoprotein 32 family member A OS=Homo sapiens OX=9606 GN=ANP32A	ANP32A	28.585	106.81	26.5	8	19	6	0.828	0.859	0.81	0.943	0.907	0.863	1.274	1.265	1.294	0.708	0.000199285	0.651	2.0035e-05	0.92	0.055364
P39748	Flap endonuclease 1 OS=Homo sapiens OX=9606 GN=FEN1	FEN1	42.592	26.581	17.1	5	6	5	0.623	0.538	0.534	0.747	0.729	0.702	1.868	1.804	1.709	0.405	4.4215e-06	0.315	3.6747e-05	0.778	0.0090211
P39880	Homeobox protein cut-like 1 OS=Homo sapiens OX=9606 GN=CUX1	CUX1	164.19	5.2402	6.4	9	9	3	0.788	0.679	0.7	0.682	0.643	0.616	1.622	1.774	1.77	0.376	1.97735e-05	0.419	8.3869e-05	1.116	0.1146
P40121	Macrophage-capping protein OS=Homo sapiens OX=9606 GN=CAPG	CAPG	38.498	134.94	51.1	12	70	12	1.112	1.079	1.118	1.273	1.274	1.304	0.596	0.592	0.62	2.13	6.6672e-07	1.83	2.4291e-06	0.859	0.00036245
P40222	Alpha-taxilin OS=Homo sapiens OX=9606 GN=TXLNA	TXLNA	61.89	34.074	17.9	9	11	9	0.873	0.856	0.946	1.157	1.119	1.162	1.042	0.935	1.006	1.153	0.0137777	0.897	0.069382	0.778	0.00155636
P40227	T-complex protein 1 subunit zeta OS=Homo sapiens OX=9606 GN=CCT6A	CCT6A	58.024	68.323	29.2	16	30	16	0.95	0.924	0.913	1.052	1.018	1.018	1.075	1.021	1.101	0.966	0.23876	0.872	0.0055565	0.903	0.0030967
P40306	Proteasome subunit beta type-10 OS=Homo sapiens OX=9606 GN=PSMB10	PSMB10	28.936	68.971	30	8	12	8	0.952	0.847	0.862	1.04	1.058	1.105	1.008	1.041	0.957	1.066	0.104265	0.885	0.04902	0.831	0.0101042
P40429	60S ribosomal protein L13a OS=Homo sapiens OX=9606 GN=RPL13A	RPL13A	23.577	15.802	23.6	6	16	6	1.358	1.451	1.394	0.885	0.865	0.892	0.681	0.728	0.726	1.237	0.00083873	1.969	2.008e-05	1.591	2.3272e-05
P40616	ADP-ribosylation factor-like protein 1 OS=Homo sapiens OX=9606 GN=ARL1	ARL1	20.417	24.632	26	4	7	4	1.163	1.173	1.049	1.11	0.992	1.06	0.812	0.751	0.831	1.321	0.0034047	1.414	0.0018402	1.071	0.23394
P40692	DNA mismatch repair protein Mlh1 OS=Homo sapiens OX=9606 GN=MLH1	MLH1	84.6	8.4835	2.5	2	2	2	0.916	0.813	0.768	1.025	1.005	0.932	1.197	1.196	1.255	0.812	0.0032157	0.684	0.002161	0.843	0.043959
P40763	Signal transducer and activator of transcription 3 OS=Homo sapiens OX=9606 GN=STAT3	STAT3	88.067	57.744	27.5	16	24	16	0.85	0.844	0.923	1.09	0.972	0.966	1.136	1.232	1.156	0.859	0.030144	0.743	0.00141518	0.864	0.040595
P40818	Ubiquitin carboxyl-terminal hydrolase 8 OS=Homo sapiens OX=9606 GN=USP8	USP8	127.52	28.627	11	10	11	10	0.85	0.858	0.806	1.034	1.049	1.055	1.204	1.026	1.135	0.933	0.28704	0.747	0.0046022	0.801	0.00040089
P40855	Peroxisomal biogenesis factor 19 OS=Homo sapiens OX=9606 GN=PEX19	PEX19	32.806	26.049	38.1	8	9	8	0.936	0.95	0.986	0.911	1.016	0.999	1.049	1.059	1.129	0.904	0.068384	0.887	0.0127003	0.982	0.65906
P40925	Malate dehydrogenase, cytoplasmic OS=Homo sapiens OX=9606 GN=MDH1	MDH1	36.426	104.25	44.3	13	34	13	1.025	0.989	1.028	1.077	1.044	1.1	0.893	0.966	0.898	1.168	0.0061556	1.103	0.024775	0.944	0.043656
P40926	Malate dehydrogenase, mitochondrial OS=Homo sapiens OX=9606 GN=MDH2	MDH2	35.503	76.134	56.5	17	66	17	1.176	1.204	1.21	1.032	1.034	1.047	0.784	0.794	0.792	1.314	6.7978e-07	1.515	8.5632e-07	1.153	0.000137274
P40937	Replication factor C subunit 5 OS=Homo sapiens OX=9606 GN=RFC5	RFC5	38.496	10.243	11.8	4	4	4	0.849	0.923	0.846	0.912	0.857	0.871	1.258	1.333	1.254	0.687	0.000159722	0.681	0.00037822	0.992	0.80786
P40938	Replication factor C subunit 3 OS=Homo sapiens OX=9606 GN=RFC3	RFC3	40.556	3.7388	7.6	2	2	2
P40939	Trifunctional enzyme subunit alpha, mitochondrial OS=Homo sapiens OX=9606 GN=HADHA	HADHA	82.999	185.71	41.7	27	76	27	1.225	1.243	1.229	1.001	1.037	1.031	0.733	0.744	0.746	1.381	1.61521e-05	1.663	1.0937e-07	1.205	9.7028e-05
P41091	Eukaryotic translation initiation factor 2 subunit 3 OS=Homo sapiens OX=9606 GN=EIF2S3	EIF2S3	51.109	38.871	28.4	11	18	11	1.009	1.067	1.007	1.033	0.976	1.028	0.993	0.915	0.976	1.053	0.166943	1.069	0.099096	1.015	0.5985
P41212	Transcription factor ETV6 OS=Homo sapiens OX=9606 GN=ETV6	ETV6	52.999	2.268	3.8	2	2	2	1.055	1.004	1.061	0.886	0.868	0.952	1.103	0.991	1.196	0.822	0.034315	0.948	0.42798	1.153	0.0124187
P41218	Myeloid cell nuclear differentiation antigen OS=Homo sapiens OX=9606 GN=MNDA	MNDA	45.836	323.31	43.2	20	55	20	0.531	0.533	0.543	0.627	0.583	0.526	1.977	1.931	1.932	0.297	0.00179633	0.275	1.2613e-08	0.926	0.28354
P41223	Protein BUD31 homolog OS=Homo sapiens OX=9606 GN=BUD31	BUD31	17	2.7631	6.9	1	1	1	0.907	0.949	0.94	1.005	0.943	0.744	1.316	1.076	1.246	0.74	0.049164	0.769	0.0135425	1.039	0.66922
P41226	Ubiquitin-like modifier-activating enzyme 7 OS=Homo sapiens OX=9606 GN=UBA7	UBA7	111.69	139.71	20.9	19	26	19	0.865	0.778	0.794	1.001	1.022	1.079	1.186	1.18	1.195	0.871	0.003637	0.684	0.0073023	0.786	0.0035816
P41227	N-alpha-acetyltransferase 10 OS=Homo sapiens OX=9606 GN=NAA10	NAA10	26.458	22.167	31.1	8	12	8	0.763	0.786	0.688	0.88	1.019	0.978	1.489	1.324	1.349	0.691	0.002884	0.537	0.00033751	0.778	0.0134159
P41236	Protein phosphatase inhibitor 2 OS=Homo sapiens OX=9606 GN=PPP1R2	PPP1R2	23.015	45.876	21.5	4	6	4	0.894	0.822	0.874	1.085	1.096	1.062	1.093	1.126	1.095	0.979	0.180897	0.782	0.00077855	0.799	0.00108317
P41240	Tyrosine-protein kinase CSK OS=Homo sapiens OX=9606 GN=CSK	CSK	50.704	119.95	38.9	16	28	16	0.766	0.778	0.782	0.928	0.945	0.885	1.36	1.304	1.371	0.684	0.000104034	0.576	2.5411e-06	0.843	0.00115916
P41250	Glycine--tRNA ligase OS=Homo sapiens OX=9606 GN=GARS	GARS	83.165	78.441	22.1	14	17	14	1.051	1.037	1.028	1.109	1.126	1.093	0.9	0.864	0.903	1.248	0.000180909	1.168	0.00056167	0.936	0.0035836
P41252	Isoleucine--tRNA ligase, cytoplasmic OS=Homo sapiens OX=9606 GN=IARS	IARS	144.5	75.267	21.2	23	30	23	1.004	0.988	0.991	0.985	0.983	0.976	1.027	1.068	1.053	0.935	0.004744	0.948	0.012522	1.013	0.080924
P41439	Folate receptor gamma OS=Homo sapiens OX=9606 GN=FOLR3	FOLR3	27.638	2.0447	15.2	3	3	1	1.875	1.688	1.678	1.067	1.125	1.076	0.128	0.154	0.186	6.983	0.003101	11.199	2.4287e-05	1.604	0.000283
P41567	Eukaryotic translation initiation factor 1 OS=Homo sapiens OX=9606 GN=EIF1	EIF1	12.732	126.7	64.6	5	7	5	0.775	0.777	0.811	0.951	0.927	0.914	1.317	1.506	1.315	0.675	0.00108152	0.571	0.00029735	0.846	0.00088033
P41597	C-C chemokine receptor type 2 OS=Homo sapiens OX=9606 GN=CCR2	CCR2	41.914	4.0271	3.5	1	1	1	0.663	0.419	0.427	0.782	0.46	0.418	2.029	2.008	2.044	0.273	0.020559	0.248	0.0110196	0.909	0.76388
P41743	Protein kinase C iota type OS=Homo sapiens OX=9606 GN=PRKCI	PRKCI	68.262	4.2179	3.7	2	2	2	1.002	0.881	0.917	0.988	0.888	1.04	1.133	1.099	1.162	0.859	0.035504	0.825	0.0093973	0.96	0.543
P42025	Beta-centractin OS=Homo sapiens OX=9606 GN=ACTR1B	ACTR1B	42.293	40.439	26.9	8	13	5	0.951	0.971	0.939	0.985	0.931	0.976	1.103	1.134	1.073	0.874	0.0046596	0.864	0.00147535	0.989	0.62534
P42081	T-lymphocyte activation antigen CD86 OS=Homo sapiens OX=9606 GN=CD86	CD86	37.682	7.2016	5.5	2	2	2	1.195	1.095	1.177	1.02	0.945	0.998	0.823	0.93	0.902	1.116	0.062579	1.306	0.0042021	1.17	0.0112423
P42126	Enoyl-CoA delta isomerase 1, mitochondrial OS=Homo sapiens OX=9606 GN=ECI1	ECI1	32.816	9.4239	14.9	4	6	4	1.107	1.177	1.185	0.963	0.965	0.953	0.911	0.855	0.947	1.062	0.179598	1.279	0.0026011	1.204	0.00108413
P42166	Lamina-associated polypeptide 2, isoform alpha OS=Homo sapiens OX=9606 GN=TMPO	TMPO	75.491	177.91	32.6	17	26	10	0.512	0.472	0.542	0.649	0.67	0.582	1.912	2.039	1.95	0.322	1.85147e-05	0.259	3.4495e-06	0.803	0.0199448
P42167	Lamina-associated polypeptide 2, isoforms beta/gamma OS=Homo sapiens OX=9606 GN=TMPO	TMPO	50.67	89.591	44.3	15	28	8	0.757	0.684	0.729	0.723	0.722	0.646	1.738	1.574	1.62	0.424	5.7588e-05	0.44	3.97e-05	1.038	0.47408
P42224	Signal transducer and activator of transcription 1-alpha/beta OS=Homo sapiens OX=9606 GN=STAT1	STAT1	87.334	166.03	41.7	27	66	27	0.881	0.873	0.865	1.508	1.478	1.596	0.59	0.579	0.598	2.593	1.3799e-06	1.482	1.6646e-06	0.572	1.94274e-05
P42226	Signal transducer and activator of transcription 6 OS=Homo sapiens OX=9606 GN=STAT6	STAT6	94.134	34.47	17.4	14	15	13	0.754	0.755	0.681	0.84	0.811	0.728	1.555	1.545	1.42	0.526	0.00024357	0.485	8.3354e-05	0.921	0.20956
P42229	Signal transducer and activator of transcription 5A OS=Homo sapiens OX=9606 GN=STAT5A	STAT5A	90.646	79.709	28.8	21	31	6	0.884	0.843	0.91	0.997	1.051	0.947	1.145	1.148	1.188	0.86	0.0094971	0.758	0.00038356	0.88	0.027544
P42285	Exosome RNA helicase MTR4 OS=Homo sapiens OX=9606 GN=MTREX	MTREX	117.8	22.151	11	12	18	12	0.94	0.937	0.944	0.825	0.854	0.789	1.302	1.277	1.287	0.638	4.2408e-05	0.73	4.0155e-07	1.143	0.028177
P42330	Aldo-keto reductase family 1 member C3 OS=Homo sapiens OX=9606 GN=AKR1C3	AKR1C3	36.853	21.342	25.1	6	7	6	1.351	1.34	1.285	1.163	1.143	1.249	0.437	0.569	0.547	2.289	0.00064455	2.56	0.00034395	1.118	0.022824
P42331	Rho GTPase-activating protein 25 OS=Homo sapiens OX=9606 GN=ARHGAP25	ARHGAP25	73.434	39.42	29.1	20	28	20	0.928	0.891	0.948	0.989	0.986	0.997	1.117	1.112	1.098	0.893	5.5327e-05	0.832	0.0006178	0.931	0.0177976
P42336	Phosphatidylinositol 4,5-bisphosphate 3-kinase catalytic subunit alpha isoform OS=Homo sapiens OX=9606 GN=PIK3CA	PIK3CA	124.28	2.0647	0.8	1	2	1
P42338	Phosphatidylinositol 4,5-bisphosphate 3-kinase catalytic subunit beta isoform OS=Homo sapiens OX=9606 GN=PIK3CB	PIK3CB	122.76	4.5201	5.1	5	5	4	0.945	0.936	0.88	1.078	1.021	1.04	1.089	1.038	1.066	0.983	0.46346	0.865	0.0051836	0.88	0.0094181
P42345	Serine/threonine-protein kinase mTOR OS=Homo sapiens OX=9606 GN=MTOR	MTOR	288.89	51.679	7.8	18	22	18	0.948	0.943	0.985	0.957	0.911	0.969	1.07	1.131	1.079	0.865	0.0047396	0.877	0.0039844	1.014	0.5853
P42356	Phosphatidylinositol 4-kinase alpha OS=Homo sapiens OX=9606 GN=PI4KA	PI4KA	236.83	71.802	11.8	22	24	22	1.087	1.111	1.085	0.968	1.031	0.985	0.932	0.921	0.965	1.059	0.071601	1.165	0.00065994	1.1	0.0091444
P42566	Epidermal growth factor receptor substrate 15 OS=Homo sapiens OX=9606 GN=EPS15	EPS15	98.655	173.56	37.7	27	42	27	1.005	1.001	1.035	1.094	1.09	1.112	0.893	0.907	0.899	1.221	1.62749e-05	1.127	0.00048076	0.923	0.0027174
P42574	Caspase-3 OS=Homo sapiens OX=9606 GN=CASP3	CASP3	31.608	37.908	15.2	3	3	3	1.046	1.018	0.971	0.974	0.767	0.956	1.111	1.101	1.045	0.828	0.070121	0.932	0.070899	1.125	0.196858
P42677	40S ribosomal protein S27 OS=Homo sapiens OX=9606 GN=RPS27	RPS27	9.461	2.6484	13.1	1	1	1	1.043	0.946	1.045	0.849	0.905	0.986	1.162	1.151	1.049	0.815	0.0193249	0.902	0.090922	1.107	0.131901
P42694	Probable helicase with zinc finger domain OS=Homo sapiens OX=9606 GN=HELZ	HELZ	218.97	11.102	1.8	3	4	3	0.774	0.753	0.765	1.052	0.814	0.943	1.242	1.317	1.471	0.697	0.0151809	0.569	0.00036199	0.816	0.117823
P42704	Leucine-rich PPR motif-containing protein, mitochondrial OS=Homo sapiens OX=9606 GN=LRPPRC	LRPPRC	157.9	291.59	39	50	76	49	1.151	1.201	1.179	1.016	1.022	1.051	0.8	0.822	0.793	1.279	8.0715e-05	1.462	2.0253e-05	1.143	0.00116058
P42765	3-ketoacyl-CoA thiolase, mitochondrial OS=Homo sapiens OX=9606 GN=ACAA2	ACAA2	41.924	130.57	51.6	18	34	18	1.082	1.115	1.163	0.967	0.977	1.003	0.921	0.904	0.902	1.081	0.0036809	1.232	0.00068414	1.14	0.0051776
P42766	60S ribosomal protein L35 OS=Homo sapiens OX=9606 GN=RPL35	RPL35	14.551	5.8812	21.1	3	4	3	1.456	1.423	1.528	0.869	0.931	1.054	0.647	0.602	0.567	1.572	0.0027194	2.427	3.7103e-05	1.544	0.00191662
P42768	Wiskott-Aldrich syndrome protein OS=Homo sapiens OX=9606 GN=WAS	WAS	52.912	51.667	27.7	12	19	12	0.737	0.811	0.719	0.921	0.96	0.879	1.374	1.378	1.288	0.683	0.00034369	0.561	0.000176799	0.821	0.0115151
P42785	Lysosomal Pro-X carboxypeptidase OS=Homo sapiens OX=9606 GN=PRCP	PRCP	55.799	51.557	13.5	7	19	7	1.298	1.318	1.309	0.95	0.998	0.952	0.694	0.716	0.736	1.351	0.00020491	1.829	2.1209e-06	1.353	5.709e-05
P42858	Huntingtin OS=Homo sapiens OX=9606 GN=HTT	HTT	347.6	71.712	10.2	26	35	26	1.055	1.036	1.041	1.078	1.049	1.038	0.896	0.94	0.941	1.14	0.0026608	1.128	0.0021163	0.99	0.45314
P42898	Methylenetetrahydrofolate reductase OS=Homo sapiens OX=9606 GN=MTHFR	MTHFR	74.596	32.677	17.5	10	11	10	1.099	1.136	1.102	1.068	1.104	1.15	0.792	0.799	0.776	1.403	0.000122786	1.41	1.75007e-05	1.005	0.84896
P43003	Excitatory amino acid transporter 1 OS=Homo sapiens OX=9606 GN=SLC1A3	SLC1A3	59.572	2.803	2.2	1	2	1	1.487	1.678	1.705	1.06	1.036	0.789	0.532	0.532	0.244	2.206	0.038084	3.723	0.0064447	1.688	0.0070351
P43034	Platelet-activating factor acetylhydrolase IB subunit alpha OS=Homo sapiens OX=9606 GN=PAFAH1B1	PAFAH1B1	46.637	67.847	36.8	14	25	14	0.967	0.928	0.934	0.981	1.022	0.997	1.08	1.096	1.121	0.91	0.0042191	0.858	0.00079795	0.943	0.028283
P43155	Carnitine O-acetyltransferase OS=Homo sapiens OX=9606 GN=CRAT	CRAT	70.857	33.757	22	13	22	13	1.113	1.129	1.11	1.05	1.005	0.997	0.902	0.871	0.896	1.143	0.0022809	1.256	4.2203e-05	1.098	0.0051599
P43235	Cathepsin K OS=Homo sapiens OX=9606 GN=CTSK	CTSK	36.966	2.3304	8.8	3	3	2	1.514	1.601	1.494	0.765	0.847	0.835	0.593	0.748	0.692	1.204	0.066103	2.267	0.00032248	1.884	7.8832e-05
P43243	Matrin-3 OS=Homo sapiens OX=9606 GN=MATR3	MATR3	94.622	89.661	23.5	18	33	18	0.881	0.938	0.877	0.912	0.949	0.906	1.262	1.216	1.215	0.749	0.000116292	0.73	0.00023505	0.974	0.37106
P43246	DNA mismatch repair protein Msh2 OS=Homo sapiens OX=9606 GN=MSH2	MSH2	104.74	31.935	13.2	14	15	14	0.681	0.692	0.679	0.754	0.702	0.687	1.716	1.568	1.609	0.438	2.4502e-05	0.419	2.9804e-06	0.958	0.21202
P43250	G protein-coupled receptor kinase 6 OS=Homo sapiens OX=9606 GN=GRK6	GRK6	65.99	21.429	16.1	6	10	6	0.81	0.763	0.815	0.883	0.745	0.756	1.447	1.443	1.479	0.546	0.0080419	0.547	1.56306e-05	1.002	0.94546
P43251	Biotinidase OS=Homo sapiens OX=9606 GN=BTD	BTD	61.132	17.572	11.2	4	5	4	1.347	1.196	1.401	1.165	1.068	1.05	0.677	0.649	0.719	1.605	0.00041835	1.929	0.00030321	1.201	0.033739
P43304	Glycerol-3-phosphate dehydrogenase, mitochondrial OS=Homo sapiens OX=9606 GN=GPD2	GPD2	80.852	128.1	34.1	21	40	21	1.177	1.233	1.223	1.015	1.072	1.119	0.683	0.704	0.701	1.535	0.000137953	1.74	2.7577e-06	1.133	0.0165606
P43307	Translocon-associated protein subunit alpha OS=Homo sapiens OX=9606 GN=SSR1	SSR1	32.235	7.2733	9.8	2	6	2	1.134	1.082	1.168	1.225	1.045	1.118	0.739	0.747	0.815	1.472	0.0022563	1.471	0.00053835	0.999	0.99338
P43353	Aldehyde dehydrogenase family 3 member B1 OS=Homo sapiens OX=9606 GN=ALDH3B1	ALDH3B1	51.839	56.565	21.6	9	12	8	1.123	1.043	1.084	0.891	0.919	0.892	1.05	1.008	1.117	0.851	0.007019	1.024	0.55214	1.203	0.00145808
P43378	Tyrosine-protein phosphatase non-receptor type 9 OS=Homo sapiens OX=9606 GN=PTPN9	PTPN9	68.019	9.5273	7.3	4	7	4	0.957	1.016	1.024	0.973	0.875	0.877	1.164	1.209	1.127	0.779	0.0034356	0.856	0.006235	1.1	0.079496
P43405	Tyrosine-protein kinase SYK OS=Homo sapiens OX=9606 GN=SYK	SYK	72.065	65.942	30.7	17	29	17	0.839	0.833	0.824	0.864	0.856	0.848	1.331	1.344	1.317	0.643	3.1824e-07	0.625	2.3547e-07	0.972	0.019444
P43487	Ran-specific GTPase-activating protein OS=Homo sapiens OX=9606 GN=RANBP1	RANBP1	23.31	27.748	35.3	5	11	5	0.806	0.739	0.753	0.947	0.883	0.897	1.399	1.337	1.352	0.667	8.3798e-05	0.562	4.0707e-05	0.843	0.0071419
P43490	Nicotinamide phosphoribosyltransferase OS=Homo sapiens OX=9606 GN=NAMPT	NAMPT	55.52	69.69	33.4	15	19	15	1.114	1.239	1.205	1.137	1.11	1.252	0.592	0.645	0.694	1.812	0.00053896	1.843	0.00039727	1.017	0.74322
P43686	26S proteasome regulatory subunit 6B OS=Homo sapiens OX=9606 GN=PSMC4	PSMC4	47.366	96.282	29.2	14	29	14	1.01	1.015	0.97	1.012	1.12	1.046	1.022	0.922	0.995	1.081	0.142496	1.019	0.5952	0.942	0.151585
P43897	Elongation factor Ts, mitochondrial OS=Homo sapiens OX=9606 GN=TSFM	TSFM	35.39	13.865	17.8	7	8	7	1.091	1.16	1.172	1.027	1.083	1.037	0.809	0.855	0.881	1.237	0.0020438	1.345	0.00090069	1.088	0.038824
P45880	Voltage-dependent anion-selective channel protein 2 OS=Homo sapiens OX=9606 GN=VDAC2	VDAC2	31.566	194.62	40.1	9	24	9	1.213	1.25	1.294	1.04	1.055	1.085	0.759	0.719	0.709	1.454	0.00010096	1.718	4.0935e-05	1.181	0.00175951
P45954	Short/branched chain specific acyl-CoA dehydrogenase, mitochondrial OS=Homo sapiens OX=9606 GN=ACADSB	ACADSB	47.485	31.715	17.8	5	7	5	1.261	1.333	1.288	1.104	1.123	1.127	0.663	0.674	0.643	1.694	2.0577e-06	1.961	2.9658e-06	1.157	0.00110047
P45973	Chromobox protein homolog 5 OS=Homo sapiens OX=9606 GN=CBX5	CBX5	22.225	11.433	24.6	5	6	5	0.652	0.633	0.621	0.79	0.811	0.668	1.732	1.571	1.687	0.455	0.00030077	0.382	3.8366e-06	0.84	0.051939
P45974	Ubiquitin carboxyl-terminal hydrolase 5 OS=Homo sapiens OX=9606 GN=USP5	USP5	95.785	59.39	24.1	17	28	17	0.966	0.894	0.967	1.042	0.979	1.017	1.06	1.101	1.107	0.93	0.032278	0.865	0.0077388	0.931	0.084662
P45984	Mitogen-activated protein kinase 9 OS=Homo sapiens OX=9606 GN=MAPK9	MAPK9	48.139	15.183	8.3	3	3	3	0.927	0.897	0.946	0.998	0.985	1.099	1.115	1.161	0.989	0.944	0.39354	0.848	0.032582	0.899	0.049079
P45985	Dual specificity mitogen-activated protein kinase kinase 4 OS=Homo sapiens OX=9606 GN=MAP2K4	MAP2K4	44.287	5.5843	6.3	2	2	2	0.84	0.805	0.839	0.796	0.786	0.781	1.482	1.409	1.441	0.545	1.3273e-06	0.573	1.52071e-05	1.051	0.029839
P46013	Proliferation marker protein Ki-67 OS=Homo sapiens OX=9606 GN=MKI67	MKI67	358.69	3.187	1.7	2	2	2	0.792	0.531	0.577	1.149	1.07	0.916	1.198	1.461	1.412	0.77	0.04466	0.467	0.00476	0.606	0.021177
P46019	Phosphorylase b kinase regulatory subunit alpha, liver isoform OS=Homo sapiens OX=9606 GN=PHKA2	PHKA2	138.41	13.459	7.6	8	8	8	0.829	0.811	0.794	0.916	0.79	0.91	1.375	1.304	1.34	0.651	0.00104057	0.606	1.71218e-05	0.93	0.23308
P46060	Ran GTPase-activating protein 1 OS=Homo sapiens OX=9606 GN=RANGAP1	RANGAP1	63.541	82.713	26.7	14	23	14	0.833	0.817	0.794	1.005	0.926	0.946	1.323	1.197	1.249	0.763	0.0020763	0.648	0.000178523	0.849	0.0044787
P46063	ATP-dependent DNA helicase Q1 OS=Homo sapiens OX=9606 GN=RECQL	RECQL	73.457	123.59	38.4	22	35	22	1.002	0.991	1.017	0.979	0.956	0.951	1.041	0.988	1.027	0.944	0.033977	0.985	0.43694	1.043	0.022565
P46087	Probable 28S rRNA (cytosine(4447)-C(5))-methyltransferase OS=Homo sapiens OX=9606 GN=NOP2	NOP2	89.301	17.506	11	8	11	8	1.048	1.061	1.021	0.885	0.87	0.945	1.139	1.135	1.168	0.784	0.00081594	0.909	0.0027836	1.159	0.00582
P46100	Transcriptional regulator ATRX OS=Homo sapiens OX=9606 GN=ATRX	ATRX	282.58	12.062	3	6	6	6	0.944	0.852	0.856	1.004	0.88	0.908	1.232	1.261	1.249	0.746	0.00187633	0.709	0.00053747	0.95	0.382
P46108	Adapter molecule crk OS=Homo sapiens OX=9606 GN=CRK	CRK	33.83	83.776	24.7	6	8	6	1.097	1.047	1.107	1.123	1.16	1.17	0.727	0.76	0.749	1.544	1.88661e-05	1.454	6.2887e-05	0.942	0.047044
P46109	Crk-like protein OS=Homo sapiens OX=9606 GN=CRKL	CRKL	33.777	115.65	50.2	12	18	12	0.832	0.86	0.844	0.95	0.952	0.955	1.305	1.22	1.222	0.762	0.0066799	0.677	8.3123e-05	0.888	0.0065576
P46199	Translation initiation factor IF-2, mitochondrial OS=Homo sapiens OX=9606 GN=MTIF2	MTIF2	81.316	20.893	11.4	6	6	6	1.153	1.182	1.078	1.104	1.052	1.054	0.907	0.827	0.82	1.257	0.0030849	1.336	0.0023839	1.063	0.127598
P46379	Large proline-rich protein BAG6 OS=Homo sapiens OX=9606 GN=BAG6	BAG6	119.41	127.2	15.7	15	20	15	1.044	1.041	1.013	1.042	1.041	1.041	0.91	0.975	0.879	1.13	0.055919	1.121	0.022802	0.992	0.472
P46459	Vesicle-fusing ATPase OS=Homo sapiens OX=9606 GN=NSF	NSF	82.593	118.95	38.4	31	62	30	1.153	1.153	1.144	1.045	1.063	1.045	0.807	0.802	0.796	1.311	1.288e-06	1.435	9.0016e-08	1.094	0.00013802
P46527	Cyclin-dependent kinase inhibitor 1B OS=Homo sapiens OX=9606 GN=CDKN1B	CDKN1B	22.073	6.1771	6.6	1	1	1	1.14	1.019	1.073	1.069	0.971	0.885	0.86	1.015	1.052	0.999	0.99888	1.104	0.21952	1.105	0.184102
P46531	Neurogenic locus notch homolog protein 1 OS=Homo sapiens OX=9606 GN=NOTCH1	NOTCH1	272.5	6.4038	1.3	3	4	2	1.084	1.225	0.991	0.984	1.063	1.168	0.801	0.879	0.871	1.26	0.0163962	1.294	0.020242	1.026	0.7694
P46734	Dual specificity mitogen-activated protein kinase kinase 3 OS=Homo sapiens OX=9606 GN=MAP2K3	MAP2K3	39.318	22.585	21.3	8	9	6	0.657	0.687	0.696	0.767	0.788	0.684	1.729	1.672	1.596	0.448	8.1019e-05	0.408	3.2938e-06	0.911	0.121963
P46736	Lys-63-specific deubiquitinase BRCC36 OS=Homo sapiens OX=9606 GN=BRCC3	BRCC3	36.072	14.825	15.2	5	8	5	0.96	0.967	0.965	1.077	0.991	1.049	0.962	1.051	0.847	1.09	0.25486	1.011	0.83296	0.928	0.094641
P46776	60S ribosomal protein L27a OS=Homo sapiens OX=9606 GN=RPL27A	RPL27A	16.561	41.857	27.7	4	6	4	1	0.888	0.844	0.762	0.815	0.738	1.432	1.287	1.366	0.567	0.00018104	0.669	0.0023805	1.18	0.047857
P46777	60S ribosomal protein L5 OS=Homo sapiens OX=9606 GN=RPL5	RPL5	34.362	47.801	37.4	13	34	13	0.972	0.998	0.995	0.898	0.936	0.975	1.16	1.133	1.09	0.83	0.0033814	0.876	0.0027422	1.056	0.096144
P46778	60S ribosomal protein L21 OS=Homo sapiens OX=9606 GN=RPL21	RPL21	18.565	4.8721	18.8	3	3	3	1.212	1.242	1.208	0.913	0.946	0.931	0.957	0.854	0.834	1.055	0.27582	1.384	0.00165677	1.313	3.7868e-05
P46779	60S ribosomal protein L28 OS=Homo sapiens OX=9606 GN=RPL28	RPL28	15.747	29.347	32.8	6	14	6	1.083	1.229	1.172	0.76	0.8	0.717	1.142	1.102	1.156	0.67	0.00031983	1.025	0.58834	1.53	0.00094112
P46781	40S ribosomal protein S9 OS=Homo sapiens OX=9606 GN=RPS9	RPS9	22.591	20.289	43.3	11	19	11	1.143	1.198	1.206	0.771	0.83	0.792	1.111	1.049	1.093	0.736	0.00036265	1.09	0.022702	1.482	0.000137879
P46782	40S ribosomal protein S5 OS=Homo sapiens OX=9606 GN=RPS5	RPS5	22.876	23.212	25	5	9	5	1.066	0.985	0.936	0.925	0.985	0.991	0.994	1.056	1.103	0.92	0.090778	0.947	0.32214	1.03	0.55378
P46783	40S ribosomal protein S10 OS=Homo sapiens OX=9606 GN=RPS10	RPS10	18.898	10.487	48.5	8	10	8	0.853	0.951	0.883	1.023	1.008	0.957	1.025	0.934	1.012	1.006	0.8709	0.904	0.080757	0.899	0.048002
P46926	Glucosamine-6-phosphate isomerase 1 OS=Homo sapiens OX=9606 GN=GNPDA1	GNPDA1	32.668	52.547	50.9	12	26	9	1.367	1.352	1.4	1.192	1.221	1.161	0.471	0.382	0.445	2.753	9.6508e-05	3.173	5.6339e-05	1.152	0.00134207
P46939	Utrophin OS=Homo sapiens OX=9606 GN=UTRN	UTRN	394.46	203.17	16.2	51	63	51	1.126	1.089	1.107	0.959	0.992	0.985	0.929	0.925	0.959	1.044	0.049343	1.181	0.0003641	1.131	0.00093944
P46940	Ras GTPase-activating-like protein IQGAP1 OS=Homo sapiens OX=9606 GN=IQGAP1	IQGAP1	189.25	323.31	44.8	71	179	70	1.132	1.139	1.123	1.027	1.043	1.035	0.867	0.878	0.875	1.185	4.1564e-06	1.295	6.3783e-07	1.093	0.000122415
P46952	3-hydroxyanthranilate 3,4-dioxygenase OS=Homo sapiens OX=9606 GN=HAAO	HAAO	32.556	5.0932	9.4	3	3	3	0.928	0.858	0.862	0.974	0.968	0.934	1.159	1.306	1.139	0.798	0.007581	0.735	0.0035557	0.921	0.043763
P46976	Glycogenin-1 OS=Homo sapiens OX=9606 GN=GYG1	GYG1	39.383	21.489	16.9	5	10	5	0.97	0.947	0.996	1.079	1.038	1.043	1.034	0.959	1.071	1.031	0.41294	0.951	0.2362	0.922	0.012765
P46977	Dolichyl-diphosphooligosaccharide--protein glycosyltransferase subunit STT3A OS=Homo sapiens OX=9606 GN=STT3A	STT3A	80.529	31.127	15.2	12	17	11	1.163	1.235	1.215	0.915	0.97	1.025	0.835	0.925	0.84	1.119	0.073044	1.39	0.00094075	1.242	0.0043609
P47224	Guanine nucleotide exchange factor MSS4 OS=Homo sapiens OX=9606 GN=RABIF	RABIF	13.839	2.382	16.3	2	2	2	0.954	0.943	0.958	1.065	1.054	1.053	1.052	1.014	1	1.035	0.09272	0.931	0.0109229	0.9	6.0028e-05
P47712	Cytosolic phospholipase A2 OS=Homo sapiens OX=9606 GN=PLA2G4A	PLA2G4A	85.238	14.623	9.5	8	9	8	0.946	0.936	0.923	1.064	1.162	1.194	0.921	0.957	0.906	1.228	0.0059422	1.008	0.68528	0.82	0.0051592
P47755	F-actin-capping protein subunit alpha-2 OS=Homo sapiens OX=9606 GN=CAPZA2	CAPZA2	32.949	130.45	55.9	12	30	10	1.092	1.153	1.128	1.094	1.093	1.134	0.769	0.829	0.813	1.377	0.00023639	1.399	0.00025869	1.016	0.48142
P47756	F-actin-capping protein subunit beta OS=Homo sapiens OX=9606 GN=CAPZB	CAPZB	31.35	123.2	52	15	50	15	1.045	1.052	1.06	1.05	1.067	1.087	0.91	0.895	0.907	1.181	0.000119874	1.164	2.0164e-05	0.985	0.24598
P47813	Eukaryotic translation initiation factor 1A, X-chromosomal OS=Homo sapiens OX=9606 GN=EIF1AX	EIF1AX	16.46	2.7566	38.2	6	8	1	0.976	0.942	0.943	1.059	1.136	1.079	0.964	0.971	1.007	1.113	0.0129024	0.972	0.193082	0.874	0.004977
P47897	Glutamine--tRNA ligase OS=Homo sapiens OX=9606 GN=QARS	QARS	87.798	103.58	23.5	18	30	17	0.991	0.964	0.997	1.028	1.02	1.038	0.978	0.99	1.008	1.037	0.023	0.992	0.58172	0.957	0.0181964
P47914	60S ribosomal protein L29 OS=Homo sapiens OX=9606 GN=RPL29	RPL29	17.752	19.255	9.4	1	3	1	1.399	1.462	1.365	0.826	0.927	0.867	0.776	0.707	0.84	1.128	0.112484	1.819	0.00036219	1.613	0.00025653
P47974	mRNA decay activator protein ZFP36L2 OS=Homo sapiens OX=9606 GN=ZFP36L2	ZFP36L2	51.062	1.9714	1.8	1	1	1	0.484	0.504	0.962	0.862	0.906	1.06	1.283	1.155	1.939	0.646	0.071143	0.446	0.037701	0.69	0.143143
P47985	Cytochrome b-c1 complex subunit Rieske, mitochondrial OS=Homo sapiens OX=9606 GN=UQCRFS1	UQCRFS1	29.668	54.152	22.3	7	13	7	1.04	1.036	1.056	1.041	1.043	1.052	0.862	0.901	0.935	1.162	0.023801	1.161	0.0034794	0.999	0.85504
P48047	ATP synthase subunit O, mitochondrial OS=Homo sapiens OX=9606 GN=ATP5O	ATP5O	23.277	62.739	53.1	10	25	10	1.097	1.137	1.052	1.042	1.039	1.056	0.871	0.848	0.865	1.214	3.6644e-05	1.272	0.0005444	1.047	0.116579
P48059	LIM and senescent cell antigen-like-containing domain protein 1 OS=Homo sapiens OX=9606 GN=LIMS1	LIMS1	37.251	43.058	40	14	20	14	1.037	1.065	1.009	1.083	1.103	1.157	0.886	0.905	0.843	1.269	0.00116256	1.181	0.0031221	0.931	0.046084
P48060	Glioma pathogenesis-related protein 1 OS=Homo sapiens OX=9606 GN=GLIPR1	GLIPR1	30.366	4.9554	8.3	2	3	2	0.975	1.04	0.966	0.913	0.944	0.952	1.035	1.16	1.084	0.857	0.012319	0.909	0.079159	1.061	0.089737
P48147	Prolyl endopeptidase OS=Homo sapiens OX=9606 GN=PREP	PREP	80.699	84.739	40.3	22	29	22	0.913	0.94	0.889	0.964	0.969	0.967	1.148	1.101	1.156	0.852	0.0089823	0.805	0.00061725	0.946	0.073622
P48163	NADP-dependent malic enzyme OS=Homo sapiens OX=9606 GN=ME1	ME1	64.149	50.678	29.5	14	32	14	1.256	1.274	1.267	1.403	1.351	1.454	0.285	0.248	0.269	5.247	1.7004e-06	4.734	0.00067896	0.902	0.0090646
P48200	Iron-responsive element-binding protein 2 OS=Homo sapiens OX=9606 GN=IREB2	IREB2	105.04	3.7342	1.8	2	2	2	1.288	1.398	1.46	0.832	0.798	0.798	0.856	0.835	0.855	0.954	0.041663	1.628	0.00020337	1.708	0.000164914
P48382	DNA-binding protein RFX5 OS=Homo sapiens OX=9606 GN=RFX5	RFX5	65.322	3.3125	6.2	4	4	4	0.983	0.879	0.902	0.935	0.917	0.833	1.209	1.044	1.164	0.786	0.0132185	0.809	0.0189397	1.029	0.58572
P48426	Phosphatidylinositol 5-phosphate 4-kinase type-2 alpha OS=Homo sapiens OX=9606 GN=PIP4K2A	PIP4K2A	46.224	84.936	24.9	10	15	5	1.066	1.035	1.037	0.957	0.937	0.921	1.027	1.008	1.075	0.905	0.0108354	1.009	0.68766	1.115	0.00175543
P48444	Coatomer subunit delta OS=Homo sapiens OX=9606 GN=ARCN1	ARCN1	57.21	101.06	37.2	20	35	20	0.902	0.945	0.93	1.054	1.06	1.08	1.035	1.038	1.005	1.038	0.043143	0.902	0.0038434	0.869	0.00083766
P48449	Lanosterol synthase OS=Homo sapiens OX=9606 GN=LSS	LSS	83.308	41.183	21.4	13	19	13	1.239	1.263	1.201	1.067	1.116	1.084	0.655	0.718	0.672	1.598	0.000101186	1.811	4.1935e-05	1.133	0.0031387
P48506	Glutamate--cysteine ligase catalytic subunit OS=Homo sapiens OX=9606 GN=GCLC	GCLC	72.765	16.986	12.2	7	10	7	1.265	1.222	1.248	1.057	1.112	1.156	0.731	0.689	0.706	1.564	0.000138106	1.757	4.6217e-06	1.123	0.0136755
P48507	Glutamate--cysteine ligase regulatory subunit OS=Homo sapiens OX=9606 GN=GCLM	GCLM	30.727	18.952	12.4	3	4	3	0.957	1.178	1.141	1.129	1.262	1.266	0.666	0.754	0.694	1.73	0.00047694	1.55	0.0042172	0.896	0.20622
P48509	CD151 antigen OS=Homo sapiens OX=9606 GN=CD151	CD151	28.295	4.1967	7.1	2	2	2	1.324	1.331	1.317	0.911	0.878	0.929	0.826	0.756	0.816	1.133	0.0176029	1.656	0.0030246	1.461	2.1443e-05
P48544	G protein-activated inward rectifier potassium channel 4 OS=Homo sapiens OX=9606 GN=KCNJ5	KCNJ5	47.667	2.4117	2.1	1	1	1	1.849	1.849	2.111	0.775	0.851	0.861	0.302	0.222	0.245	3.234	0.00025876	7.554	3.8077e-05	2.336	0.000102956
P48551	Interferon alpha/beta receptor 2 OS=Homo sapiens OX=9606 GN=IFNAR2	IFNAR2	57.758	1.2281	1.6	1	1	1
P48553	Trafficking protein particle complex subunit 10 OS=Homo sapiens OX=9606 GN=TRAPPC10	TRAPPC10	142.19	28.46	8.2	9	11	9	1.122	1.104	1.082	1.062	1.042	1.105	0.807	0.83	0.831	1.3	0.000183136	1.34	3.6358e-05	1.031	0.20526
P48556	26S proteasome non-ATPase regulatory subunit 8 OS=Homo sapiens OX=9606 GN=PSMD8	PSMD8	39.611	22.184	15.4	6	9	6	1.055	1.072	1.019	1.029	1.031	1.037	0.946	0.875	0.968	1.11	0.074837	1.128	0.023596	1.016	0.41426
P48595	Serpin B10 OS=Homo sapiens OX=9606 GN=SERPINB10	SERPINB10	45.402	109.04	25.2	8	16	8	0.518	0.54	0.444	0.543	0.542	0.419	2.202	2.12	2.318	0.227	7.8673e-05	0.226	2.0699e-05	0.999	0.983
P48634	Protein PRRC2A OS=Homo sapiens OX=9606 GN=PRRC2A	PRRC2A	228.86	10.862	3.1	5	5	5	0.858	0.778	0.827	0.962	0.906	0.96	1.226	1.37	1.268	0.732	0.0012423	0.637	0.00049712	0.871	0.0161358
P48637	Glutathione synthetase OS=Homo sapiens OX=9606 GN=GSS	GSS	52.384	42.234	25.7	16	23	16	0.998	0.968	1.042	1.069	1.039	1.072	0.968	0.944	0.983	1.098	0.003703	1.039	0.194783	0.946	0.076604
P48643	T-complex protein 1 subunit epsilon OS=Homo sapiens OX=9606 GN=CCT5	CCT5	59.67	73.581	32.5	23	47	23	0.926	0.974	0.982	1.008	1.005	1.025	1.047	1.09	1.027	0.96	0.095521	0.911	0.021245	0.949	0.051984
P48651	Phosphatidylserine synthase 1 OS=Homo sapiens OX=9606 GN=PTDSS1	PTDSS1	55.527	13.367	5.9	2	2	2	1.078	1.186	1.143	0.95	0.99	1.003	0.948	0.867	0.93	1.072	0.091419	1.241	0.0051223	1.158	0.0106355
P48723	Heat shock 70 kDa protein 13 OS=Homo sapiens OX=9606 GN=HSPA13	HSPA13	51.927	4.368	5.5	2	2	2	1.104	1.221	1.142	1.027	1.187	1.125	0.723	0.695	0.826	1.488	0.0040574	1.545	0.00189728	1.038	0.49688
P48728	Aminomethyltransferase, mitochondrial OS=Homo sapiens OX=9606 GN=AMT	AMT	43.946	1.6667	2	1	1	1	0.997	1.029	0.933	0.89	0.919	0.971	1.111	1.18	1.094	0.821	0.0045788	0.874	0.021823	1.064	0.181082
P48730	Casein kinase I isoform delta OS=Homo sapiens OX=9606 GN=CSNK1D	CSNK1D	47.33	4.1505	5.5	2	2	2	0.878	0.941	1.058	0.952	0.918	1.102	1.081	1.158	1.043	0.906	0.186564	0.877	0.099035	0.968	0.69986
P48735	Isocitrate dehydrogenase [NADP], mitochondrial OS=Homo sapiens OX=9606 GN=IDH2	IDH2	50.909	113	42.5	18	52	17	1.177	1.229	1.177	0.922	0.993	0.948	0.837	0.852	0.864	1.121	0.0082834	1.403	3.9095e-05	1.251	0.00098367
P48736	Phosphatidylinositol 4,5-bisphosphate 3-kinase catalytic subunit gamma isoform OS=Homo sapiens OX=9606 GN=PIK3CG	PIK3CG	126.45	6.4066	4.8	5	5	5	0.853	0.808	0.801	1.012	0.832	0.837	0.828	1.659	1.497	0.673	0.189244	0.618	0.18138	0.918	0.29284
P48739	Phosphatidylinositol transfer protein beta isoform OS=Homo sapiens OX=9606 GN=PITPNB	PITPNB	31.54	37.779	39.1	9	11	7	0.907	0.925	0.912	1.004	0.958	0.97	1.152	1.169	1.163	0.842	0.00029897	0.788	2.5447e-06	0.936	0.0121618
P48960	CD97 antigen OS=Homo sapiens OX=9606 GN=CD97	CD97	91.868	98.974	16	11	17	11	0.891	0.85	0.926	1.076	1.081	1.076	1.049	1.07	1.088	1.008	0.52304	0.832	0.0023566	0.825	0.0161184
P49005	DNA polymerase delta subunit 2 OS=Homo sapiens OX=9606 GN=POLD2	POLD2	51.289	18.344	13.9	5	6	5	0.939	0.813	0.896	0.968	0.915	0.819	1.297	1.232	1.18	0.728	0.0047815	0.714	0.0025831	0.98	0.77786
P49023	Paxillin OS=Homo sapiens OX=9606 GN=PXN	PXN	64.505	29.518	11.7	6	7	6	0.844	0.849	0.821	0.877	0.893	0.808	1.433	1.357	1.295	0.631	0.00041533	0.615	9.9054e-05	0.975	0.49564
P49137	MAP kinase-activated protein kinase 2 OS=Homo sapiens OX=9606 GN=MAPKAPK2	MAPKAPK2	45.567	12.316	21.2	10	11	7	0.805	0.759	0.903	0.91	0.862	0.903	1.352	1.466	1.385	0.636	0.000102169	0.587	0.00068437	0.922	0.19616
P49184	Deoxyribonuclease-1-like 1 OS=Homo sapiens OX=9606 GN=DNASE1L1	DNASE1L1	33.892	13.429	11.9	2	2	2	0.921	1.018	0.848	1.08	1.019	0.85	1.102	1.067	1.188	0.878	0.165196	0.83	0.038175	0.945	0.57706
P49189	4-trimethylaminobutyraldehyde dehydrogenase OS=Homo sapiens OX=9606 GN=ALDH9A1	ALDH9A1	53.801	64.929	36.2	16	38	16	1.137	1.137	1.135	1.025	1.049	1.006	0.849	0.876	0.864	1.19	0.00032424	1.317	0.00108304	1.107	0.0139213
P49207	60S ribosomal protein L34 OS=Homo sapiens OX=9606 GN=RPL34	RPL34	13.293	9.667	29.9	4	9	4	1.184	1.255	1.129	0.737	0.712	0.71	1.103	1.114	1.092	0.652	2.8107e-06	1.078	0.075038	1.653	0.000103745
P49247	Ribose-5-phosphate isomerase OS=Homo sapiens OX=9606 GN=RPIA	RPIA	33.269	5.0508	12.2	3	3	3	0.953	0.906	0.688	1.137	1.014	0.803	1.438	1.231	0.944	0.818	0.28574	0.705	0.096299	0.862	0.36226
P49257	Protein ERGIC-53 OS=Homo sapiens OX=9606 GN=LMAN1	LMAN1	57.548	73.496	33.3	14	27	14	1.255	1.322	1.308	1.042	1.008	0.954	0.69	0.708	0.697	1.434	0.000179028	1.854	1.9454e-06	1.293	0.00104021
P49321	Nuclear autoantigenic sperm protein OS=Homo sapiens OX=9606 GN=NASP	NASP	85.237	59.783	22.5	16	24	16	0.774	0.758	0.753	0.873	0.821	0.801	1.5	1.472	1.487	0.56	2.2151e-05	0.512	1.4501e-07	0.916	0.031479
P49327	Fatty acid synthase OS=Homo sapiens OX=9606 GN=FASN	FASN	273.42	280.73	25.1	50	77	50	0.949	0.906	0.934	1.311	1.335	1.409	0.69	0.744	0.719	1.883	3.6356e-05	1.295	0.00054146	0.688	0.000123547
P49336	Cyclin-dependent kinase 8 OS=Homo sapiens OX=9606 GN=CDK8	CDK8	53.283	4.2649	3.4	1	1	1
P49354	Protein farnesyltransferase/geranylgeranyltransferase type-1 subunit alpha OS=Homo sapiens OX=9606 GN=FNTA	FNTA	44.408	25.455	14.8	6	11	6	0.954	0.982	1.005	1.029	1.126	1.08	1.016	0.942	0.964	1.107	0.041575	1.007	0.81452	0.909	0.034404
P49356	Protein farnesyltransferase subunit beta OS=Homo sapiens OX=9606 GN=FNTB	FNTB	48.773	3.087	3.2	2	2	2	0.839	0.973	0.934	0.879	0.994	0.892	1.238	1.159	1.226	0.763	0.003477	0.758	0.0046226	0.993	0.90708
P49366	Deoxyhypusine synthase OS=Homo sapiens OX=9606 GN=DHPS	DHPS	40.97	6.6823	9.8	3	3	3	0.97	0.898	0.981	1.244	1.26	1.376	0.704	0.795	0.803	1.685	0.00058308	1.238	0.0133378	0.734	0.00185576
P49368	T-complex protein 1 subunit gamma OS=Homo sapiens OX=9606 GN=CCT3	CCT3	60.533	112.41	49.5	25	54	25	0.981	1.011	1.003	1.04	1.033	1.051	1.022	1.002	0.962	1.046	0.069923	1.003	0.87876	0.959	0.0149579
P49406	39S ribosomal protein L19, mitochondrial OS=Homo sapiens OX=9606 GN=MRPL19	MRPL19	33.535	14.344	16.4	5	7	5	1.082	1.128	1.168	1.183	1.127	1.098	0.738	0.812	0.745	1.485	0.00045633	1.472	0.00050103	0.991	0.78996
P49407	Beta-arrestin-1 OS=Homo sapiens OX=9606 GN=ARRB1	ARRB1	47.065	41.754	27.8	12	21	11	1.047	1.073	1.045	1.121	1.044	1.13	0.843	0.91	0.877	1.253	0.0025398	1.203	0.0014241	0.961	0.20932
P49411	Elongation factor Tu, mitochondrial OS=Homo sapiens OX=9606 GN=TUFM	TUFM	49.541	102.47	51.1	21	46	21	1.103	1.099	1.08	1.016	1.013	1.029	0.912	0.888	0.87	1.145	0.00071873	1.229	0.00016319	1.073	0.0009425
P49419	Alpha-aminoadipic semialdehyde dehydrogenase OS=Homo sapiens OX=9606 GN=ALDH7A1	ALDH7A1	58.486	50.893	30.8	15	19	15	1.171	1.127	1.193	1.126	1.049	1.158	0.684	0.716	0.722	1.571	0.00018208	1.645	3.5255e-05	1.047	0.2382
P49441	Inositol polyphosphate 1-phosphatase OS=Homo sapiens OX=9606 GN=INPP1	INPP1	43.998	16.179	10.3	4	5	4	0.878	0.945	0.883	0.898	1.073	0.86	1.386	1.1	1.108	0.788	0.079836	0.753	0.024784	0.956	0.59766
P49458	Signal recognition particle 9 kDa protein OS=Homo sapiens OX=9606 GN=SRP9	SRP9	10.112	14.527	70.9	7	18	7	0.744	0.768	0.756	0.823	0.809	0.82	1.432	1.515	1.527	0.548	4.3415e-06	0.507	3.4053e-06	0.925	0.00177859
P49459	Ubiquitin-conjugating enzyme E2 A OS=Homo sapiens OX=9606 GN=UBE2A	UBE2A	17.315	4.8664	11.2	1	1	1	0.96	0.933	0.996	0.965	1.135	0.882	1.048	1.169	1.024	0.92	0.36006	0.891	0.064984	0.969	0.7451
P49585	Choline-phosphate cytidylyltransferase A OS=Homo sapiens OX=9606 GN=PCYT1A	PCYT1A	41.731	39.892	34.1	12	16	12	0.928	0.923	0.909	1.007	0.959	0.959	1.131	1.201	1.198	0.829	0.00180264	0.782	0.00028066	0.944	0.029365
P49588	Alanine--tRNA ligase, cytoplasmic OS=Homo sapiens OX=9606 GN=AARS	AARS	106.81	105.63	20.2	18	26	18	0.962	0.964	1.008	1.079	1.025	1.076	0.959	1.007	1.023	1.064	0.072584	0.982	0.49712	0.923	0.023517
P49589	Cysteine--tRNA ligase, cytoplasmic OS=Homo sapiens OX=9606 GN=CARS	CARS	85.472	122.97	27.5	20	25	20	0.95	0.927	1.025	0.994	1.019	1.023	1.089	0.991	1.082	0.96	0.2776	0.918	0.116078	0.956	0.2189
P49590	Probable histidine--tRNA ligase, mitochondrial OS=Homo sapiens OX=9606 GN=HARS2	HARS2	56.888	8.9924	17.8	9	13	4	1.218	1.242	1.186	0.945	1.009	0.968	0.8	0.789	0.804	1.221	0.00056167	1.524	4.2017e-06	1.248	0.00068408
P49591	Serine--tRNA ligase, cytoplasmic OS=Homo sapiens OX=9606 GN=SARS	SARS	58.777	15.764	16	7	11	7	0.86	0.814	0.837	1.014	0.97	0.944	1.157	1.249	1.27	0.797	0.0030566	0.683	0.00031737	0.858	0.0042404
P49593	Protein phosphatase 1F OS=Homo sapiens OX=9606 GN=PPM1F	PPM1F	49.83	25.104	19.2	7	12	7	1.009	0.899	0.929	1.053	0.997	1.008	1.09	1.035	1.063	0.959	0.136303	0.89	0.034839	0.928	0.117658
P49641	Alpha-mannosidase 2x OS=Homo sapiens OX=9606 GN=MAN2A2	MAN2A2	130.54	5.8804	2.6	3	4	3	1.044	1.236	1.238	1.012	0.823	0.974	0.831	0.993	0.802	1.07	0.50014	1.34	0.027858	1.252	0.056584
P49643	DNA primase large subunit OS=Homo sapiens OX=9606 GN=PRIM2	PRIM2	58.805	1.9435	2.4	1	1	1
P49662	Caspase-4 OS=Homo sapiens OX=9606 GN=CASP4	CASP4	43.262	20.565	25.7	11	15	11	0.914	0.901	0.858	1.08	1.16	1.064	1.109	0.941	1.028	1.073	0.2544	0.868	0.053002	0.809	0.0029794
P49711	Transcriptional repressor CTCF OS=Homo sapiens OX=9606 GN=CTCF	CTCF	82.785	13.874	10.9	8	9	8	0.916	1.005	1.03	0.824	0.893	0.848	1.175	1.195	1.129	0.733	0.00042299	0.843	0.0122647	1.15	0.031043
P49715	CCAAT/enhancer-binding protein alpha OS=Homo sapiens OX=9606 GN=CEBPA	CEBPA	37.561	3.2813	7.5	3	3	3	0.972	0.887	1.043	0.839	0.924	0.708	1.064	1.506	1.216	0.653	0.0297	0.767	0.081921	1.174	0.144377
P49716	CCAAT/enhancer-binding protein delta OS=Homo sapiens OX=9606 GN=CEBPD	CEBPD	28.467	1.6257	3.3	1	1	1	0.554	0.601	0.752	0.569	0.642	0.456	1.811	2.007	1.881	0.293	0.00029559	0.335	0.00033524	1.144	0.37306
P49720	Proteasome subunit beta type-3 OS=Homo sapiens OX=9606 GN=PSMB3	PSMB3	22.949	24.713	29.3	6	13	6	1.003	1.062	0.949	0.979	1.068	1.026	1.012	0.984	0.929	1.051	0.23774	1.03	0.5119	0.981	0.6548
P49721	Proteasome subunit beta type-2 OS=Homo sapiens OX=9606 GN=PSMB2	PSMB2	22.836	44.899	31.3	6	14	6	1.002	0.996	0.982	1.059	1.048	1.037	1.013	0.961	0.974	1.066	0.018864	1.011	0.55026	0.948	0.003258
P49736	DNA replication licensing factor MCM2 OS=Homo sapiens OX=9606 GN=MCM2	MCM2	101.89	22.761	11.4	9	13	9	0.565	0.497	0.491	0.689	0.679	0.678	1.935	1.783	1.921	0.363	1.4282e-06	0.275	1.77921e-05	0.759	0.02548
P49748	Very long-chain specific acyl-CoA dehydrogenase, mitochondrial OS=Homo sapiens OX=9606 GN=ACADVL	ACADVL	70.389	129.81	55.1	29	57	29	1.157	1.168	1.141	0.882	0.92	0.875	0.96	0.949	0.986	0.925	0.0151787	1.197	0.000163763	1.295	0.000104247
P49750	YLP motif-containing protein 1 OS=Homo sapiens OX=9606 GN=YLPM1	YLPM1	241.64	47.428	10.9	19	20	19	0.836	0.875	0.853	0.981	0.901	0.891	1.204	1.294	1.238	0.742	0.00127595	0.686	0.00010498	0.925	0.079157
P49754	Vacuolar protein sorting-associated protein 41 homolog OS=Homo sapiens OX=9606 GN=VPS41	VPS41	98.565	37.901	21.2	17	20	17	1.128	1.178	1.215	0.999	1.059	1.018	0.862	0.883	0.839	1.19	0.00153929	1.363	0.00029586	1.145	0.008063
P49755	Transmembrane emp24 domain-containing protein 10 OS=Homo sapiens OX=9606 GN=TMED10	TMED10	24.976	98.317	34.2	8	19	8	1.124	1.178	1.156	1	0.967	0.914	0.909	0.862	0.861	1.095	0.047103	1.314	0.00026209	1.2	0.0034599
P49756	RNA-binding protein 25 OS=Homo sapiens OX=9606 GN=RBM25	RBM25	100.18	49.207	16.5	11	12	11	0.946	0.841	0.915	0.939	0.984	0.827	1.283	1.193	1.213	0.745	0.0063044	0.732	0.00165551	0.983	0.80908
P49757	Protein numb homolog OS=Homo sapiens OX=9606 GN=NUMB	NUMB	70.803	34.486	21.2	11	16	11	0.904	0.906	0.941	0.976	0.928	0.961	1.171	1.186	1.184	0.809	0.000161423	0.777	4.4849e-05	0.96	0.109897
P49768	Presenilin-1 OS=Homo sapiens OX=9606 GN=PSEN1	PSEN1	52.667	40.692	10.1	3	3	3	0.993	1.248	1.21	0.865	0.886	0.87	1.058	1.074	1.037	0.827	0.000104239	1.089	0.3822	1.317	0.064196
P49770	Translation initiation factor eIF-2B subunit beta OS=Homo sapiens OX=9606 GN=EIF2B2	EIF2B2	38.989	20.569	29.9	9	11	9	1.007	1.007	0.956	1.074	1.047	1.023	0.947	0.964	0.955	1.097	0.0034845	1.036	0.121902	0.945	0.062837
P49773	Histidine triad nucleotide-binding protein 1 OS=Homo sapiens OX=9606 GN=HINT1	HINT1	13.802	10.355	24.6	5	6	5	0.804	0.864	1.024	1.146	1.032	1.082	0.965	1.112	0.952	1.076	0.26646	0.889	0.23882	0.826	0.065739
P49789	Bis(5'-adenosyl)-triphosphatase OS=Homo sapiens OX=9606 GN=FHIT	FHIT	16.858	9.2943	19	2	3	2	1.044	1.136	1.061	1.036	0.991	0.936	0.926	0.78	1.163	1.033	0.72624	1.13	0.31932	1.094	0.083379
P49790	Nuclear pore complex protein Nup153 OS=Homo sapiens OX=9606 GN=NUP153	NUP153	153.94	10.618	4.1	5	7	5	0.767	0.786	0.782	0.88	0.91	0.894	1.539	1.357	1.173	0.66	0.03522	0.574	0.0199765	0.87	0.00033905
P49792	E3 SUMO-protein ligase RanBP2 OS=Homo sapiens OX=9606 GN=RANBP2	RANBP2	358.2	163.17	17.5	46	56	28	0.942	0.915	0.973	0.912	0.921	0.914	1.154	1.236	1.203	0.765	0.0056204	0.788	0.00086425	1.03	0.176999
P49795	Regulator of G-protein signaling 19 OS=Homo sapiens OX=9606 GN=RGS19	RGS19	24.635	6.713	21.2	4	6	4	0.942	0.973	1.029	0.914	0.981	0.7	1.202	1.113	1.213	0.736	0.040805	0.834	0.0085416	1.134	0.26932
P49796	Regulator of G-protein signaling 3 OS=Homo sapiens OX=9606 GN=RGS3	RGS3	132.33	4.3223	1.6	2	2	2	0.867	0.745	0.767	1.053	0.949	1.022	1.279	1.319	1.126	0.812	0.022742	0.639	0.0026189	0.787	0.01244
P49815	Tuberin OS=Homo sapiens OX=9606 GN=TSC2	TSC2	200.61	31.654	4.5	7	7	7	0.969	0.988	0.93	0.983	0.938	1.031	1.071	1.119	1.085	0.901	0.02596	0.882	0.0046208	0.978	0.53964
P49821	NADH dehydrogenase [ubiquinone] flavoprotein 1, mitochondrial OS=Homo sapiens OX=9606 GN=NDUFV1	NDUFV1	50.817	92.106	34.9	15	21	15	1.164	1.16	1.104	0.989	1.032	1.04	0.899	0.833	0.841	1.19	0.0037013	1.332	0.00061978	1.12	0.008123
P49840	Glycogen synthase kinase-3 alpha OS=Homo sapiens OX=9606 GN=GSK3A	GSK3A	50.98	14.591	14.1	5	5	3	1.117	0.89	0.945	1.288	0.974	0.989	0.923	1.014	0.923	1.137	0.27698	1.032	0.72766	0.908	0.4593
P49841	Glycogen synthase kinase-3 beta OS=Homo sapiens OX=9606 GN=GSK3B	GSK3B	46.744	38.64	17.9	5	5	3	0.925	0.909	0.887	1.063	1.157	1.066	0.978	1.046	0.974	1.096	0.064602	0.908	0.020916	0.828	0.0034419
P49848	Transcription initiation factor TFIID subunit 6 OS=Homo sapiens OX=9606 GN=TAF6	TAF6	72.668	12.913	9.3	5	5	5	1.017	0.852	0.994	0.957	0.963	0.963	0.923	1.132	1.008	0.941	0.43644	0.935	0.45502	0.993	0.87402
P49902	Cytosolic purine 5'-nucleotidase OS=Homo sapiens OX=9606 GN=NT5C2	NT5C2	64.969	8.8711	8.6	5	6	5	0.915	1.071	1.101	0.884	0.951	1.107	1.02	1.062	1.029	0.946	0.4225	0.992	0.8628	1.049	0.60456
P49903	Selenide, water dikinase 1 OS=Homo sapiens OX=9606 GN=SEPHS1	SEPHS1	42.91	6.6932	12.2	3	3	3	0.784	1.102	0.889	1.014	0.86	0.949	1.067	1.114	1.362	0.797	0.066136	0.783	0.116925	0.983	0.83268
P49913	Cathelicidin antimicrobial peptide OS=Homo sapiens OX=9606 GN=CAMP	CAMP	19.301	3.3229	7.6	1	1	1	0.104	0.111	0.102	0.29	0.237	0.056	2.982	2.702	2.827	0.068	0.03062	0.037	5.4973e-08	0.544	0.5259
P49914	5-formyltetrahydrofolate cyclo-ligase OS=Homo sapiens OX=9606 GN=MTHFS	MTHFS	23.255	22.003	24.6	4	6	4	1.016	0.882	0.862	1.074	0.997	0.821	1.133	1.202	1.183	0.822	0.069505	0.785	0.0107551	0.954	0.67396
P49915	GMP synthase [glutamine-hydrolyzing] OS=Homo sapiens OX=9606 GN=GMPS	GMPS	76.715	56.252	24.7	13	24	13	0.795	0.812	0.801	0.838	0.849	0.838	1.405	1.398	1.337	0.61	3.5743e-06	0.582	2.8521e-06	0.954	0.0032978
P49916	DNA ligase 3 OS=Homo sapiens OX=9606 GN=LIG3	LIG3	112.91	22.83	8.6	9	11	9	0.632	0.606	0.648	0.81	0.712	0.696	1.769	1.662	1.612	0.44	0.000116386	0.374	4.0695e-06	0.85	0.035004
P49917	DNA ligase 4 OS=Homo sapiens OX=9606 GN=LIG4	LIG4	103.97	3.3848	2	2	2	2	1.022	0.959	0.99	1.093	0.991	1.029	0.983	1.034	0.989	1.036	0.35178	0.988	0.6531	0.954	0.24492
P49959	Double-strand break repair protein MRE11 OS=Homo sapiens OX=9606 GN=MRE11	MRE11	80.592	37.219	19.1	13	17	13	1.056	1.016	1.001	0.963	0.951	0.968	1.097	1.051	1.05	0.901	0.0025002	0.961	0.137055	1.066	0.0189445
P49961	Ectonucleoside triphosphate diphosphohydrolase 1 OS=Homo sapiens OX=9606 GN=ENTPD1	ENTPD1	57.964	35.471	14.1	8	9	8	1.172	1.319	1.346	1.066	1.096	1.135	0.647	0.628	0.636	1.725	1.54907e-05	2.008	9.693e-05	1.164	0.032677
P50135	Histamine N-methyltransferase OS=Homo sapiens OX=9606 GN=HNMT	HNMT	33.295	33.853	19.9	5	6	5	1.013	1.147	1.11	1.297	1.325	1.316	0.615	0.515	0.634	2.232	0.0064436	1.854	0.00115619	0.83	0.0076776
P50148	Guanine nucleotide-binding protein G(q) subunit alpha OS=Homo sapiens OX=9606 GN=GNAQ	GNAQ	42.142	25.939	29.8	10	13	9	1.042	1.107	1.128	0.868	0.916	0.859	1.139	1.085	1.11	0.793	0.00067645	0.983	0.55986	1.24	0.0023151
P50151	Guanine nucleotide-binding protein G(I)/G(S)/G(O) subunit gamma-10 OS=Homo sapiens OX=9606 GN=GNG10	GNG10	7.2053	12.342	63.2	4	9	4	1.204	1.252	1.247	1.235	1.127	1.202	0.572	0.621	0.564	2.028	6.144e-05	2.108	2.064e-05	1.039	0.26306
P50213	Isocitrate dehydrogenase [NAD] subunit alpha, mitochondrial OS=Homo sapiens OX=9606 GN=IDH3A	IDH3A	39.591	78.379	33.1	11	21	11	1.128	1.128	1.172	1.021	1.029	1.045	0.864	0.863	0.827	1.212	0.00027528	1.342	0.000103198	1.108	0.0021241
P50225	Sulfotransferase 1A1 OS=Homo sapiens OX=9606 GN=SULT1A1	SULT1A1	34.165	24.136	29.8	9	12	5	1.017	1.06	1.017	0.938	0.895	0.927	1.116	1.049	1.15	0.833	0.0039163	0.933	0.087335	1.121	0.0044199
P50238	Cysteine-rich protein 1 OS=Homo sapiens OX=9606 GN=CRIP1	CRIP1	8.5328	2.6663	31.2	3	4	3	0.927	0.955	0.912	0.975	1.236	1.033	1.122	0.958	0.971	1.063	0.53876	0.916	0.177402	0.861	0.117984
P50281	Matrix metalloproteinase-14 OS=Homo sapiens OX=9606 GN=MMP14	MMP14	65.893	21.647	11.9	6	8	6	1.187	1.342	1.335	1.312	1.177	1.37	0.331	0.338	0.346	3.802	4.5674e-06	3.807	2.9336e-06	1.001	0.97852
P50336	Protoporphyrinogen oxidase OS=Homo sapiens OX=9606 GN=PPOX	PPOX	50.765	1.3529	1.5	1	1	1
P50395	Rab GDP dissociation inhibitor beta OS=Homo sapiens OX=9606 GN=GDI2	GDI2	50.663	230.72	55.1	26	60	19	0.917	0.915	0.912	0.992	1.051	1.03	1.072	1.086	1.104	0.942	0.03414	0.841	3.8569e-05	0.893	0.021918
P50402	Emerin OS=Homo sapiens OX=9606 GN=EMD	EMD	28.994	51.925	37.4	8	10	8	1.057	1.09	1.049	1.005	1.024	0.988	1.009	0.926	0.988	1.032	0.31144	1.093	0.033981	1.059	0.021083
P50416	Carnitine O-palmitoyltransferase 1, liver isoform OS=Homo sapiens OX=9606 GN=CPT1A	CPT1A	88.367	72.197	21.5	15	23	15	0.94	0.947	0.907	0.798	0.745	0.761	1.304	1.33	1.356	0.577	1.94902e-05	0.7	3.702e-05	1.213	0.00135883
P50440	Glycine amidinotransferase, mitochondrial OS=Homo sapiens OX=9606 GN=GATM	GATM	48.455	45.848	32.6	12	20	12	1.461	1.505	1.358	1.066	1.049	1.044	0.524	0.517	0.618	1.904	0.0078579	2.606	0.00012105	1.369	0.00055689
P50452	Serpin B8 OS=Homo sapiens OX=9606 GN=SERPINB8	SERPINB8	42.766	95.49	41.2	15	28	13	0.665	0.654	0.706	0.785	0.788	0.74	1.652	1.628	1.657	0.469	1.7734e-06	0.41	1.5302e-06	0.875	0.0125382
P50453	Serpin B9 OS=Homo sapiens OX=9606 GN=SERPINB9	SERPINB9	42.403	102.02	39.4	12	28	11	0.919	0.922	0.925	1.132	1.134	1.143	0.935	0.977	0.977	1.18	0.00037816	0.957	0.099295	0.811	2.4006e-07
P50454	Serpin H1 OS=Homo sapiens OX=9606 GN=SERPINH1	SERPINH1	46.44	71.174	23.9	8	13	8	1.237	1.268	1.303	1.209	1.17	1.287	0.542	0.479	0.469	2.46	7.5214e-05	2.556	3.9298e-05	1.039	0.29108
P50502	Hsc70-interacting protein OS=Homo sapiens OX=9606 GN=ST13	ST13	41.331	49.998	23.6	7	18	7	1.066	1.006	1.005	1.17	1.161	1.246	0.793	0.771	0.752	1.544	8.445e-05	1.329	0.00033573	0.86	0.0071221
P50552	Vasodilator-stimulated phosphoprotein OS=Homo sapiens OX=9606 GN=VASP	VASP	39.829	123.15	38.7	13	30	13	0.927	0.856	0.878	1.008	1.033	1.01	1.06	1.06	1.081	0.953	0.0093247	0.831	0.00161629	0.872	0.0051971
P50570	Dynamin-2 OS=Homo sapiens OX=9606 GN=DNM2	DNM2	98.063	125.6	33.4	26	41	18	0.971	1.017	0.977	1.065	1.07	1.076	0.978	0.955	0.914	1.128	0.026482	1.041	0.172157	0.923	0.0057161
P50579	Methionine aminopeptidase 2 OS=Homo sapiens OX=9606 GN=METAP2	METAP2	52.891	10.254	14.4	5	6	5	0.86	0.845	0.857	0.813	0.839	0.796	1.419	1.385	1.356	0.588	1.61859e-05	0.616	2.1868e-06	1.047	0.047743
P50583	Bis(5'-nucleosyl)-tetraphosphatase [asymmetrical] OS=Homo sapiens OX=9606 GN=NUDT2	NUDT2	16.829	4.476	19	3	3	3	1.009	0.993	0.996	0.92	1.057	1.11	0.932	0.999	1.077	1.026	0.7436	0.997	0.97294	0.971	0.68854
P50613	Cyclin-dependent kinase 7 OS=Homo sapiens OX=9606 GN=CDK7	CDK7	39.038	5.8181	9.5	3	3	3	1.013	1.025	1.005	0.917	1.032	0.919	0.99	1.067	1.135	0.898	0.126262	0.953	0.36614	1.061	0.26346
P50748	Kinetochore-associated protein 1 OS=Homo sapiens OX=9606 GN=KNTC1	KNTC1	250.75	3.3797	1	2	2	2
P50749	Ras association domain-containing protein 2 OS=Homo sapiens OX=9606 GN=RASSF2	RASSF2	37.79	28.769	24.2	8	12	7	0.787	0.746	0.772	0.948	0.929	0.891	1.26	1.365	1.373	0.692	0.00037948	0.577	6.2822e-05	0.833	0.00160044
P50750	Cyclin-dependent kinase 9 OS=Homo sapiens OX=9606 GN=CDK9	CDK9	42.777	3.6753	7.5	3	4	2
P50851	Lipopolysaccharide-responsive and beige-like anchor protein OS=Homo sapiens OX=9606 GN=LRBA	LRBA	319.1	20.169	4.4	12	12	12	0.913	0.882	0.711	0.954	0.876	0.856	1.206	1.278	1.326	0.705	0.00124023	0.658	0.0069212	0.933	0.43126
P50897	Palmitoyl-protein thioesterase 1 OS=Homo sapiens OX=9606 GN=PPT1	PPT1	34.193	87.225	23.9	7	16	7	1.115	1.164	1.164	1.12	1.153	1.103	0.71	0.657	0.738	1.604	0.00020275	1.636	0.000182368	1.02	0.3681
P50914	60S ribosomal protein L14 OS=Homo sapiens OX=9606 GN=RPL14	RPL14	23.432	13.487	22.3	5	7	5	1.169	1.248	1.134	0.822	0.781	0.723	1.136	1.099	1.16	0.685	0.00072128	1.046	0.24202	1.527	0.00082244
P50990	T-complex protein 1 subunit theta OS=Homo sapiens OX=9606 GN=CCT8	CCT8	59.62	143.31	59.9	34	81	34	0.928	0.972	0.959	0.995	1.008	1.032	1.053	1.047	1.046	0.965	0.029662	0.909	0.020436	0.942	0.026444
P50991	T-complex protein 1 subunit delta OS=Homo sapiens OX=9606 GN=CCT4	CCT4	57.924	178.43	35.4	19	33	19	0.986	0.971	0.942	1.022	0.991	0.996	0.997	1.025	1.087	0.968	0.30302	0.932	0.073363	0.963	0.08592
P50995	Annexin A11 OS=Homo sapiens OX=9606 GN=ANXA11	ANXA11	54.389	68.303	24.4	10	24	10	0.981	0.98	0.987	1.022	1.013	0.959	1.034	1.027	1.059	0.96	0.131663	0.945	0.0040801	0.985	0.52958
P51003	Poly(A) polymerase alpha OS=Homo sapiens OX=9606 GN=PAPOLA	PAPOLA	82.842	23.029	11.7	9	12	7	0.777	0.764	0.794	0.811	0.823	0.711	1.498	1.556	1.445	0.521	0.00021856	0.519	1.5432e-05	0.996	0.96444
P51114	Fragile X mental retardation syndrome-related protein 1 OS=Homo sapiens OX=9606 GN=FXR1	FXR1	69.72	45.036	15.8	9	12	7	0.959	0.92	1.024	1.031	1.105	1.113	1.011	0.952	0.957	1.113	0.02654	0.994	0.86894	0.894	0.0462
P51116	Fragile X mental retardation syndrome-related protein 2 OS=Homo sapiens OX=9606 GN=FXR2	FXR2	74.222	5.0021	12	7	7	4	0.894	0.887	0.922	1.001	1.03	1.094	1.079	1.04	1.154	0.955	0.31564	0.826	0.0043004	0.865	0.0073238
P51148	Ras-related protein Rab-5C OS=Homo sapiens OX=9606 GN=RAB5C	RAB5C	23.482	46.506	42.1	7	17	4	1.235	1.206	1.235	1.046	1.051	1.094	0.733	0.738	0.702	1.468	5.7027e-05	1.692	3.6929e-06	1.152	0.00096104
P51149	Ras-related protein Rab-7a OS=Homo sapiens OX=9606 GN=RAB7A	RAB7A	23.489	133.23	62.3	12	35	12	1.189	1.226	1.201	0.965	0.988	0.975	0.814	0.789	0.82	1.208	0.000157964	1.492	1.56435e-05	1.235	4.4258e-05
P51151	Ras-related protein Rab-9A OS=Homo sapiens OX=9606 GN=RAB9A	RAB9A	22.837	24.742	35.8	7	13	7	1.262	1.35	1.293	1.009	1.035	0.989	0.61	0.702	0.688	1.516	0.00079888	1.953	0.000156625	1.288	0.00043973
P51153	Ras-related protein Rab-13 OS=Homo sapiens OX=9606 GN=RAB13	RAB13	22.774	40.543	26.1	5	16	3	1.367	1.329	1.391	1.284	1.259	1.228	0.372	0.41	0.392	3.212	1.4698e-06	3.481	1.1502e-06	1.084	0.0122039
P51157	Ras-related protein Rab-28 OS=Homo sapiens OX=9606 GN=RAB28	RAB28	24.841	2.2983	4.1	1	1	1
P51159	Ras-related protein Rab-27A OS=Homo sapiens OX=9606 GN=RAB27A	RAB27A	24.868	24.224	24.9	5	11	5	0.49	0.506	0.529	0.63	0.512	0.491	1.997	2.123	2.077	0.264	7.5689e-05	0.246	5.1184e-07	0.934	0.47702
P51397	Death-associated protein 1 OS=Homo sapiens OX=9606 GN=DAP	DAP	11.164	2.1865	7.8	1	1	1	1.283	1.367	1.421	1.247	1.173	1.251	0.322	0.513	0.431	2.9	0.0157574	3.216	0.00104029	1.109	0.047416
P51398	28S ribosomal protein S29, mitochondrial OS=Homo sapiens OX=9606 GN=DAP3	DAP3	45.566	33.907	23.6	9	10	9	1.091	1.169	1.245	1.022	1.035	1.068	0.769	0.888	0.739	1.304	0.0093968	1.463	0.00482	1.122	0.04808
P51452	Dual specificity protein phosphatase 3 OS=Homo sapiens OX=9606 GN=DUSP3	DUSP3	20.478	32.195	40	6	11	6	0.942	0.94	0.904	1.164	1.047	1.088	1.008	1.004	0.935	1.119	0.046317	0.945	0.115801	0.844	0.0075594
P51531	Probable global transcription activator SNF2L2 OS=Homo sapiens OX=9606 GN=SMARCA2	SMARCA2	181.28	28.668	10.4	14	15	10	0.874	0.827	0.903	0.811	0.804	0.801	1.386	1.442	1.314	0.583	0.0025397	0.629	0.00023871	1.078	0.10322
P51532	Transcription activator BRG1 OS=Homo sapiens OX=9606 GN=SMARCA4	SMARCA4	184.64	26.505	8.6	13	14	9	0.992	0.991	0.889	0.9	0.8	0.811	1.269	1.251	1.164	0.682	0.00110359	0.78	0.0052234	1.144	0.061082
P51553	Isocitrate dehydrogenase [NAD] subunit gamma, mitochondrial OS=Homo sapiens OX=9606 GN=IDH3G	IDH3G	42.794	22.918	30	10	14	10	1.136	1.158	1.173	1.005	1.011	1.117	0.724	0.842	0.837	1.304	0.0113823	1.443	0.00183581	1.107	0.044859
P51570	Galactokinase OS=Homo sapiens OX=9606 GN=GALK1	GALK1	42.272	42.689	31.9	13	21	13	0.938	0.9	0.908	1.006	1.017	0.981	1.1	1.101	1.147	0.897	0.0034198	0.82	0.00044276	0.914	0.0055172
P51571	Translocon-associated protein subunit delta OS=Homo sapiens OX=9606 GN=SSR4	SSR4	18.998	21.069	30.1	4	11	4	1.119	1.15	1.098	1.052	1.058	1.032	0.848	0.903	0.844	1.211	0.00114026	1.297	0.00052121	1.072	0.0109571
P51572	B-cell receptor-associated protein 31 OS=Homo sapiens OX=9606 GN=BCAP31	BCAP31	27.991	27.853	36.6	12	29	12	1.319	1.394	1.362	1.013	1.1	1.126	0.555	0.496	0.542	2.033	0.000115521	2.558	1.77363e-05	1.258	0.0030191
P51575	P2X purinoceptor 1 OS=Homo sapiens OX=9606 GN=P2RX1	P2RX1	44.98	5.7317	5.8	2	2	2	0.8	0.768	0.711	0.838	0.857	0.83	1.484	1.513	1.371	0.578	6.2643e-05	0.522	0.000141661	0.903	0.044596
P51580	Thiopurine S-methyltransferase OS=Homo sapiens OX=9606 GN=TPMT	TPMT	28.18	14.299	31	8	12	8	0.946	0.951	0.906	1.273	1.263	1.264	0.824	0.81	0.807	1.557	1.7613e-07	1.148	0.00115615	0.738	4.0087e-05
P51606	N-acylglucosamine 2-epimerase OS=Homo sapiens OX=9606 GN=RENBP	RENBP	48.83	55.413	33.3	15	20	15	1.217	1.214	1.251	1.282	1.255	1.269	0.5	0.475	0.437	2.695	0.00159805	2.608	1.93091e-05	0.967	0.043863
P51608	Methyl-CpG-binding protein 2 OS=Homo sapiens OX=9606 GN=MECP2	MECP2	52.44	23.464	13.6	5	7	5	1.176	1.301	1.472	1.034	1.122	1.079	0.487	0.608	0.56	1.955	0.00061684	2.386	0.00069505	1.221	0.047138
P51610	Host cell factor 1 OS=Homo sapiens OX=9606 GN=HCFC1	HCFC1	208.73	86.45	12.3	20	28	20	0.804	0.842	0.847	0.818	0.83	0.758	1.341	1.398	1.372	0.585	6.1118e-05	0.606	1.81994e-05	1.036	0.33102
P51617	Interleukin-1 receptor-associated kinase 1 OS=Homo sapiens OX=9606 GN=IRAK1	IRAK1	76.536	7.7351	3.1	2	3	2	0.972	0.879	0.876	1.123	0.924	1.033	1.143	1.079	1.07	0.936	0.31366	0.828	0.0090644	0.885	0.143841
P51648	Fatty aldehyde dehydrogenase OS=Homo sapiens OX=9606 GN=ALDH3A2	ALDH3A2	54.847	44.238	30.9	15	22	14	1.383	1.498	1.436	1.012	1.023	1.048	0.53	0.49	0.54	1.976	2.3476e-05	2.767	1.55633e-05	1.4	0.000182349
P51649	Succinate-semialdehyde dehydrogenase, mitochondrial OS=Homo sapiens OX=9606 GN=ALDH5A1	ALDH5A1	57.214	3.4843	4.5	2	2	2	1.069	1.016	1.03	0.981	0.924	0.933	0.945	1.039	1.16	0.903	0.185135	0.991	0.92674	1.098	0.0177038
P51659	Peroxisomal multifunctional enzyme type 2 OS=Homo sapiens OX=9606 GN=HSD17B4	HSD17B4	79.685	196.72	39.7	29	61	29	1.306	1.275	1.329	1.077	1.09	1.142	0.537	0.532	0.548	2.046	1.7819e-06	2.418	2.4083e-07	1.182	0.00148469
P51665	26S proteasome non-ATPase regulatory subunit 7 OS=Homo sapiens OX=9606 GN=PSMD7	PSMD7	37.025	9.4938	12.7	4	8	4	0.999	0.936	0.927	1.115	0.975	1.002	1.071	1.053	1.041	0.977	0.58222	0.904	0.0153247	0.926	0.181917
P51668	Ubiquitin-conjugating enzyme E2 D1 OS=Homo sapiens OX=9606 GN=UBE2D1	UBE2D1	16.602	10.142	24.5	3	4	2	0.85	0.741	0.914	1.099	1.168	1.053	1.031	1.121	1.117	1.016	0.7254	0.766	0.0161419	0.755	0.0142032
P51688	N-sulphoglucosamine sulphohydrolase OS=Homo sapiens OX=9606 GN=SGSH	SGSH	56.695	48.448	21.1	8	14	8	1.388	1.497	1.412	0.967	0.928	0.961	0.619	0.667	0.617	1.501	0.000140127	2.258	1.92401e-05	1.505	9.9774e-05
P51692	Signal transducer and activator of transcription 5B OS=Homo sapiens OX=9606 GN=STAT5B	STAT5B	89.865	2.7539	22.9	17	25	2	0.652	0.631	0.561	0.848	0.899	0.727	1.73	1.678	1.469	0.507	0.00109573	0.378	0.000138928	0.745	0.020117
P51784	Ubiquitin carboxyl-terminal hydrolase 11 OS=Homo sapiens OX=9606 GN=USP11	USP11	109.82	1.7036	1.2	1	1	1
P51790	H(+)/Cl(-) exchange transporter 3 OS=Homo sapiens OX=9606 GN=CLCN3	CLCN3	90.965	7.8701	5.4	5	5	4	1.15	1.091	1.205	1.151	1.058	1.095	0.751	0.859	0.766	1.391	0.0024167	1.45	0.00183665	1.043	0.32928
P51795	H(+)/Cl(-) exchange transporter 5 OS=Homo sapiens OX=9606 GN=CLCN5	CLCN5	83.146	-2	2.3	2	2	1
P51797	Chloride transport protein 6 OS=Homo sapiens OX=9606 GN=CLCN6	CLCN6	97.288	6.8899	3.6	2	2	2	1.057	1.042	1.021	1.119	1.072	1.083	0.867	0.954	0.857	1.223	0.0051406	1.165	0.0122383	0.953	0.042564
P51798	H(+)/Cl(-) exchange transporter 7 OS=Homo sapiens OX=9606 GN=CLCN7	CLCN7	88.678	16.497	7.8	6	9	6	1.22	1.271	1.281	0.994	1.01	0.947	0.806	0.79	0.797	1.233	0.00049577	1.576	4.7884e-06	1.278	0.00056152
P51808	Dynein light chain Tctex-type 3 OS=Homo sapiens OX=9606 GN=DYNLT3	DYNLT3	13.062	5.6838	14.7	1	2	1	1.247	1.263	1.267	1.13	1.201	1.142	0.624	0.602	0.558	1.947	6.0757e-05	2.117	0.00196042	1.088	0.0122758
P51809	Vesicle-associated membrane protein 7 OS=Homo sapiens OX=9606 GN=VAMP7	VAMP7	24.935	56.783	25.5	6	9	6	1.167	1.152	1.122	0.854	0.942	0.815	1.014	1.021	0.96	0.872	0.041721	1.149	0.0035786	1.318	0.0032798
P51812	Ribosomal protein S6 kinase alpha-3 OS=Homo sapiens OX=9606 GN=RPS6KA3	RPS6KA3	83.735	42.279	28.8	19	31	12	0.757	0.683	0.744	0.894	0.839	0.889	1.397	1.438	1.374	0.623	4.0332e-05	0.519	4.233e-05	0.833	0.0082765
P51828	Adenylate cyclase type 7 OS=Homo sapiens OX=9606 GN=ADCY7	ADCY7	120.31	14.429	7.4	8	8	8	1.066	0.904	1.013	1.118	0.989	1.082	0.953	0.936	0.987	1.109	0.062196	1.037	0.53786	0.935	0.32848
P51858	Hepatoma-derived growth factor OS=Homo sapiens OX=9606 GN=HDGF	HDGF	26.788	55.593	38.3	11	21	10	0.717	0.671	0.726	0.838	0.822	0.804	1.518	1.536	1.591	0.53	2.1631e-06	0.455	4.907e-06	0.858	0.0048446
P51948	CDK-activating kinase assembly factor MAT1 OS=Homo sapiens OX=9606 GN=MNAT1	MNAT1	35.823	3.2766	5.2	1	1	1
P51965	Ubiquitin-conjugating enzyme E2 E1 OS=Homo sapiens OX=9606 GN=UBE2E1	UBE2E1	21.404	1.6417	5.7	1	2	1	0.836	0.748	0.688	0.982	0.911	0.886	1.395	1.275	1.41	0.681	0.00097756	0.557	0.00082063	0.818	0.033861
P51970	NADH dehydrogenase [ubiquinone] 1 alpha subcomplex subunit 8 OS=Homo sapiens OX=9606 GN=NDUFA8	NDUFA8	20.105	17.695	40.1	5	9	5	1.017	1.181	1.236	1.042	1.037	1.109	0.783	0.791	0.811	1.337	0.00026498	1.44	0.0037967	1.077	0.31876
P51991	Heterogeneous nuclear ribonucleoprotein A3 OS=Homo sapiens OX=9606 GN=HNRNPA3	HNRNPA3	39.594	105.53	40.7	11	23	10	1.062	0.986	0.966	0.993	0.967	0.935	1.104	1.059	1.062	0.898	0.0079593	0.935	0.097844	1.041	0.30278
P52209	6-phosphogluconate dehydrogenase, decarboxylating OS=Homo sapiens OX=9606 GN=PGD	PGD	53.139	128.37	45.1	21	51	21	1.098	1.101	1.111	1.094	1.14	1.166	0.756	0.761	0.811	1.46	0.00020101	1.422	0.0041164	0.974	0.23558
P52272	Heterogeneous nuclear ribonucleoprotein M OS=Homo sapiens OX=9606 GN=HNRNPM	HNRNPM	77.515	145.2	61.1	39	73	39	0.756	0.755	0.777	0.846	0.847	0.818	1.459	1.458	1.458	0.574	0.00042141	0.523	0.00020428	0.911	0.003257
P52292	Importin subunit alpha-1 OS=Homo sapiens OX=9606 GN=KPNA2	KPNA2	57.861	13.366	9.5	4	5	4	0.741	0.781	0.773	1.25	1.246	1.412	1.044	0.988	0.907	1.33	0.0079983	0.781	0.0050176	0.587	0.00027774
P52294	Importin subunit alpha-5 OS=Homo sapiens OX=9606 GN=KPNA1	KPNA1	60.221	20.495	20.1	8	11	5	0.959	0.953	0.965	0.921	1.012	0.929	1.098	1.143	1.106	0.855	0.0084045	0.86	0.00030047	1.005	0.85838
P52298	Nuclear cap-binding protein subunit 2 OS=Homo sapiens OX=9606 GN=NCBP2	NCBP2	18.001	1.6173	5.1	1	1	1
P52306	Rap1 GTPase-GDP dissociation stimulator 1 OS=Homo sapiens OX=9606 GN=RAP1GDS1	RAP1GDS1	66.316	68.033	26.7	14	20	14	0.912	0.884	0.819	1.045	1.047	1.001	1.195	1.099	1.118	0.907	0.029444	0.766	0.0028647	0.845	0.0086603
P52434	DNA-directed RNA polymerases I, II, and III subunit RPABC3 OS=Homo sapiens OX=9606 GN=POLR2H	POLR2H	17.143	3.6348	10.7	1	1	1	0.928	0.79	0.729	1.103	0.844	0.868	1.199	1.437	1.227	0.729	0.03498	0.633	0.0072819	0.869	0.28104
P52435	DNA-directed RNA polymerase II subunit RPB11-a OS=Homo sapiens OX=9606 GN=POLR2J	POLR2J	13.293	5.3875	24.8	3	4	3	0.881	0.932	0.773	0.822	0.863	0.822	1.415	1.282	1.314	0.625	0.000158054	0.645	0.0021754	1.032	0.65014
P52564	Dual specificity mitogen-activated protein kinase kinase 6 OS=Homo sapiens OX=9606 GN=MAP2K6	MAP2K6	37.492	1.2227	9	3	3	1
P52565	Rho GDP-dissociation inhibitor 1 OS=Homo sapiens OX=9606 GN=ARHGDIA	ARHGDIA	23.207	52.199	28.9	6	18	6	0.904	0.96	0.936	0.96	1.006	1.021	1.134	1.091	1.099	0.899	0.0082645	0.842	0.00123733	0.937	0.06414
P52566	Rho GDP-dissociation inhibitor 2 OS=Homo sapiens OX=9606 GN=ARHGDIB	ARHGDIB	22.988	85.648	49.3	10	33	10	0.648	0.727	0.752	0.887	0.91	0.906	1.468	1.422	1.44	0.624	1.3299e-06	0.491	0.00010059	0.787	0.0061607
P52594	Arf-GAP domain and FG repeat-containing protein 1 OS=Homo sapiens OX=9606 GN=AGFG1	AGFG1	58.259	28.411	21.2	10	17	10	0.756	0.751	0.683	0.901	0.911	0.884	1.563	1.367	1.447	0.616	0.0002622	0.5	0.000164242	0.812	0.0035421
P52597	Heterogeneous nuclear ribonucleoprotein F OS=Homo sapiens OX=9606 GN=HNRNPF	HNRNPF	45.671	170.11	34.9	11	35	9	0.896	0.935	0.905	0.946	0.94	0.948	1.155	1.164	1.2	0.805	5.7259e-05	0.777	0.000135847	0.965	0.054336
P52630	Signal transducer and activator of transcription 2 OS=Homo sapiens OX=9606 GN=STAT2	STAT2	97.915	103.52	17.3	11	16	11	0.91	0.905	0.887	0.961	0.967	0.921	1.1	1.278	1.156	0.806	0.0102027	0.765	0.0040013	0.948	0.037144
P52655	Transcription initiation factor IIA subunit 1 OS=Homo sapiens OX=9606 GN=GTF2A1	GTF2A1	41.513	7.3306	2.9	1	2	1	0.956	1.03	0.839	1.06	0.881	0.957	0.914	1.196	1.258	0.86	0.27126	0.839	0.21648	0.975	0.76068
P52657	Transcription initiation factor IIA subunit 2 OS=Homo sapiens OX=9606 GN=GTF2A2	GTF2A2	12.457	2.4922	14.7	2	2	2	0.689	0.697	0.749	0.774	0.761	0.845	1.679	1.497	1.51	0.508	0.000160281	0.456	6.2193e-05	0.897	0.060121
P52701	DNA mismatch repair protein Msh6 OS=Homo sapiens OX=9606 GN=MSH6	MSH6	152.78	13.036	5.1	7	8	7	0.749	0.61	0.694	0.847	0.738	0.754	1.658	1.584	1.509	0.492	0.000155529	0.432	0.00021746	0.878	0.147161
P52735	Guanine nucleotide exchange factor VAV2 OS=Homo sapiens OX=9606 GN=VAV2	VAV2	101.29	5.6059	3.1	3	3	3	0.936	0.791	0.858	0.915	0.793	0.843	1.414	1.29	1.339	0.631	0.0007221	0.639	0.00126158	1.013	0.85324
P52756	RNA-binding protein 5 OS=Homo sapiens OX=9606 GN=RBM5	RBM5	92.153	14.26	5.8	4	4	3	1.04	0.994	1.077	1.038	1.017	0.912	1.058	1.05	0.92	0.98	0.7589	1.027	0.6055	1.049	0.3553
P52758	2-iminobutanoate/2-iminopropanoate deaminase OS=Homo sapiens OX=9606 GN=RIDA	RIDA	14.494	9.6351	27	3	4	3	1.115	1.222	1.139	1.084	1.096	0.96	0.753	0.793	0.672	1.416	0.0057793	1.567	0.00130463	1.107	0.112757
P52788	Spermine synthase OS=Homo sapiens OX=9606 GN=SMS	SMS	41.268	21.588	20.2	8	9	8	1.152	1.22	1.233	1.051	1.102	1.119	0.723	0.738	0.694	1.518	8.4793e-05	1.673	5.5041e-05	1.102	0.026779
P52789	Hexokinase-2 OS=Homo sapiens OX=9606 GN=HK2	HK2	102.38	61.957	27.3	22	36	17	1.204	1.241	1.255	0.827	0.843	0.782	0.972	1.003	0.982	0.829	0.00152297	1.251	0.00013583	1.509	8.4462e-05
P52790	Hexokinase-3 OS=Homo sapiens OX=9606 GN=HK3	HK3	99.024	161.73	22.9	19	47	16	1	0.937	0.943	1.101	1.099	1.03	1.024	0.976	1.013	1.072	0.057978	0.956	0.14746	0.892	0.0190791
P52815	39S ribosomal protein L12, mitochondrial OS=Homo sapiens OX=9606 GN=MRPL12	MRPL12	21.348	17.198	17.7	3	5	3	1.053	1.088	1.115	0.996	1.13	1.079	0.795	0.839	0.872	1.279	0.0057591	1.299	0.00113979	1.016	0.69796
P52888	Thimet oligopeptidase OS=Homo sapiens OX=9606 GN=THOP1	THOP1	78.839	65.525	16	9	10	9	0.893	0.915	0.87	0.964	0.977	0.972	1.189	1.227	1.199	0.806	2.4651e-05	0.741	6.2653e-05	0.919	0.0050178
P52907	F-actin-capping protein subunit alpha-1 OS=Homo sapiens OX=9606 GN=CAPZA1	CAPZA1	32.922	155.11	54.9	10	43	8	0.991	1.04	1.014	0.976	0.993	0.963	0.993	0.974	1.038	0.976	0.30782	1.013	0.59842	1.039	0.08466
P52948	Nuclear pore complex protein Nup98-Nup96 OS=Homo sapiens OX=9606 GN=NUP98	NUP98	197.58	52.866	12.5	20	22	20	0.952	0.938	0.931	0.884	0.918	0.942	1.203	1.077	1.183	0.792	0.0040383	0.815	0.0043419	1.028	0.22636
P53004	Biliverdin reductase A OS=Homo sapiens OX=9606 GN=BLVRA	BLVRA	33.428	60.191	30.7	11	19	11	0.948	0.98	0.961	1.104	1.098	1.124	0.92	0.98	0.96	1.163	0.00160399	1.01	0.64744	0.869	0.00029806
P53007	Tricarboxylate transport protein, mitochondrial OS=Homo sapiens OX=9606 GN=SLC25A1	SLC25A1	34.012	25.739	21.2	7	12	7	1.273	1.338	1.276	1.008	1.106	1.063	0.639	0.582	0.678	1.673	0.00057848	2.047	0.000104943	1.223	0.0029961
P53041	Serine/threonine-protein phosphatase 5 OS=Homo sapiens OX=9606 GN=PPP5C	PPP5C	56.878	33.61	17.6	7	9	7	0.821	0.903	0.859	0.926	0.966	0.993	1.222	1.299	1.228	0.77	0.00074496	0.689	0.0003811	0.895	0.031536
P53350	Serine/threonine-protein kinase PLK1 OS=Homo sapiens OX=9606 GN=PLK1	PLK1	68.254	2.3385	4.1	2	2	2	1.157	1.045	1.077	1.236	1.207	1.296	0.64	0.768	0.603	1.859	0.00117671	1.631	0.0033179	0.877	0.023018
P53355	Death-associated protein kinase 1 OS=Homo sapiens OX=9606 GN=DAPK1	DAPK1	160.04	76.972	13.8	18	20	18	1.351	1.306	1.311	1.134	1.116	1.172	0.529	0.53	0.534	2.148	4.0898e-07	2.491	6.5394e-08	1.16	0.00117913
P53365	Arfaptin-2 OS=Homo sapiens OX=9606 GN=ARFIP2	ARFIP2	37.855	2.5577	5	2	2	2
P53367	Arfaptin-1 OS=Homo sapiens OX=9606 GN=ARFIP1	ARFIP1	41.738	15.586	19.6	7	9	7	0.871	0.872	0.885	1.043	1.042	0.999	1.079	1.108	1.088	0.942	0.020619	0.802	1.97237e-05	0.852	0.00045596
P53370	Nucleoside diphosphate-linked moiety X motif 6 OS=Homo sapiens OX=9606 GN=NUDT6	NUDT6	35.678	2.1935	3.2	1	1	1	1.099	1.157	1.027	1.037	1.021	1.094	0.843	0.824	0.962	1.199	0.025221	1.249	0.0197153	1.042	0.378
P53384	Cytosolic Fe-S cluster assembly factor NUBP1 OS=Homo sapiens OX=9606 GN=NUBP1	NUBP1	34.534	62.882	13.1	4	6	4	0.769	0.733	0.86	1.02	0.987	1.039	1.19	1.32	1.143	0.834	0.0166242	0.647	0.0023999	0.775	0.0066848
P53396	ATP-citrate synthase OS=Homo sapiens OX=9606 GN=ACLY	ACLY	120.84	194.76	36.8	38	71	38	0.884	0.904	0.904	1.008	0.986	0.996	1.172	1.159	1.138	0.862	0.000157779	0.776	2.1963e-05	0.9	0.00043608
P53582	Methionine aminopeptidase 1 OS=Homo sapiens OX=9606 GN=METAP1	METAP1	43.215	59.683	21.5	7	12	7	0.955	0.863	0.864	0.98	0.919	0.951	1.227	1.19	1.12	0.806	0.0027169	0.758	0.0029767	0.941	0.183902
P53597	Succinate--CoA ligase [ADP/GDP-forming] subunit alpha, mitochondrial OS=Homo sapiens OX=9606 GN=SUCLG1	SUCLG1	36.249	56.032	22	6	9	6	1.118	1.231	1.153	0.965	0.992	1.016	0.893	0.848	0.947	1.106	0.044745	1.303	0.0034407	1.178	0.0070233
P53602	Diphosphomevalonate decarboxylase OS=Homo sapiens OX=9606 GN=MVD	MVD	43.404	12.485	12.5	5	6	5	1.125	1.175	1.134	1.206	1.221	1.296	0.578	0.694	0.704	1.884	0.00069695	1.738	0.00101759	0.922	0.036081
P53609	Geranylgeranyl transferase type-1 subunit beta OS=Homo sapiens OX=9606 GN=PGGT1B	PGGT1B	42.368	15.127	20.4	7	8	7	1.029	0.985	0.952	0.998	1.012	0.997	1.061	1.059	1.046	0.95	0.0014236	0.937	0.045704	0.986	0.57038
P53611	Geranylgeranyl transferase type-2 subunit beta OS=Homo sapiens OX=9606 GN=RABGGTB	RABGGTB	36.924	19.732	13	4	5	4	1.034	1.056	1.035	1.091	1.193	1.229	0.773	0.758	0.783	1.518	0.00035797	1.35	1.67472e-05	0.89	0.033601
P53618	Coatomer subunit beta OS=Homo sapiens OX=9606 GN=COPB1	COPB1	107.14	124.23	30.2	28	41	28	0.907	0.928	0.942	1.007	0.976	0.976	1.142	1.106	1.034	0.902	0.029658	0.846	0.0060156	0.938	0.0138244
P53621	Coatomer subunit alpha OS=Homo sapiens OX=9606 GN=COPA	COPA	138.34	104.26	33.3	40	62	40	0.988	0.986	0.975	0.98	0.991	0.993	1.048	1.045	1.082	0.934	0.0044561	0.929	0.0034382	0.995	0.43184
P53634	Dipeptidyl peptidase 1 OS=Homo sapiens OX=9606 GN=CTSC	CTSC	51.853	67.267	24.8	9	18	9	1.309	1.431	1.351	1.224	1.3	1.302	0.303	0.338	0.311	4.019	1.7911e-06	4.297	2.0593e-06	1.069	0.113976
P53667	LIM domain kinase 1 OS=Homo sapiens OX=9606 GN=LIMK1	LIMK1	72.584	5.8612	4.8	3	3	3	1.019	0.97	1.045	1.033	1.075	1.109	0.962	0.937	0.936	1.135	0.0049169	1.07	0.046235	0.943	0.122444
P53680	AP-2 complex subunit sigma OS=Homo sapiens OX=9606 GN=AP2S1	AP2S1	17.018	12.268	14.1	3	7	3	1.215	1.362	1.206	1.059	1.04	1.084	0.589	0.72	0.913	1.432	0.098275	1.703	0.0146022	1.189	0.0141233
P53701	Cytochrome c-type heme lyase OS=Homo sapiens OX=9606 GN=HCCS	HCCS	30.601	21.314	34	9	11	9	1.053	1.092	1.08	1.072	1.031	1.11	0.898	0.898	0.879	1.201	0.00124185	1.206	0.000136164	1.004	0.87308
P53801	Pituitary tumor-transforming gene 1 protein-interacting protein OS=Homo sapiens OX=9606 GN=PTTG1IP	PTTG1IP	20.324	10.548	17.8	3	3	3	1.107	1.38	1.288	0.727	0.834	0.774	1.005	1.036	0.993	0.77	0.0032012	1.244	0.031835	1.617	0.0033044
P53985	Monocarboxylate transporter 1 OS=Homo sapiens OX=9606 GN=SLC16A1	SLC16A1	53.944	2.9109	2.4	1	1	1
P53990	IST1 homolog OS=Homo sapiens OX=9606 GN=IST1	IST1	39.75	24.735	20.1	8	15	8	1.016	0.919	0.983	1.038	0.979	1.008	1.033	1.047	1.034	0.971	0.168664	0.937	0.15804	0.965	0.34258
P53992	Protein transport protein Sec24C OS=Homo sapiens OX=9606 GN=SEC24C	SEC24C	118.32	50.475	12.3	11	18	11	1.041	0.977	0.992	0.992	1.017	1.004	1.01	1.031	1	0.991	0.4679	0.99	0.64432	0.999	0.95188
P53999	Activated RNA polymerase II transcriptional coactivator p15 OS=Homo sapiens OX=9606 GN=SUB1	SUB1	14.395	6.8627	28.3	3	7	3	0.855	0.87	0.847	0.902	0.866	0.886	1.277	1.361	1.275	0.678	9.6644e-05	0.657	5.6139e-05	0.969	0.091537
P54098	DNA polymerase subunit gamma-1 OS=Homo sapiens OX=9606 GN=POLG	POLG	139.56	1.9878	0.7	1	1	1
P54132	Bloom syndrome protein OS=Homo sapiens OX=9606 GN=BLM	BLM	159	1.6187	0.6	1	2	1	0.983	1.254	0.964	1.059	1.053	0.897	0.999	0.896	0.972	1.05	0.50448	1.116	0.31578	1.064	0.59866
P54136	Arginine--tRNA ligase, cytoplasmic OS=Homo sapiens OX=9606 GN=RARS	RARS	75.378	127.92	37.7	22	35	22	1.011	1.029	1.063	1	1.002	1	1.008	0.96	0.998	1.012	0.49628	1.046	0.096924	1.034	0.154878
P54198	Protein HIRA OS=Homo sapiens OX=9606 GN=HIRA	HIRA	111.83	2.5608	1.3	1	1	1
P54252	Ataxin-3 OS=Homo sapiens OX=9606 GN=ATXN3	ATXN3	41.25	2.6905	4.7	2	2	2	0.823	0.784	0.789	0.661	0.98	0.624	1.764	1.172	1.581	0.501	0.020455	0.53	0.037279	1.058	0.64386
P54253	Ataxin-1 OS=Homo sapiens OX=9606 GN=ATXN1	ATXN1	86.922	1.9329	1	1	1	1	1.181	1.049	1.159	0.866	0.901	0.818	1.093	0.99	1.064	0.821	0.0084811	1.077	0.19368	1.311	0.0042788
P54284	Voltage-dependent L-type calcium channel subunit beta-3 OS=Homo sapiens OX=9606 GN=CACNB3	CACNB3	54.531	-2	1.7	1	1	1	1.227	1.391	0.994	0.793	0.968	0.877	1.055	0.728	1.047	0.932	0.68406	1.276	0.187762	1.369	0.05354
P54577	Tyrosine--tRNA ligase, cytoplasmic OS=Homo sapiens OX=9606 GN=YARS	YARS	59.143	67.131	45.8	23	37	23	0.941	0.931	0.876	1.076	1.105	1.085	1.044	1.038	1.007	1.057	0.0151002	0.89	0.0092798	0.841	0.00184436
P54578	Ubiquitin carboxyl-terminal hydrolase 14 OS=Homo sapiens OX=9606 GN=USP14	USP14	56.068	92.834	25.9	12	19	12	0.963	1.018	0.996	0.988	1.033	1.068	1.001	0.957	0.998	1.045	0.178442	1.007	0.7624	0.964	0.2566
P54619	5'-AMP-activated protein kinase subunit gamma-1 OS=Homo sapiens OX=9606 GN=PRKAG1	PRKAG1	37.579	16.348	27.2	8	11	7	0.888	0.916	0.858	0.959	0.984	1.045	1.107	1.168	1.189	0.863	0.0112843	0.768	0.00077709	0.891	0.022041
P54652	Heat shock-related 70 kDa protein 2 OS=Homo sapiens OX=9606 GN=HSPA2	HSPA2	70.02	-2	19.4	15	51	1	0.815	1.087	1.14	1.049	0.772	0.848	0.911	1.124	1.376	0.782	0.18472	0.892	0.52268	1.14	0.4062
P54687	Branched-chain-amino-acid aminotransferase, cytosolic OS=Homo sapiens OX=9606 GN=BCAT1	BCAT1	42.966	31.644	18.1	5	8	5	1.219	1.128	1.282	1.236	1.284	1.293	0.432	0.469	0.434	2.856	2.0184e-06	2.718	2.3029e-05	0.952	0.27184
P54709	Sodium/potassium-transporting ATPase subunit beta-3 OS=Homo sapiens OX=9606 GN=ATP1B3	ATP1B3	31.512	62.761	31.9	9	15	9	0.942	0.91	0.904	0.897	0.962	0.931	1.202	1.175	1.246	0.77	0.00058464	0.761	0.00021666	0.988	0.64158
P54725	UV excision repair protein RAD23 homolog A OS=Homo sapiens OX=9606 GN=RAD23A	RAD23A	39.609	31.302	19.8	6	10	4	1.105	1.035	1.01	1.004	0.996	1.066	0.966	0.935	0.951	1.075	0.037121	1.104	0.025537	1.027	0.47928
P54727	UV excision repair protein RAD23 homolog B OS=Homo sapiens OX=9606 GN=RAD23B	RAD23B	43.171	17.039	16.6	8	21	6	0.899	0.925	0.88	1.073	1.043	0.99	1.073	1.149	1.078	0.941	0.133637	0.819	0.00165897	0.871	0.0074846
P54802	Alpha-N-acetylglucosaminidase OS=Homo sapiens OX=9606 GN=NAGLU	NAGLU	82.265	61.989	15.5	8	13	8	1.323	1.353	1.353	1.017	0.996	1.087	0.499	0.58	0.532	1.924	0.00020495	2.501	3.5868e-05	1.3	0.00066049
P54803	Galactocerebrosidase OS=Homo sapiens OX=9606 GN=GALC	GALC	77.063	25.262	16.2	10	18	10	1.458	1.616	1.537	1	1.058	1.024	0.346	0.359	0.398	2.794	2.0807e-05	4.18	4.9317e-06	1.496	0.00028449
P54819	Adenylate kinase 2, mitochondrial OS=Homo sapiens OX=9606 GN=AK2	AK2	26.477	68.244	53.6	11	41	11	0.942	0.971	0.918	0.9	0.885	0.86	1.2	1.219	1.252	0.721	5.763e-05	0.771	0.00021941	1.07	0.03172
P54886	Delta-1-pyrroline-5-carboxylate synthase OS=Homo sapiens OX=9606 GN=ALDH18A1	ALDH18A1	87.301	5.8331	5.9	5	5	5	0.827	0.704	0.803	0.981	1.019	0.926	1.285	1.411	1.184	0.754	0.0083377	0.602	0.0020003	0.798	0.0159997
P54920	Alpha-soluble NSF attachment protein OS=Homo sapiens OX=9606 GN=NAPA	NAPA	33.232	52.509	53.6	13	26	11	1.071	1.11	1.091	1.055	1.081	1.057	0.914	0.895	0.917	1.171	0.000135862	1.2	0.000140827	1.025	0.132764
P54922	[Protein ADP-ribosylarginine] hydrolase OS=Homo sapiens OX=9606 GN=ADPRH	ADPRH	39.506	37.925	23.2	7	10	7	0.912	0.919	0.904	1.144	1.025	1.148	1.036	0.959	0.926	1.136	0.063598	0.936	0.193104	0.825	0.036261
P55008	Allograft inflammatory factor 1 OS=Homo sapiens OX=9606 GN=AIF1	AIF1	16.703	86.429	44.9	8	20	8	0.957	1.005	0.992	1.158	1.177	1.231	0.856	0.84	0.826	1.414	7.9532e-05	1.171	0.00090439	0.828	0.00130079
P55010	Eukaryotic translation initiation factor 5 OS=Homo sapiens OX=9606 GN=EIF5	EIF5	49.222	34.892	22.3	9	16	9	0.992	0.919	0.936	1.041	1.058	1.055	1.007	1.11	1.087	0.984	0.64596	0.889	0.034821	0.903	0.0120155
P55036	26S proteasome non-ATPase regulatory subunit 4 OS=Homo sapiens OX=9606 GN=PSMD4	PSMD4	40.736	105.6	39.3	11	20	7	0.998	1.023	1.01	1.048	1.058	1.021	1.021	0.93	0.989	1.064	0.101399	1.031	0.33264	0.969	0.072143
P55039	Developmentally-regulated GTP-binding protein 2 OS=Homo sapiens OX=9606 GN=DRG2	DRG2	40.746	6.1484	11.5	4	4	4	0.953	1.136	1.09	1.014	1.076	1.131	0.906	0.905	0.877	1.198	0.00568	1.183	0.037921	0.987	0.82104
P55060	Exportin-2 OS=Homo sapiens OX=9606 GN=CSE1L	CSE1L	110.42	52.304	22	19	28	19	0.881	0.853	0.811	0.985	0.959	0.91	1.35	1.181	1.183	0.768	0.0063612	0.685	0.00171947	0.892	0.026702
P55061	Bax inhibitor 1 OS=Homo sapiens OX=9606 GN=TMBIM6	TMBIM6	26.537	1.6205	3.4	1	1	1	1.32	1.469	1.346	1.007	0.972	1.021	0.67	0.647	0.609	1.558	0.00014367	2.147	5.9837e-05	1.378	0.00088249
P55072	Transitional endoplasmic reticulum ATPase OS=Homo sapiens OX=9606 GN=VCP	VCP	89.321	120.41	46.4	33	84	33	0.988	1.006	0.989	1.061	1.083	1.063	0.937	0.939	0.982	1.122	0.0022639	1.044	0.058417	0.93	0.00118156
P55081	Microfibrillar-associated protein 1 OS=Homo sapiens OX=9606 GN=MFAP1	MFAP1	51.958	3.3991	3.2	1	1	1	0.898	0.805	0.883	0.917	0.868	0.967	1.197	1.284	1.317	0.725	0.00159574	0.681	0.00097815	0.94	0.24758
P55084	Trifunctional enzyme subunit beta, mitochondrial OS=Homo sapiens OX=9606 GN=HADHB	HADHB	51.294	44.91	37.8	14	35	14	1.184	1.238	1.239	0.95	1.063	1.041	0.795	0.752	0.786	1.309	0.0022177	1.569	3.8803e-05	1.199	0.008381
P55145	Mesencephalic astrocyte-derived neurotrophic factor OS=Homo sapiens OX=9606 GN=MANF	MANF	20.7	56.934	40.1	9	16	9	1.169	1.173	1.162	1.041	1.076	1.086	0.794	0.765	0.759	1.382	6.4408e-05	1.512	4.1119e-06	1.094	0.0023794
P55160	Nck-associated protein 1-like OS=Homo sapiens OX=9606 GN=NCKAP1L	NCKAP1L	128.15	57.668	18.1	20	38	20	1.148	1.222	1.212	1.047	1.042	1.08	0.757	0.779	0.805	1.354	0.000137186	1.53	8.3742e-05	1.13	0.005642
P55199	RNA polymerase II elongation factor ELL OS=Homo sapiens OX=9606 GN=ELL	ELL	68.264	2.8449	2.1	1	1	1	0.732	0.828	0.883	0.956	0.819	1.067	1.361	1.231	1.274	0.735	0.0190354	0.632	0.00178476	0.86	0.191
P55201	Peregrin OS=Homo sapiens OX=9606 GN=BRPF1	BRPF1	137.5	3.6676	1.7	2	2	2	0.969	0.893	0.896	0.877	0.772	0.822	1.253	1.393	1.279	0.63	0.00070138	0.703	0.00110114	1.116	0.071923
P55209	Nucleosome assembly protein 1-like 1 OS=Homo sapiens OX=9606 GN=NAP1L1	NAP1L1	45.374	22.799	14.3	4	9	3	0.885	0.902	0.913	0.991	0.982	0.987	1.166	1.176	1.143	0.849	5.5273e-05	0.775	3.6354e-05	0.912	0.00062046
P55210	Caspase-7 OS=Homo sapiens OX=9606 GN=CASP7	CASP7	34.276	3.8639	5.6	2	2	2	0.89	1.013	0.971	1.245	1.116	1.193	0.901	0.854	0.876	1.351	0.00106125	1.092	0.101483	0.809	0.0127837
P55212	Caspase-6 OS=Homo sapiens OX=9606 GN=CASP6	CASP6	33.31	22.5	24.2	7	7	7	0.916	0.942	0.909	0.993	1.016	1.176	1.045	1.003	0.935	1.068	0.36312	0.928	0.095982	0.869	0.063224
P55263	Adenosine kinase OS=Homo sapiens OX=9606 GN=ADK	ADK	40.545	34.537	32.3	12	16	12	0.991	1.034	1.044	0.94	0.992	1	1.105	1.034	0.986	0.938	0.17544	0.982	0.66308	1.047	0.143022
P55265	Double-stranded RNA-specific adenosine deaminase OS=Homo sapiens OX=9606 GN=ADAR	ADAR	136.06	89.034	23.2	26	36	26	0.965	1.016	1.017	0.952	0.914	0.886	1.107	1.077	1.128	0.831	0.00169972	0.905	0.0104388	1.089	0.033959
P55327	Tumor protein D52 OS=Homo sapiens OX=9606 GN=TPD52	TPD52	24.327	5.9216	18.3	3	3	3	0.817	0.799	0.738	0.814	0.907	0.802	1.068	1.646	1.561	0.59	0.022565	0.551	0.014237	0.933	0.23762
P55735	Protein SEC13 homolog OS=Homo sapiens OX=9606 GN=SEC13	SEC13	35.54	36.42	28.9	7	11	7	1.005	0.894	0.943	1.003	1.013	1.056	0.983	1.03	1.016	1.014	0.5404	0.938	0.151595	0.925	0.102618
P55769	NHP2-like protein 1 OS=Homo sapiens OX=9606 GN=SNU13	SNU13	14.173	14.223	35.2	4	7	4	0.897	0.897	0.862	0.926	0.894	0.864	1.196	1.278	1.209	0.729	0.00038175	0.721	0.000180788	0.99	0.69104
P55786	Puromycin-sensitive aminopeptidase OS=Homo sapiens OX=9606 GN=NPEPPS	NPEPPS	103.28	71.105	27.3	24	37	24	0.996	1.083	1.056	1.007	1.043	1.011	0.967	0.951	0.953	1.066	0.0064782	1.092	0.026122	1.024	0.43776
P55789	FAD-linked sulfhydryl oxidase ALR OS=Homo sapiens OX=9606 GN=GFER	GFER	23.449	22.892	18.5	3	3	3	1.153	1.211	1.241	1.013	1.065	1.096	0.786	0.821	0.713	1.368	0.0027203	1.554	0.00071532	1.136	0.015679
P55795	Heterogeneous nuclear ribonucleoprotein H2 OS=Homo sapiens OX=9606 GN=HNRNPH2	HNRNPH2	49.263	27.612	33.6	13	39	5	1.051	1.071	1.114	0.986	0.945	0.961	0.976	0.995	1.049	0.958	0.158619	1.072	0.065796	1.119	0.0060403
P55809	Succinyl-CoA:3-ketoacid coenzyme A transferase 1, mitochondrial OS=Homo sapiens OX=9606 GN=OXCT1	OXCT1	56.157	23.315	18.8	9	12	9	0.837	0.79	0.83	0.816	0.809	0.762	1.478	1.426	1.465	0.546	1.74521e-05	0.562	1.52622e-05	1.029	0.35948
P55854	Small ubiquitin-related modifier 3 OS=Homo sapiens OX=9606 GN=SUMO3	SUMO3	11.637	5.8208	20.4	2	6	2	0.895	0.836	0.933	1.042	1.046	1.033	1.119	1.134	1.026	0.952	0.26508	0.812	0.0097628	0.854	0.038523
P55884	Eukaryotic translation initiation factor 3 subunit B OS=Homo sapiens OX=9606 GN=EIF3B	EIF3B	92.48	115.34	26	20	32	20	0.84	0.82	0.869	0.932	0.889	0.909	1.294	1.223	1.28	0.719	0.000117897	0.666	7.6424e-05	0.926	0.024143
P55899	IgG receptor FcRn large subunit p51 OS=Homo sapiens OX=9606 GN=FCGRT	FCGRT	39.743	18.494	21.6	5	7	5	1.146	1.161	1.329	1.138	1.15	1.144	0.649	0.709	0.69	1.676	0.0025816	1.775	0.00045581	1.059	0.36294
P55957	BH3-interacting domain death agonist OS=Homo sapiens OX=9606 GN=BID	BID	21.994	5.973	13.3	2	6	2	1.055	1.02	1.068	1.239	0.886	0.99	0.987	1.062	0.967	1.033	0.83202	1.042	0.2557	1.009	0.8688
P56134	ATP synthase subunit f, mitochondrial OS=Homo sapiens OX=9606 GN=ATP5J2	ATP5J2	10.918	7.146	25.5	2	3	2	1.07	1.126	1.065	1.071	1.033	0.98	0.815	0.889	1.034	1.126	0.171943	1.191	0.066861	1.057	0.147763
P56181	NADH dehydrogenase [ubiquinone] flavoprotein 3, mitochondrial OS=Homo sapiens OX=9606 GN=NDUFV3	NDUFV3	11.94	1.8954	22.2	2	3	2	1.395	1.237	1.424	0.926	0.939	0.851	0.795	0.726	0.755	1.193	0.012036	1.782	0.00035676	1.493	0.00172061
P56182	Ribosomal RNA processing protein 1 homolog A OS=Homo sapiens OX=9606 GN=RRP1	RRP1	52.839	4.8477	5.6	3	3	3	1.178	1.227	1.263	0.987	0.883	0.911	0.848	0.911	0.891	1.049	0.29306	1.384	0.00037697	1.319	0.0020239
P56192	Methionine--tRNA ligase, cytoplasmic OS=Homo sapiens OX=9606 GN=MARS	MARS	101.11	88.825	25.3	18	29	18	0.984	0.969	0.934	1.054	0.954	0.907	1.182	1.151	1.067	0.857	0.044864	0.849	0.0090229	0.99	0.87358
P56377	AP-1 complex subunit sigma-2 OS=Homo sapiens OX=9606 GN=AP1S2	AP1S2	18.615	17.142	21	3	4	3	0.954	0.902	0.86	1.102	1.033	0.983	1.066	1.089	1.005	0.987	0.75084	0.859	0.0168007	0.871	0.036663
P56378	6.8 kDa mitochondrial proteolipid OS=Homo sapiens OX=9606 GN=MP68	MP68	6.662	1.6652	15.5	1	2	1	1.141	1.16	1.18	0.719	0.853	0.892	1.238	0.896	1.059	0.772	0.08946	1.09	0.4182	1.413	0.034224
P56385	ATP synthase subunit e, mitochondrial OS=Homo sapiens OX=9606 GN=ATP5ME	ATP5ME	7.9331	4.5411	31.9	3	4	3	1.065	1.165	1.213	1.032	1.094	1.061	0.813	0.849	0.788	1.301	0.00065878	1.405	0.0015389	1.08	0.144181
P56524	Histone deacetylase 4 OS=Homo sapiens OX=9606 GN=HDAC4	HDAC4	119.04	9.6469	6.2	5	6	5	0.915	0.878	0.88	0.996	0.984	0.922	1.143	1.198	1.148	0.832	0.0028422	0.766	0.000183767	0.921	0.040775
P56537	Eukaryotic translation initiation factor 6 OS=Homo sapiens OX=9606 GN=EIF6	EIF6	26.599	71.357	35.9	6	15	6	0.79	0.89	0.815	0.941	0.944	0.866	1.211	1.256	1.187	0.753	0.00096243	0.683	0.00062298	0.907	0.097178
P56545	C-terminal-binding protein 2 OS=Homo sapiens OX=9606 GN=CTBP2	CTBP2	48.944	11.746	18.4	9	10	3	0.834	0.86	0.853	0.779	0.778	0.7	1.413	1.512	1.456	0.515	8.0437e-05	0.581	1.7533e-05	1.128	0.028996
P56556	NADH dehydrogenase [ubiquinone] 1 alpha subcomplex subunit 6 OS=Homo sapiens OX=9606 GN=NDUFA6	NDUFA6	15.136	7.7881	25.8	5	5	5	1.161	1.143	1.21	0.967	1.007	1.065	0.86	0.895	0.835	1.173	0.0098196	1.357	0.00031812	1.156	0.0112399
P56559	ADP-ribosylation factor-like protein 4C OS=Homo sapiens OX=9606 GN=ARL4C	ARL4C	21.487	3.9739	7.8	1	1	1
P56589	Peroxisomal biogenesis factor 3 OS=Homo sapiens OX=9606 GN=PEX3	PEX3	42.139	2.7974	4.8	2	2	2	1.027	1.118	1.114	1.146	1.167	1.061	0.841	0.762	0.823	1.391	0.0013976	1.343	0.00193674	0.966	0.43858
P56937	3-keto-steroid reductase OS=Homo sapiens OX=9606 GN=HSD17B7	HSD17B7	38.206	4.7149	9.1	3	3	3	1.035	0.998	1.051	1.014	1.05	0.985	0.954	1.056	0.955	1.028	0.49598	1.04	0.33788	1.011	0.65646
P57088	Transmembrane protein 33 OS=Homo sapiens OX=9606 GN=TMEM33	TMEM33	27.978	10.143	19	5	6	5	1.17	1.108	1.152	0.958	0.974	0.907	1.014	0.917	0.839	1.025	0.6684	1.238	0.0192218	1.208	0.002161
P57105	Synaptojanin-2-binding protein OS=Homo sapiens OX=9606 GN=SYNJ2BP	SYNJ2BP	15.928	11.102	39.3	5	7	5	1.228	1.23	1.248	1.117	1.119	1.199	0.614	0.647	0.6	1.846	4.2655e-05	1.991	3.6242e-06	1.079	0.032843
P57678	Gem-associated protein 4 OS=Homo sapiens OX=9606 GN=GEMIN4	GEMIN4	120.04	4.0479	3.3	3	3	3
P57721	Poly(rC)-binding protein 3 OS=Homo sapiens OX=9606 GN=PCBP3	PCBP3	39.465	7.2266	21.8	7	26	1	0.961	0.806	0.877	1.001	0.966	0.988	1.181	1.118	1.213	0.841	0.0027577	0.753	0.0070372	0.895	0.093399
P57737	Coronin-7 OS=Homo sapiens OX=9606 GN=CORO7	CORO7	100.6	175.56	33	24	44	24	0.918	1.005	1.013	1.065	1.034	1.039	1.014	1.044	0.943	1.046	0.22366	0.978	0.64174	0.936	0.109584
P57740	Nuclear pore complex protein Nup107 OS=Homo sapiens OX=9606 GN=NUP107	NUP107	106.37	31.072	12.9	10	11	10	0.964	0.911	0.981	0.987	0.954	0.971	1.099	1.126	1.154	0.862	0.00098086	0.845	0.0031011	0.981	0.4623
P57764	Gasdermin-D OS=Homo sapiens OX=9606 GN=GSDMD	GSDMD	52.8	8.4661	7.9	3	5	3	0.802	0.743	0.715	0.902	0.932	1.176	1.315	1.401	1.342	0.742	0.023359	0.557	0.000104666	0.751	0.035684
P57772	Selenocysteine-specific elongation factor OS=Homo sapiens OX=9606 GN=EEFSEC	EEFSEC	65.304	39.904	18.1	8	10	8	0.788	0.795	0.805	0.989	0.886	0.939	1.3	1.275	1.192	0.747	0.0020988	0.634	7.6279e-05	0.849	0.0072751
P58335	Anthrax toxin receptor 2 OS=Homo sapiens OX=9606 GN=ANTXR2	ANTXR2	53.666	9.3051	9.2	4	5	4	0.949	1.058	1.017	1.152	1.045	1.064	0.905	0.897	0.87	1.22	0.0035376	1.132	0.022356	0.927	0.158603
P58546	Myotrophin OS=Homo sapiens OX=9606 GN=MTPN	MTPN	12.895	74.746	39	5	8	5	0.881	0.896	0.915	0.808	0.934	0.812	1.303	1.257	1.281	0.665	0.00108037	0.701	1.96271e-05	1.054	0.3239
P58557	Endoribonuclease YbeY OS=Homo sapiens OX=9606 GN=YBEY	YBEY	19.298	1.8178	9	2	2	2
P59768	Guanine nucleotide-binding protein G(I)/G(S)/G(O) subunit gamma-2 OS=Homo sapiens OX=9606 GN=GNG2	GNG2	7.8501	6.1415	62	4	5	4	1.096	1.053	1.108	1.006	0.894	0.793	1.016	1.062	1.084	0.852	0.081763	1.03	0.2934	1.209	0.050621
P59998	Actin-related protein 2/3 complex subunit 4 OS=Homo sapiens OX=9606 GN=ARPC4	ARPC4	19.667	17.822	38.7	6	14	6	1.069	1.079	1.011	1.049	0.994	1.053	0.955	0.89	0.954	1.106	0.027639	1.129	0.0173195	1.02	0.5067
P60033	CD81 antigen OS=Homo sapiens OX=9606 GN=CD81	CD81	25.809	15.217	18.6	3	6	3	1.587	1.781	1.813	1.018	0.935	0.988	0.344	0.236	0.331	3.228	0.00063705	5.687	0.000159747	1.762	0.00031625
P60174	Triosephosphate isomerase OS=Homo sapiens OX=9606 GN=TPI1	TPI1	30.791	195.72	63.3	15	62	15	0.974	0.959	0.97	0.999	0.997	0.999	1.084	1.063	1.057	0.935	0.0127027	0.906	0.00038202	0.969	0.021825
P60228	Eukaryotic translation initiation factor 3 subunit E OS=Homo sapiens OX=9606 GN=EIF3E	EIF3E	52.22	59.243	32.4	15	26	15	0.889	0.875	0.915	0.928	0.851	0.829	1.262	1.263	1.267	0.688	0.0081557	0.706	0.00142276	1.027	0.48796
P60468	Protein transport protein Sec61 subunit beta OS=Homo sapiens OX=9606 GN=SEC61B	SEC61B	9.9743	6.6331	37.5	3	8	3	1.01	1.138	1.075	0.9	0.893	0.907	1.07	1.036	1.067	0.851	0.000138962	1.016	0.70644	1.194	0.036881
P60484	Phosphatidylinositol 3,4,5-trisphosphate 3-phosphatase and dual-specificity protein phosphatase PTEN OS=Homo sapiens OX=9606 GN=PTEN	PTEN	47.166	2.5151	5	2	2	2	0.879	0.787	0.803	1.02	0.915	0.924	1.228	1.299	1.272	0.753	0.00174488	0.65	0.00033656	0.864	0.039237
P60510	Serine/threonine-protein phosphatase 4 catalytic subunit OS=Homo sapiens OX=9606 GN=PPP4C	PPP4C	35.08	12.35	25.4	6	8	4	0.907	0.89	0.944	0.983	0.848	0.892	1.244	1.156	1.207	0.755	0.0042575	0.76	0.00056225	1.007	0.86948
P60520	Gamma-aminobutyric acid receptor-associated protein-like 2 OS=Homo sapiens OX=9606 GN=GABARAPL2	GABARAPL2	13.667	9.3032	38.5	5	7	3	0.869	0.94	0.93	1.17	1.112	1.142	0.965	0.949	0.997	1.176	0.00140498	0.941	0.098258	0.8	0.00145627
P60602	Reactive oxygen species modulator 1 OS=Homo sapiens OX=9606 GN=ROMO1	ROMO1	8.1828	1.6659	21.5	1	2	1
P60604	Ubiquitin-conjugating enzyme E2 G2 OS=Homo sapiens OX=9606 GN=UBE2G2	UBE2G2	18.566	5.3781	22.4	2	2	2	1.013	0.83	1.053	1.087	0.932	0.793	1.063	1.134	1.208	0.826	0.113762	0.851	0.114578	1.03	0.79588
P60660	Myosin light polypeptide 6 OS=Homo sapiens OX=9606 GN=MYL6	MYL6	16.93	90.259	42.4	6	29	4	0.921	0.928	0.954	0.934	0.96	0.982	1.113	1.104	1.081	0.872	0.00125811	0.85	0.00029758	0.975	0.22802
P60842	Eukaryotic initiation factor 4A-I OS=Homo sapiens OX=9606 GN=EIF4A1	EIF4A1	46.153	123.67	44.6	21	64	9	0.864	0.856	0.871	0.913	0.98	0.948	1.284	1.187	1.261	0.761	0.00096099	0.694	0.000117403	0.912	0.012117
P60866	40S ribosomal protein S20 OS=Homo sapiens OX=9606 GN=RPS20	RPS20	13.373	10.504	26.9	3	9	3	0.973	1.025	1.014	1.114	1.117	1.116	0.901	0.969	0.891	1.212	0.0180639	1.091	0.046559	0.9	0.021842
P60891	Ribose-phosphate pyrophosphokinase 1 OS=Homo sapiens OX=9606 GN=PRPS1	PRPS1	34.834	48.447	34.6	9	12	5	0.986	0.948	0.912	0.865	1.093	0.932	1.107	1.162	1.142	0.847	0.072877	0.834	0.0024214	0.985	0.88656
P60900	Proteasome subunit alpha type-6 OS=Homo sapiens OX=9606 GN=PSMA6	PSMA6	27.399	68.021	57.7	12	23	12	1.019	0.975	1.012	1.082	1.026	1.057	0.935	0.979	0.882	1.132	0.021235	1.075	0.092042	0.95	0.066802
P60903	Protein S100-A10 OS=Homo sapiens OX=9606 GN=S100A10	S100A10	11.203	14.5	35.1	3	14	3	0.976	1.074	1.026	1	1.111	1.054	0.919	0.913	0.91	1.154	0.042919	1.122	0.054403	0.972	0.5278
P60953	Cell division control protein 42 homolog OS=Homo sapiens OX=9606 GN=CDC42	CDC42	21.258	22.973	32.5	7	21	7	1.049	1.159	1.108	0.914	1.031	1.009	0.95	0.888	0.927	1.068	0.195836	1.199	0.0065624	1.123	0.06878
P60981	Destrin OS=Homo sapiens OX=9606 GN=DSTN	DSTN	18.506	9.7713	21.8	5	9	4	1.123	1.27	1.155	1.105	1.181	1.18	0.715	0.625	0.638	1.752	0.00028328	1.794	0.00047766	1.024	0.63086
P60983	Glia maturation factor beta OS=Homo sapiens OX=9606 GN=GMFB	GMFB	16.713	3.0484	18.3	3	6	2	1.21	1.162	1.17	1.105	1.2	1.213	0.713	0.665	0.684	1.706	0.000118526	1.718	2.106e-05	1.007	0.82616
P61006	Ras-related protein Rab-8A OS=Homo sapiens OX=9606 GN=RAB8A	RAB8A	23.668	85.343	49.8	11	25	7	1.069	1.135	1.08	0.931	0.966	0.956	1.008	0.911	0.932	1.001	0.96482	1.152	0.0165809	1.151	0.0028419
[truncated: 3,747 more rows]
