# Supplementary material for: TMT-based quantitative proteomic profiling of human monocyte-derived macrophages and foam cells
Source: Proteome Sci. 2022 Jan 3;20:1. doi: 10.1186/s12953-021-00183-x (PMC8725474; doi:10.1186/s12953-021-00183-x)
Supplement: Supplementary file 3 — Additional file 3. List of differentially expressed proteins (fold change > 1.5, p < 0.05) in macrophage/monocyte, foam cell/ macrophage, and foam cell/monocyte. [file 12953_2021_183_MOESM3_ESM.xlsx]

## Sheet: macrophagesvsmonocytes
Protein accession		Protein description	macrophages/monocytes Ratio	Regulated Type	macrophages/monocytes P value	Gene name	MW [kDa]	Score	Coverage [%]	Peptides	PSMs	Unique peptides	foam_cell_1	foam_cell_2	foam_cell_3	macrophages_1	macrophages_2	macrophages_3	monocytes_1	monocytes_2	monocytes_3
Q5ZPR3		CD276 antigen OS=Homo sapiens OX=9606 GN=CD276	4.328	Up	7.6679e-05	CD276	57.235	13.332	9.6	4	4	4	1.405	1.519	1.447	1.143	1.167	1.343	0.243	0.304	0.297
P55809		Succinyl-CoA:3-ketoacid coenzyme A transferase 1, mitochondrial OS=Homo sapiens OX=9606 GN=OXCT1	0.546	Down	1.74521e-05	OXCT1	56.157	23.315	18.8	9	12	9	0.837	0.79	0.83	0.816	0.809	0.762	1.478	1.426	1.465
P19793		Retinoic acid receptor RXR-alpha OS=Homo sapiens OX=9606 GN=RXRA	0.569	Down	0.000462	RXRA	50.811	2.7817	4.5	2	3	1	0.751	0.701	0.669	0.821	0.911	0.824	1.616	1.403	1.474
O60443		Gasdermin-E OS=Homo sapiens OX=9606 GN=GSDME	3.425	Up	4.3018e-05	GSDME	54.554	33.286	17.7	8	11	8	1.441	1.394	1.432	1.189	1.192	1.239	0.309	0.378	0.37
P21980		Protein-glutamine gamma-glutamyltransferase 2 OS=Homo sapiens OX=9606 GN=TGM2	4.372	Up	5.8711e-07	TGM2	77.328	133.23	28.5	16	33	16	1.252	1.278	1.331	1.3	1.35	1.429	0.307	0.32	0.306
Q9H1X3		DnaJ homolog subfamily C member 25 OS=Homo sapiens OX=9606 GN=DNAJC25	1.532	Up	0.00058147	DNAJC25	42.403	3.5095	8.3	3	3	3	1.272	1.297	1.388	0.984	1.049	1.096	0.72	0.67	0.652
P30504		HLA class I histocompatibility antigen, Cw-4 alpha chain OS=Homo sapiens OX=9606 GN=HLA-C	4.663	Up	4.4122e-06	HLA-C	40.994	9.17	41.5	11	19	1	0.869	0.961	0.905	1.608	1.645	1.848	0.347	0.36	0.387
P49327		Fatty acid synthase OS=Homo sapiens OX=9606 GN=FASN	1.883	Up	3.6356e-05	FASN	273.42	280.73	25.1	50	77	50	0.949	0.906	0.934	1.311	1.335	1.409	0.69	0.744	0.719
O60306		RNA helicase aquarius OS=Homo sapiens OX=9606 GN=AQR	0.46	Down	0.00020184	AQR	171.29	13.294	5.2	8	8	7	0.91	0.746	0.773	0.679	0.753	0.694	1.693	1.424	1.509
O95070		Protein YIF1A OS=Homo sapiens OX=9606 GN=YIF1A	0.61	Down	0.00059667	YIF1A	32.011	2.3894	5.1	1	2	1	0.859	0.935	0.838	0.899	0.775	0.798	1.385	1.293	1.372
O75533		Splicing factor 3B subunit 1 OS=Homo sapiens OX=9606 GN=SF3B1	0.644	Down	2.2591e-05	SF3B1	145.83	185.96	30.8	35	60	35	0.89	0.928	0.897	0.828	0.867	0.815	1.317	1.3	1.283
P09917		Arachidonate 5-lipoxygenase OS=Homo sapiens OX=9606 GN=ALOX5	0.588	Down	9.7032e-05	ALOX5	77.982	81.971	28.6	18	29	18	0.717	0.759	0.732	0.898	0.879	0.808	1.439	1.467	1.488
Q9UII2		ATPase inhibitor, mitochondrial OS=Homo sapiens OX=9606 GN=ATP5IF1	1.652	Up	0.0039418	ATP5IF1	12.249	7.2272	23.6	3	6	3	1.011	1.128	1.247	1.07	1.11	1.261	0.632	0.79	0.661
Q9H7N4		Splicing factor, arginine/serine-rich 19 OS=Homo sapiens OX=9606 GN=SCAF1	0.556	Down	0.0080152	SCAF1	139.27	7.9914	2.8	3	3	3	0.776	0.773	0.769	0.817	0.676	0.957	1.584	1.28	1.543
Q9UBW5		Bridging integrator 2 OS=Homo sapiens OX=9606 GN=BIN2	0.427	Down	4.1405e-05	BIN2	61.874	105.03	25.7	11	20	9	0.537	0.626	0.558	0.752	0.789	0.681	1.766	1.725	1.714
Q9Y2H6		Fibronectin type-III domain-containing protein 3A OS=Homo sapiens OX=9606 GN=FNDC3A	1.985	Up	4.8953e-07	FNDC3A	131.85	40.659	10.4	10	10	10	1.372	1.419	1.351	1.059	1.018	1.043	0.52	0.532	0.52
Q8N392		Rho GTPase-activating protein 18 OS=Homo sapiens OX=9606 GN=ARHGAP18	3.037	Up	0.00019849	ARHGAP18	74.976	79.446	22.8	13	17	13	1.065	1.156	1.122	1.32	1.328	1.4	0.402	0.41	0.521
Q9NTI5		Sister chromatid cohesion protein PDS5 homolog B OS=Homo sapiens OX=9606 GN=PDS5B	0.489	Down	3.7499e-05	PDS5B	164.67	64.39	14.9	20	25	17	0.846	0.871	0.833	0.766	0.719	0.68	1.483	1.491	1.452
Q6ULP2		Aftiphilin OS=Homo sapiens OX=9606 GN=AFTPH	0.627	Down	0.00108234	AFTPH	102.11	9.786	2.2	2	2	2	0.556	0.68	0.772	0.872	1.008	0.882	1.385	1.535	1.484
Q9Y6M7		Sodium bicarbonate cotransporter 3 OS=Homo sapiens OX=9606 GN=SLC4A7	3.442	Up	4.2533e-05	SLC4A7	136.04	17.67	7.4	8	8	8	1.197	1.271	1.073	1.363	1.168	1.438	0.376	0.379	0.398
Q8NC44		Reticulophagy regulator 2 OS=Homo sapiens OX=9606 GN=RETREG2	1.709	Up	0.0064786	RETREG2	57.829	22.272	6.6	2	3	2	1.354	1.267	1.353	1.073	1.235	0.891	0.667	0.617	0.588
Q969X0		RILP-like protein 2 OS=Homo sapiens OX=9606 GN=RILPL2	0.65	Down	0.0103989	RILPL2	23.986	1.8333	10.4	2	2	2	0.784	0.788	0.838	0.965	0.856	0.837	1.373	1.363	1.351
Q8IV50		LysM and putative peptidoglycan-binding domain-containing protein 2 OS=Homo sapiens OX=9606 GN=LYSMD2	0.484	Down	5.5346e-05	LYSMD2	23.463	4.3511	8.8	2	2	2	0.654	0.602	0.574	0.8	0.816	0.786	1.751	1.539	1.67
Q76I76		Protein phosphatase Slingshot homolog 2 OS=Homo sapiens OX=9606 GN=SSH2	0.641	Down	0.00142055	SSH2	158.21	2.0903	0.6	1	2	1	0.69	0.769	0.775	0.889	0.899	0.922	1.4	1.55	1.28
Q96A25		Transmembrane protein 106A OS=Homo sapiens OX=9606 GN=TMEM106A	1.628	Up	0.0159551	TMEM106A	28.92	2.7935	7.3	2	2	2	1.41	1.18	1.089	0.998	1.272	1.049	0.692	0.785	0.562
P21730		C5a anaphylatoxin chemotactic receptor 1 OS=Homo sapiens OX=9606 GN=C5AR1	1.559	Up	1.89902e-05	C5AR1	39.335	9.6496	10.6	4	8	4	1.331	1.309	1.388	1.014	1.024	1.054	0.677	0.662	0.644
Q9UBF2		Coatomer subunit gamma-2 OS=Homo sapiens OX=9606 GN=COPG2	0.625	Down	2.3374e-06	COPG2	97.621	82	14.5	10	16	7	0.841	0.821	0.781	0.88	0.846	0.862	1.375	1.363	1.401
P06756		Integrin alpha-V OS=Homo sapiens OX=9606 GN=ITGAV	2.702	Up	1.82792e-05	ITGAV	116.04	10.489	4.5	4	6	4	1.275	1.407	1.304	1.104	1.132	1.236	0.425	0.414	0.446
Q8NBQ5		Estradiol 17-beta-dehydrogenase 11 OS=Homo sapiens OX=9606 GN=HSD17B11	0.648	Down	3.7914e-05	HSD17B11	32.935	66.029	30	8	15	8	1.018	1.073	1.038	0.807	0.816	0.771	1.249	1.2	1.244
Q5KU26		Collectin-12 OS=Homo sapiens OX=9606 GN=COLEC12	4.106	Up	0.00030091	COLEC12	81.514	10.195	7.1	5	5	5	0.873	0.793	0.745	1.772	1.572	1.637	0.325	0.486	0.402
O43852		Calumenin OS=Homo sapiens OX=9606 GN=CALU	2.786	Up	2.3626e-05	CALU	37.106	65.273	39.7	11	21	11	1.25	1.326	1.324	1.209	1.249	1.317	0.488	0.427	0.44
P01911		HLA class II histocompatibility antigen, DRB1-15 beta chain OS=Homo sapiens OX=9606 GN=HLA-DRB1	5.81	Up	3.6925e-05	HLA-DRB1	29.966	13.463	52.6	13	26	1	1.577	1.674	1.582	1.07	1.205	1.269	0.209	0.177	0.224
P51606		N-acylglucosamine 2-epimerase OS=Homo sapiens OX=9606 GN=RENBP	2.695	Up	0.00159805	RENBP	48.83	55.413	33.3	15	20	15	1.217	1.214	1.251	1.282	1.255	1.269	0.5	0.475	0.437
P05026		Sodium/potassium-transporting ATPase subunit beta-1 OS=Homo sapiens OX=9606 GN=ATP1B1	5.024	Up	4.39e-06	ATP1B1	35.061	6.5619	11.9	4	4	4	1.348	1.471	1.478	1.188	1.337	1.384	0.249	0.253	0.276
P14207		Folate receptor beta OS=Homo sapiens OX=9606 GN=FOLR2	5.387	Up	1.77005e-05	FOLR2	29.279	16.046	22.7	6	6	4	1.711	1.739	1.637	1.113	1.047	1.013	0.187	0.181	0.221
P28067		HLA class II histocompatibility antigen, DM alpha chain OS=Homo sapiens OX=9606 GN=HLA-DMA	1.586	Up	0.0181834	HLA-DMA	29.194	1.8526	5	1	1	1	1.231	1.602	1.511	0.782	1.064	1.062	0.582	0.684	0.568
O96005		Cleft lip and palate transmembrane protein 1 OS=Homo sapiens OX=9606 GN=CLPTM1	1.711	Up	0.0028644	CLPTM1	76.096	49.059	16.1	10	13	10	1.236	1.311	1.244	1.073	1.127	1.057	0.566	0.739	0.599
P08195		4F2 cell-surface antigen heavy chain OS=Homo sapiens OX=9606 GN=SLC3A2	2.121	Up	1.81159e-05	SLC3A2	67.993	132.14	29.7	16	26	16	1.318	1.439	1.39	1.112	1.079	1.064	0.536	0.512	0.487
Q9Y3U8		60S ribosomal protein L36 OS=Homo sapiens OX=9606 GN=RPL36	1.917	Up	0.00030021	RPL36	12.254	7.9185	28.6	3	7	3	1.227	1.272	1.271	0.982	1.028	1.02	0.487	0.511	0.583
Q9P2B2		Prostaglandin F2 receptor negative regulator OS=Homo sapiens OX=9606 GN=PTGFRN	2.746	Up	4.1945e-05	PTGFRN	98.555	31.965	10.8	10	10	10	1.449	1.5	1.367	1.127	1.12	1.191	0.384	0.455	0.413
P31323		cAMP-dependent protein kinase type II-beta regulatory subunit OS=Homo sapiens OX=9606 GN=PRKAR2B	0.557	Down	0.00194494	PRKAR2B	46.302	3.1025	11.2	4	7	2	0.672	0.722	0.688	0.905	0.913	0.716	1.465	1.52	1.565
P28074		Proteasome subunit beta type-5 OS=Homo sapiens OX=9606 GN=PSMB5	1.592	Up	0.0041022	PSMB5	28.48	18.289	8.7	2	4	2	1.189	1.425	1.313	1.023	1.042	1.094	0.658	0.751	0.575
Q99549		M-phase phosphoprotein 8 OS=Homo sapiens OX=9606 GN=MPHOSPH8	0.65	Down	0.0012412	MPHOSPH8	97.181	4.7912	2.3	2	3	2	0.83	0.902	0.776	0.815	0.885	0.913	1.244	1.347	1.432
Q8NHJ6		Leukocyte immunoglobulin-like receptor subfamily B member 4 OS=Homo sapiens OX=9606 GN=LILRB4	2.415	Up	2.1973e-05	LILRB4	49.355	19.802	21.2	7	15	5	1.115	1.171	1.144	1.282	1.242	1.333	0.5	0.562	0.535
Q9Y2J8		Protein-arginine deiminase type-2 OS=Homo sapiens OX=9606 GN=PADI2	0.387	Down	1.53458e-05	PADI2	75.563	18.886	12.3	7	8	7	0.702	0.65	0.7	0.65	0.674	0.632	1.63	1.638	1.784
P27707		Deoxycytidine kinase OS=Homo sapiens OX=9606 GN=DCK	0.567	Down	4.8502e-06	DCK	30.518	53.123	36.5	9	11	9	0.695	0.665	0.718	0.874	0.862	0.86	1.483	1.585	1.514
O43175		D-3-phosphoglycerate dehydrogenase OS=Homo sapiens OX=9606 GN=PHGDH	0.419	Down	7.7359e-05	PHGDH	56.65	73.362	26.8	11	19	11	0.602	0.574	0.573	0.785	0.767	0.669	1.817	1.725	1.76
P36871		Phosphoglucomutase-1 OS=Homo sapiens OX=9606 GN=PGM1	0.399	Down	2.76e-06	PGM1	61.448	77.976	42.2	22	35	22	0.666	0.721	0.705	0.708	0.679	0.654	1.763	1.681	1.671
Q9Y2S2		Lambda-crystallin homolog OS=Homo sapiens OX=9606 GN=CRYL1	1.719	Up	0.000156041	CRYL1	35.419	17.071	29.5	7	7	7	1.282	1.316	1.354	1.074	1.03	1.158	0.638	0.611	0.649
O95573		Long-chain-fatty-acid--CoA ligase 3 OS=Homo sapiens OX=9606 GN=ACSL3	2.013	Up	0.000181932	ACSL3	80.419	22.568	22.9	13	17	11	1.204	1.313	1.253	1.226	1.171	1.142	0.641	0.573	0.544
O75367	1	Core histone macro-H2A.1 OS=Homo sapiens OX=9606 GN=H2AFY	0.634	Down	0.00041627	H2AFY	39.617	65.95	35.5	11	25	10	1.016	1.023	1.005	0.781	0.849	0.736	1.251	1.224	1.258
O00602		Ficolin-1 OS=Homo sapiens OX=9606 GN=FCN1	0.227	Down	0.0047016	FCN1	35.078	35.903	25.5	8	15	8	0.344	0.379	0.375	0.559	0.566	0.415	2.302	2.285	2.189
Q8TDQ1		CMRF35-like molecule 1 OS=Homo sapiens OX=9606 GN=CD300LF	0.615	Down	0.000197293	CD300LF	32.335	12.582	19	5	7	5	0.962	1.013	1.059	0.79	0.803	0.744	1.325	1.275	1.2
P51610		Host cell factor 1 OS=Homo sapiens OX=9606 GN=HCFC1	0.585	Down	6.1118e-05	HCFC1	208.73	86.45	12.3	20	28	20	0.804	0.842	0.847	0.818	0.83	0.758	1.341	1.398	1.372
O75369		Filamin-B OS=Homo sapiens OX=9606 GN=FLNB	0.661	Down	1.72689e-05	FLNB	278.16	323.31	35.1	77	115	68	0.903	0.89	0.894	0.853	0.858	0.846	1.32	1.251	1.298
Q96K49		Transmembrane protein 87B OS=Homo sapiens OX=9606 GN=TMEM87B	1.621	Up	0.00032375	TMEM87B	63.535	7.8187	8.3	4	4	4	1.075	0.996	1.003	1.204	1.194	1.277	0.712	0.748	0.807
P11021		Endoplasmic reticulum chaperone BiP OS=Homo sapiens OX=9606 GN=HSPA5	1.566	Up	0.000124541	HSPA5	72.332	323.31	50.3	32	107	30	1.184	1.2	1.174	1.094	1.105	1.113	0.671	0.699	0.745
Q9HB40		Retinoid-inducible serine carboxypeptidase OS=Homo sapiens OX=9606 GN=SCPEP1	1.552	Up	0.00051752	SCPEP1	50.83	30.661	26.3	10	18	10	1.274	1.358	1.338	0.94	1.058	1.008	0.679	0.625	0.633
P60981		Destrin OS=Homo sapiens OX=9606 GN=DSTN	1.752	Up	0.00028328	DSTN	18.506	9.7713	21.8	5	9	4	1.123	1.27	1.155	1.105	1.181	1.18	0.715	0.625	0.638
Q9UM07		Protein-arginine deiminase type-4 OS=Homo sapiens OX=9606 GN=PADI4	0.259	Down	0.0022246	PADI4	74.078	82.14	19.2	9	15	9	0.507	0.484	0.462	0.571	0.483	0.464	1.986	1.935	1.94
O95772		STARD3 N-terminal-like protein OS=Homo sapiens OX=9606 GN=STARD3NL	2.196	Up	0.000176327	STARD3NL	26.654	7.1598	12.8	3	3	3	1.449	1.389	1.387	1.152	1.027	1.117	0.492	0.464	0.545
Q96HD1		Cysteine-rich with EGF-like domain protein 1 OS=Homo sapiens OX=9606 GN=CRELD1	1.538	Up	0.000117451	CRELD1	45.439	14.589	7.4	3	4	3	1.308	1.275	1.343	1.045	0.998	1.026	0.697	0.639	0.659
P48595		Serpin B10 OS=Homo sapiens OX=9606 GN=SERPINB10	0.227	Down	7.8673e-05	SERPINB10	45.402	109.04	25.2	8	16	8	0.518	0.54	0.444	0.543	0.542	0.419	2.202	2.12	2.318
Q15022		Polycomb protein SUZ12 OS=Homo sapiens OX=9606 GN=SUZ12	0.421	Down	0.00037818	SUZ12	83.054	3.3231	3.9	3	3	3	0.94	0.892	0.918	0.709	0.651	0.553	1.564	1.554	1.429
Q5U5X0		Complex III assembly factor LYRM7 OS=Homo sapiens OX=9606 GN=LYRM7	2.16	Up	0.00021648	LYRM7	11.955	7.0268	26	2	3	2	1.14	1.302	1.327	1.153	1.157	1.291	0.52	0.608	0.539
Q9HCS7		Pre-mRNA-splicing factor SYF1 OS=Homo sapiens OX=9606 GN=XAB2	0.619	Down	0.000103753	XAB2	100.01	20.854	13.8	11	13	11	0.923	0.847	0.854	0.876	0.84	0.799	1.395	1.348	1.317
Q8N2M4		Lysoplasmalogenase-like protein TMEM86A OS=Homo sapiens OX=9606 GN=TMEM86A	3.165	Up	0.00050114	TMEM86A	26.398	2.5328	6.2	2	2	2	1.569	1.371	1.44	0.994	1.103	1.422	0.394	0.356	0.362
P51812		Ribosomal protein S6 kinase alpha-3 OS=Homo sapiens OX=9606 GN=RPS6KA3	0.623	Down	4.0332e-05	RPS6KA3	83.735	42.279	28.8	19	31	12	0.757	0.683	0.744	0.894	0.839	0.889	1.397	1.438	1.374
P31949		Protein S100-A11 OS=Homo sapiens OX=9606 GN=S100A11	2.574	Up	0.00104057	S100A11	11.74	17.264	52.4	6	10	6	1.135	1.376	1.237	1.183	1.274	1.237	0.492	0.384	0.559
Q70J99		Protein unc-13 homolog D OS=Homo sapiens OX=9606 GN=UNC13D	0.392	Down	0.00164013	UNC13D	123.28	56.949	17.8	16	22	16	0.59	0.601	0.559	0.735	0.696	0.645	1.777	1.766	1.755
Q92925		SWI/SNF-related matrix-associated actin-dependent regulator of chromatin subfamily D member 2 OS=Homo sapiens OX=9606 GN=SMARCD2	0.504	Down	0.00042409	SMARCD2	58.92	43.663	22	9	12	8	0.802	0.803	0.82	0.846	0.75	0.695	1.439	1.59	1.515
P13762		HLA class II histocompatibility antigen, DR beta 4 chain OS=Homo sapiens OX=9606 GN=HLA-DRB4	2.192	Up	0.00049911	HLA-DRB4	29.941	50.39	38	9	14	5	1.247	1.557	1.498	0.976	1.077	1.152	0.544	0.446	0.472
P04792		Heat shock protein beta-1 OS=Homo sapiens OX=9606 GN=HSPB1	6.386	Up	0.0020039	HSPB1	22.782	55.907	53.2	10	15	10	1.07	1.173	1.009	1.485	1.469	1.459	0.204	0.269	0.218
O14732		Inositol monophosphatase 2 OS=Homo sapiens OX=9606 GN=IMPA2	0.282	Down	4.2365e-06	IMPA2	31.321	8.5195	13.2	4	5	4	0.588	0.612	0.661	0.557	0.57	0.503	1.994	1.855	1.94
P41218		Myeloid cell nuclear differentiation antigen OS=Homo sapiens OX=9606 GN=MNDA	0.297	Down	0.00179633	MNDA	45.836	323.31	43.2	20	55	20	0.531	0.533	0.543	0.627	0.583	0.526	1.977	1.931	1.932
P36578		60S ribosomal protein L4 OS=Homo sapiens OX=9606 GN=RPL4	0.658	Down	0.00021853	RPL4	47.697	143.89	24.1	12	32	12	1.036	1.08	1.106	0.809	0.825	0.753	1.188	1.253	1.189
Q9BRX8		Redox-regulatory protein FAM213A OS=Homo sapiens OX=9606 GN=FAM213A	3.112	Up	2.0041e-05	FAM213A	25.764	22.684	27.9	6	11	6	1.352	1.356	1.275	1.221	1.224	1.333	0.39	0.387	0.437
P34059		N-acetylgalactosamine-6-sulfatase OS=Homo sapiens OX=9606 GN=GALNS	1.535	Up	0.000104477	GALNS	58.025	16.406	15.1	7	11	7	1.292	1.41	1.486	0.972	1.024	1.016	0.65	0.682	0.63
Q86Y38		Xylosyltransferase 1 OS=Homo sapiens OX=9606 GN=XYLT1	0.592	Down	0.0024222	XYLT1	107.57	1.7867	1.9	2	2	2	0.919	1.036	0.919	0.725	0.884	0.73	1.229	1.42	1.303
Q9NUQ6		SPATS2-like protein OS=Homo sapiens OX=9606 GN=SPATS2L	2.535	Up	0.00084196	SPATS2L	61.728	1.9799	3	2	2	2	1.321	1.46	1.431	1.054	1.305	1.093	0.469	0.506	0.387
O43395		U4/U6 small nuclear ribonucleoprotein Prp3 OS=Homo sapiens OX=9606 GN=PRPF3	0.611	Down	4.086e-05	PRPF3	77.528	36.702	13.8	7	8	7	0.83	0.873	0.848	0.816	0.83	0.833	1.299	1.346	1.414
Q92688		Acidic leucine-rich nuclear phosphoprotein 32 family member B OS=Homo sapiens OX=9606 GN=ANP32B	0.448	Down	0.00151975	ANP32B	28.787	7.8009	27.1	7	18	5	0.761	0.723	0.69	0.727	0.768	0.689	1.625	1.626	1.621
Q3KQV9		UDP-N-acetylhexosamine pyrophosphorylase-like protein 1 OS=Homo sapiens OX=9606 GN=UAP1L1	1.581	Up	8.2189e-05	UAP1L1	57.03	69.843	31.8	18	27	18	1.14	1.064	1.07	1.177	1.127	1.175	0.698	0.749	0.753
P49023		Paxillin OS=Homo sapiens OX=9606 GN=PXN	0.631	Down	0.00041533	PXN	64.505	29.518	11.7	6	7	6	0.844	0.849	0.821	0.877	0.893	0.808	1.433	1.357	1.295
O14773		Tripeptidyl-peptidase 1 OS=Homo sapiens OX=9606 GN=TPP1	1.967	Up	3.8877e-05	TPP1	61.247	99.378	17.8	8	26	8	1.363	1.432	1.394	1.066	1.016	1.125	0.527	0.544	0.559
Q9BPX3		Condensin complex subunit 3 OS=Homo sapiens OX=9606 GN=NCAPG	0.579	Down	5.9032e-05	NCAPG	114.33	4.7772	2.9	3	4	3	0.604	0.634	0.759	0.913	0.892	0.827	1.523	1.495	1.531
Q9ULV4		Coronin-1C OS=Homo sapiens OX=9606 GN=CORO1C	2.079	Up	1.50207e-05	CORO1C	53.248	59.173	28.3	16	45	13	1.268	1.241	1.25	1.185	1.159	1.23	0.562	0.596	0.561
Q01459		Di-N-acetylchitobiase OS=Homo sapiens OX=9606 GN=CTBS	1.626	Up	0.000118233	CTBS	43.759	26.735	34.8	11	17	11	1.339	1.493	1.42	0.943	1.02	1.049	0.611	0.624	0.617
O14832		Phytanoyl-CoA dioxygenase, peroxisomal OS=Homo sapiens OX=9606 GN=PHYH	2.539	Up	0.000102691	PHYH	38.538	1.4478	2.1	1	1	1	1.243	1.347	1.349	1.222	1.132	1.287	0.492	0.434	0.508
P15289		Arylsulfatase A OS=Homo sapiens OX=9606 GN=ARSA	1.697	Up	1.2573e-06	ARSA	53.588	20.896	17.2	6	9	6	1.267	1.234	1.381	1.06	1.081	1.089	0.626	0.648	0.629
P63279		SUMO-conjugating enzyme UBC9 OS=Homo sapiens OX=9606 GN=UBE2I	0.546	Down	5.5509e-05	UBE2I	18.007	11.426	27.8	4	7	4	0.758	0.7	0.648	0.812	0.819	0.75	1.461	1.407	1.492
O14526		F-BAR domain only protein 1 OS=Homo sapiens OX=9606 GN=FCHO1	0.534	Down	1.67274e-05	FCHO1	96.86	8.4257	5.4	5	5	5	0.742	0.801	0.714	0.776	0.814	0.791	1.539	1.486	1.436
Q7Z614		Sorting nexin-20 OS=Homo sapiens OX=9606 GN=SNX20	0.513	Down	0.00059702	SNX20	36.177	1.8038	6	2	2	2	0.667	0.648	0.666	0.909	0.809	0.725	1.644	1.583	1.537
P08708		40S ribosomal protein S17 OS=Homo sapiens OX=9606 GN=RPS17	2.413	Up	1.6061e-06	RPS17	15.55	7.4385	32.6	4	6	4	1.249	1.384	1.159	1.234	1.217	1.231	0.486	0.526	0.514
P43250		G protein-coupled receptor kinase 6 OS=Homo sapiens OX=9606 GN=GRK6	0.546	Down	0.0080419	GRK6	65.99	21.429	16.1	6	10	6	0.81	0.763	0.815	0.883	0.745	0.756	1.447	1.443	1.479
P07339		Cathepsin D OS=Homo sapiens OX=9606 GN=CTSD	2.987	Up	1.1522e-06	CTSD	44.552	120.51	45.9	15	101	15	1.617	1.715	1.694	0.97	0.993	1.027	0.321	0.334	0.346
P17655		Calpain-2 catalytic subunit OS=Homo sapiens OX=9606 GN=CAPN2	0.605	Down	1.54052e-05	CAPN2	79.994	118.36	27	17	37	17	0.805	0.814	0.816	0.848	0.845	0.835	1.42	1.343	1.413
P17213		Bactericidal permeability-increasing protein OS=Homo sapiens OX=9606 GN=BPI	0.223	Down	0.0088369	BPI	53.899	10.194	12.3	5	6	5	0.431	0.418	0.393	0.561	0.571	0.369	2.3	2.273	2.165
Q15102		Platelet-activating factor acetylhydrolase IB subunit gamma OS=Homo sapiens OX=9606 GN=PAFAH1B3	0.623	Down	0.00072371	PAFAH1B3	25.734	2.7744	14.7	3	4	3	0.769	0.743	0.732	0.951	0.908	0.818	1.495	1.43	1.374
Q14566		DNA replication licensing factor MCM6 OS=Homo sapiens OX=9606 GN=MCM6	0.349	Down	3.3154e-06	MCM6	92.888	31.218	20.8	16	20	16	0.497	0.434	0.455	0.69	0.694	0.634	1.996	1.895	1.89
O00241		Signal-regulatory protein beta-1 OS=Homo sapiens OX=9606 GN=SIRPB1	0.377	Down	2.4604e-05	SIRPB1	43.211	35.525	23.1	8	10	5	0.629	0.641	0.629	0.697	0.666	0.608	1.812	1.677	1.734
Q9HBL7		Plasminogen receptor (KT) OS=Homo sapiens OX=9606 GN=PLGRKT	1.669	Up	0.00126012	PLGRKT	17.201	8.8304	27.2	4	7	4	1.278	1.218	1.325	1.008	1.113	1.076	0.618	0.71	0.588
Q08945		FACT complex subunit SSRP1 OS=Homo sapiens OX=9606 GN=SSRP1	0.498	Down	8.2367e-05	SSRP1	81.074	50.999	12.7	8	12	8	0.731	0.731	0.674	0.814	0.8	0.717	1.594	1.574	1.509
Q05D32		CTD small phosphatase-like protein 2 OS=Homo sapiens OX=9606 GN=CTDSPL2	0.641	Down	0.000115014	CTDSPL2	52.998	7.1545	7.1	3	3	3	0.809	0.79	0.735	0.907	0.913	0.841	1.354	1.416	1.382
P00519		Tyrosine-protein kinase ABL1 OS=Homo sapiens OX=9606 GN=ABL1	1.618	Up	0.00089674	ABL1	122.87	5.4003	2.7	3	3	3	1.107	1.132	1.254	1.118	1.126	1.197	0.666	0.781	0.68
Q99536		Synaptic vesicle membrane protein VAT-1 homolog OS=Homo sapiens OX=9606 GN=VAT1	2.278	Up	0.005797	VAT1	41.92	121.48	37.2	11	28	11	1.492	1.462	1.445	1.042	1.068	1.074	0.412	0.509	0.477
Q69YN4		Protein virilizer homolog OS=Homo sapiens OX=9606 GN=VIRMA	0.64	Down	0.0003012	VIRMA	202.02	7.593	3.7	6	6	6	0.927	0.914	0.875	0.875	0.858	0.78	1.281	1.344	1.303
P49137		MAP kinase-activated protein kinase 2 OS=Homo sapiens OX=9606 GN=MAPKAPK2	0.636	Down	0.000102169	MAPKAPK2	45.567	12.316	21.2	10	11	7	0.805	0.759	0.903	0.91	0.862	0.903	1.352	1.466	1.385
P51575		P2X purinoceptor 1 OS=Homo sapiens OX=9606 GN=P2RX1	0.578	Down	6.2643e-05	P2RX1	44.98	5.7317	5.8	2	2	2	0.8	0.768	0.711	0.838	0.857	0.83	1.484	1.513	1.371
Q9Y305		Acyl-coenzyme A thioesterase 9, mitochondrial OS=Homo sapiens OX=9606 GN=ACOT9	1.772	Up	1.84835e-05	ACOT9	49.901	45.176	35.5	16	32	16	1.28	1.353	1.302	1.045	1.079	1.121	0.616	0.596	0.619
Q8N8Y2		V-type proton ATPase subunit d 2 OS=Homo sapiens OX=9606 GN=ATP6V0D2	2.095	Up	3.6143e-06	ATP6V0D2	40.426	21.652	17.7	7	9	7	1.896	1.934	2.054	0.691	0.696	0.702	0.328	0.321	0.348
Q13363		C-terminal-binding protein 1 OS=Homo sapiens OX=9606 GN=CTBP1	0.616	Down	0.000142688	CTBP1	47.535	21.339	20.5	10	12	4	0.916	0.822	0.942	0.88	0.831	0.793	1.393	1.316	1.354
P07910		Heterogeneous nuclear ribonucleoproteins C1/C2 OS=Homo sapiens OX=9606 GN=HNRNPC	0.634	Down	0.00023612	HNRNPC	33.67	63.228	43.1	16	42	16	0.858	0.813	0.885	0.835	0.858	0.823	1.394	1.24	1.332
Q9UKQ2		Disintegrin and metalloproteinase domain-containing protein 28 OS=Homo sapiens OX=9606 GN=ADAM28	2.342	Up	0.0001012	ADAM28	87.147	3.1029	2.5	2	2	2	1.218	0.959	1.138	1.254	1.399	1.33	0.591	0.517	0.593
Q9HC21		Mitochondrial thiamine pyrophosphate carrier OS=Homo sapiens OX=9606 GN=SLC25A19	2.392	Up	4.5452e-08	SLC25A19	35.511	26.073	28.8	9	15	9	1.376	1.405	1.377	1.13	1.138	1.157	0.471	0.48	0.481
Q8N201		Integrator complex subunit 1 OS=Homo sapiens OX=9606 GN=INTS1	0.666	Down	0.00079837	INTS1	244.29	24.256	4.6	10	11	10	0.894	0.909	0.879	0.904	0.885	0.789	1.315	1.303	1.254
P13196		5-aminolevulinate synthase, nonspecific, mitochondrial OS=Homo sapiens OX=9606 GN=ALAS1	1.541	Up	0.00162415	ALAS1	70.58	2.8348	2.5	2	2	2	1.505	1.564	1.566	0.937	0.845	0.912	0.613	0.607	0.528
P28799		Granulins OS=Homo sapiens OX=9606 GN=GRN	2.863	Up	4.9913e-06	GRN	63.544	130.55	30.2	15	25	15	1.466	1.491	1.588	1.091	1.065	1.096	0.366	0.407	0.363
Q86YN1		Dolichyldiphosphatase 1 OS=Homo sapiens OX=9606 GN=DOLPP1	1.604	Up	0.0027817	DOLPP1	27.03	3.862	8	1	1	1	1.268	1.396	1.136	0.946	1.094	1.193	0.693	0.68	0.643
Q13310		Polyadenylate-binding protein 4 OS=Homo sapiens OX=9606 GN=PABPC4	1.525	Up	2.2885e-05	PABPC4	70.782	27.776	23.1	15	33	9	1.229	1.318	1.309	1.038	1.001	1.065	0.686	0.68	0.67
P05164		Myeloperoxidase OS=Homo sapiens OX=9606 GN=MPO	0.18	Down	0.0035414	MPO	83.868	248.34	40.4	28	104	28	0.37	0.34	0.34	0.471	0.406	0.331	2.265	2.249	2.185
O14786		Neuropilin-1 OS=Homo sapiens OX=9606 GN=NRP1	7.597	Up	0.00032358	NRP1	103.13	113.59	10.8	7	7	7	1.307	1.484	1.265	1.405	1.343	1.491	0.127	0.214	0.217
Q9HC52		Chromobox protein homolog 8 OS=Homo sapiens OX=9606 GN=CBX8	0.623	Down	0.0014953	CBX8	43.395	2.8795	2.3	1	1	1	0.815	0.919	0.834	0.92	0.766	0.841	1.322	1.298	1.435
Q9BRX9		WD repeat domain-containing protein 83 OS=Homo sapiens OX=9606 GN=WDR83	0.659	Down	0.0112002	WDR83	34.342	4.2149	8.3	2	2	2	0.923	0.877	0.805	0.977	0.802	0.816	1.148	1.453	1.338
Q8IWB1		Inositol 1,4,5-trisphosphate receptor-interacting protein OS=Homo sapiens OX=9606 GN=ITPRIP	0.554	Down	0.00025875	ITPRIP	62.059	11.661	4.4	2	2	2	0.884	0.747	0.755	0.858	0.823	0.733	1.433	1.44	1.488
Q6P4A7		Sideroflexin-4 OS=Homo sapiens OX=9606 GN=SFXN4	0.454	Down	0.00084023	SFXN4	37.998	7.9673	9.5	2	2	2	0.807	0.764	0.633	0.75	0.804	0.628	1.462	1.725	1.614
Q92604		Acyl-CoA:lysophosphatidylglycerol acyltransferase 1 OS=Homo sapiens OX=9606 GN=LPGAT1	0.603	Down	0.00082189	LPGAT1	43.089	3.1338	4.1	2	4	2	0.745	1.015	1.004	0.756	0.835	0.827	1.328	1.446	1.234
P01137		Transforming growth factor beta-1 OS=Homo sapiens OX=9606 GN=TGFB1	0.599	Down	0.00082119	TGFB1	44.341	7.1503	10.8	4	4	4	0.832	0.73	0.795	0.762	0.914	0.873	1.401	1.392	1.465
Q96F15		GTPase IMAP family member 5 OS=Homo sapiens OX=9606 GN=GIMAP5	1.958	Up	0.0111576	GIMAP5	34.846	45.228	43.3	10	12	10	0.996	0.989	1.104	1.291	1.264	1.295	0.6	0.752	0.614
Q8NCA5		Protein FAM98A OS=Homo sapiens OX=9606 GN=FAM98A	1.601	Up	0.00096234	FAM98A	55.4	11.399	10.2	3	3	3	1.253	0.915	0.925	1.279	1.095	1.274	0.74	0.784	0.755
Q8N5K1		CDGSH iron-sulfur domain-containing protein 2 OS=Homo sapiens OX=9606 GN=CISD2	1.755	Up	6.1327e-05	CISD2	15.278	18.02	50.4	7	15	7	1.276	1.301	1.373	1.067	1.052	1.088	0.613	0.575	0.639
Q00013		55 kDa erythrocyte membrane protein OS=Homo sapiens OX=9606 GN=MPP1	2.384	Up	6.4055e-05	MPP1	52.296	42.068	23.2	11	23	11	1.349	1.448	1.432	1.084	1.17	1.129	0.47	0.437	0.512
P28838		Cytosol aminopeptidase OS=Homo sapiens OX=9606 GN=LAP3	2.779	Up	2.333e-06	LAP3	56.166	273.67	56.5	26	69	26	1.024	1.012	0.961	1.41	1.413	1.506	0.537	0.499	0.522
O00142		Thymidine kinase 2, mitochondrial OS=Homo sapiens OX=9606 GN=TK2	1.516	Up	0.00183938	TK2	31.004	11.163	26	6	7	6	1.21	1.3	1.285	1.023	1.033	1.137	0.662	0.767	0.677
Q9UN19		Dual adapter for phosphotyrosine and 3-phosphotyrosine and 3-phosphoinositide OS=Homo sapiens OX=9606 GN=DAPP1	0.43	Down	2.3761e-05	DAPP1	32.193	29.636	23.2	5	5	5	0.61	0.652	0.616	0.747	0.788	0.704	1.755	1.664	1.791
Q712K3		Ubiquitin-conjugating enzyme E2 R2 OS=Homo sapiens OX=9606 GN=UBE2R2	0.633	Down	0.0064362	UBE2R2	27.166	8.8119	17.6	4	5	4	0.775	0.817	0.803	1.019	0.844	0.756	1.432	1.356	1.352
Q5JS37		NHL repeat-containing protein 3 OS=Homo sapiens OX=9606 GN=NHLRC3	2.28	Up	0.00147619	NHLRC3	38.282	4.0593	8.6	2	3	2	1.339	1.463	1.326	1.085	1.134	1.188	0.47	0.601	0.423
P07711		Cathepsin L1 OS=Homo sapiens OX=9606 GN=CTSL	2.549	Up	0.00038404	CTSL	37.564	36.39	18	7	17	6	1.604	1.611	1.549	0.975	1.043	1.008	0.348	0.461	0.378
P38606		V-type proton ATPase catalytic subunit A OS=Homo sapiens OX=9606 GN=ATP6V1A	1.551	Up	2.6485e-06	ATP6V1A	68.303	133.76	47.3	26	60	26	1.232	1.218	1.229	1.099	1.064	1.095	0.689	0.702	0.71
Q5HYJ3		Protein FAM76B OS=Homo sapiens OX=9606 GN=FAM76B	0.642	Down	0.009621	FAM76B	38.708	1.6173	2.4	1	1	1	1.053	1.126	1.241	0.824	0.803	0.617	1.102	1.179	1.212
Q8WUD1		Ras-related protein Rab-2B OS=Homo sapiens OX=9606 GN=RAB2B	1.704	Up	0.0034421	RAB2B	24.214	4.8592	38	7	15	2	1.231	1.376	1.438	1.104	1.045	1.009	0.691	0.523	0.639
O95989		Diphosphoinositol polyphosphate phosphohydrolase 1 OS=Homo sapiens OX=9606 GN=NUDT3	0.641	Down	0.0025636	NUDT3	19.471	16.969	31.4	5	5	4	0.86	0.905	0.863	0.782	0.95	0.814	1.313	1.261	1.401
Q15366		Poly(rC)-binding protein 2 OS=Homo sapiens OX=9606 GN=PCBP2	0.579	Down	2.1133e-05	PCBP2	38.58	47.386	44.7	14	39	7	0.745	0.662	0.717	0.818	0.883	0.872	1.469	1.491	1.482
O60508		Pre-mRNA-processing factor 17 OS=Homo sapiens OX=9606 GN=CDC40	0.484	Down	3.5552e-05	CDC40	65.521	7.7679	7.1	5	6	5	0.849	0.842	0.819	0.749	0.713	0.666	1.45	1.486	1.461
P55061		Bax inhibitor 1 OS=Homo sapiens OX=9606 GN=TMBIM6	1.558	Up	0.00014367	TMBIM6	26.537	1.6205	3.4	1	1	1	1.32	1.469	1.346	1.007	0.972	1.021	0.67	0.647	0.609
P82921		28S ribosomal protein S21, mitochondrial OS=Homo sapiens OX=9606 GN=MRPS21	1.569	Up	0.0042631	MRPS21	10.688	21.756	29.9	2	3	2	1.281	1.354	1.375	0.986	1.095	0.999	0.638	0.583	0.742
Q95365		HLA class I histocompatibility antigen, B-38 alpha chain OS=Homo sapiens OX=9606 GN=HLA-B	1.775	Up	0.00158251	HLA-B	40.416	2.7565	29.3	9	23	1	1.569	1.609	1.696	0.836	0.828	1.022	0.518	0.475	0.52
O60462		Neuropilin-2 OS=Homo sapiens OX=9606 GN=NRP2	2.838	Up	0.00025761	NRP2	104.83	29.806	12.9	12	13	12	1.395	1.3	1.397	1.248	1.18	1.145	0.373	0.397	0.489
Q14314		Fibroleukin OS=Homo sapiens OX=9606 GN=FGL2	0.406	Down	1.56765e-05	FGL2	50.228	28.651	15.3	6	6	6	0.607	0.562	0.612	0.712	0.75	0.681	1.8	1.778	1.694
O95551		Tyrosyl-DNA phosphodiesterase 2 OS=Homo sapiens OX=9606 GN=TDP2	1.574	Up	0.0102973	TDP2	40.929	9.1215	11.9	3	3	3	1.441	1.333	1.289	1.02	1.09	0.935	0.738	0.541	0.655
P98179		RNA-binding protein 3 OS=Homo sapiens OX=9606 GN=RBM3	0.262	Down	2.1763e-05	RBM3	17.17	9.0255	20.4	3	4	3	0.23	0.274	0.248	0.593	0.627	0.558	2.488	2.111	2.198
O95696		Bromodomain-containing protein 1 OS=Homo sapiens OX=9606 GN=BRD1	0.639	Down	0.000135744	BRD1	119.52	4.9225	2.1	2	2	2	0.85	0.863	0.87	0.9	0.824	0.838	1.297	1.361	1.351
P79483		HLA class II histocompatibility antigen, DR beta 3 chain OS=Homo sapiens OX=9606 GN=HLA-DRB3	1.688	Up	0.00094328	HLA-DRB3	29.962	2.431	32.7	8	20	1	1.541	1.61	1.668	0.839	0.866	0.966	0.515	0.496	0.571
Q02880		DNA topoisomerase 2-beta OS=Homo sapiens OX=9606 GN=TOP2B	0.577	Down	0.00026299	TOP2B	183.26	90.055	19.9	30	39	30	0.796	0.796	0.813	0.872	0.832	0.754	1.453	1.379	1.43
O60885		Bromodomain-containing protein 4 OS=Homo sapiens OX=9606 GN=BRD4	0.665	Down	0.00044365	BRD4	152.22	19.512	6.8	9	13	6	0.836	0.905	0.909	0.816	0.89	0.895	1.342	1.328	1.242
P30405		Peptidyl-prolyl cis-trans isomerase F, mitochondrial OS=Homo sapiens OX=9606 GN=PPIF	1.628	Up	0.000155646	PPIF	22.04	30.268	39.6	7	17	5	1.236	1.257	1.2	1.088	1.009	1.117	0.638	0.676	0.66
P49716		CCAAT/enhancer-binding protein delta OS=Homo sapiens OX=9606 GN=CEBPD	0.293	Down	0.00029559	CEBPD	28.467	1.6257	3.3	1	1	1	0.554	0.601	0.752	0.569	0.642	0.456	1.811	2.007	1.881
P13995		Bifunctional methylenetetrahydrofolate dehydrogenase/cyclohydrolase, mitochondrial OS=Homo sapiens OX=9606 GN=MTHFD2	1.613	Up	0.024777	MTHFD2	37.895	20.23	19.4	4	4	4	1.137	1.142	1.334	1.188	1.006	1.313	0.834	0.572	0.768
Q9GZN8		UPF0687 protein C20orf27 OS=Homo sapiens OX=9606 GN=C20orf27	0.468	Down	0.0003827	C20orf27	19.291	10.035	27.6	4	4	4	0.589	0.621	0.603	0.797	0.85	0.706	1.693	1.545	1.786
P49736		DNA replication licensing factor MCM2 OS=Homo sapiens OX=9606 GN=MCM2	0.363	Down	1.4282e-06	MCM2	101.89	22.761	11.4	9	13	9	0.565	0.497	0.491	0.689	0.679	0.678	1.935	1.783	1.921
O15247		Chloride intracellular channel protein 2 OS=Homo sapiens OX=9606 GN=CLIC2	2.161	Up	0.0002971	CLIC2	28.356	46.803	34.4	7	12	7	1.164	1.386	1.263	1.039	1.14	1.272	0.503	0.552	0.542
O75530		Polycomb protein EED OS=Homo sapiens OX=9606 GN=EED	0.592	Down	0.004141	EED	50.197	11.03	14.3	6	6	6	0.784	0.773	0.804	0.938	0.836	0.702	1.39	1.472	1.32
P61916		NPC intracellular cholesterol transporter 2 OS=Homo sapiens OX=9606 GN=NPC2	2.456	Up	0.000197838	NPC2	16.57	31.975	49	7	30	7	1.232	1.388	1.423	1.097	1.152	1.26	0.444	0.455	0.53
Q93045		Stathmin-2 OS=Homo sapiens OX=9606 GN=STMN2	0.339	Down	3.874e-05	STMN2	20.828	1.9008	15.6	4	7	1	0.561	0.562	0.594	0.701	0.614	0.595	1.93	1.896	1.801
Q86VB7		Scavenger receptor cysteine-rich type 1 protein M130 OS=Homo sapiens OX=9606 GN=CD163	4.388	Up	0.00153755	CD163	125.45	272.79	32.6	35	83	35	1.137	1.106	1.107	1.477	1.478	1.516	0.304	0.345	0.37
Q8NBM8		Prenylcysteine oxidase-like OS=Homo sapiens OX=9606 GN=PCYOX1L	0.549	Down	0.0001233	PCYOX1L	54.646	5.1142	5.3	3	3	3	0.844	0.885	0.864	0.835	0.766	0.733	1.405	1.457	1.387
O60504		Vinexin OS=Homo sapiens OX=9606 GN=SORBS3	2.401	Up	9.6051e-05	SORBS3	75.34	20.563	15.6	9	10	9	1.275	1.219	1.222	1.295	1.164	1.26	0.529	0.472	0.548
Q16581		C3a anaphylatoxin chemotactic receptor OS=Homo sapiens OX=9606 GN=C3AR1	1.514	Up	0.0075768	C3AR1	53.864	5.3937	4.8	2	2	2	1.261	1.244	1.225	1.034	1.027	1.147	0.704	0.714	0.701
Q13557		Calcium/calmodulin-dependent protein kinase type II subunit delta OS=Homo sapiens OX=9606 GN=CAMK2D	1.632	Up	1.1668e-06	CAMK2D	56.369	14.318	15.2	8	10	7	1.128	1.129	1.149	1.141	1.182	1.178	0.709	0.715	0.721
Q6IC98		GRAM domain-containing protein 4 OS=Homo sapiens OX=9606 GN=GRAMD4	2.086	Up	0.00076032	GRAMD4	66.407	62.895	17.5	11	16	11	1.322	1.403	1.427	1.087	1.08	1.091	0.5	0.532	0.53
P02675		Fibrinogen beta chain OS=Homo sapiens OX=9606 GN=FGB	0.254	Down	6.1688e-05	FGB	55.928	68.613	30.8	10	11	10	0.369	0.441	0.495	0.547	0.601	0.461	2.162	2.059	2.115
Q96A26		Protein FAM162A OS=Homo sapiens OX=9606 GN=FAM162A	1.732	Up	4.0271e-05	FAM162A	17.342	13.468	16.9	3	3	3	1.253	1.228	1.216	1.05	1.123	1.145	0.64	0.649	0.627
P62851		40S ribosomal protein S25 OS=Homo sapiens OX=9606 GN=RPS25	5.56	Up	0.000176945	RPS25	13.742	4.4114	20	3	10	3	1.306	1.423	1.455	1.291	1.211	1.407	0.199	0.211	0.293
P51153		Ras-related protein Rab-13 OS=Homo sapiens OX=9606 GN=RAB13	3.212	Up	1.4698e-06	RAB13	22.774	40.543	26.1	5	16	3	1.367	1.329	1.391	1.284	1.259	1.228	0.372	0.41	0.392
Q8IXH7		Negative elongation factor C/D OS=Homo sapiens OX=9606 GN=NELFCD	0.538	Down	0.000160221	NELFCD	66.246	15.111	9.7	4	7	4	0.853	0.892	0.869	0.8	0.791	0.725	1.385	1.391	1.53
Q8IY22		C-Maf-inducing protein OS=Homo sapiens OX=9606 GN=CMIP	0.546	Down	0.00038393	CMIP	86.33	2.1493	1.2	1	1	1	0.666	0.669	0.609	0.94	0.825	0.789	1.513	1.604	1.558
P35914		Hydroxymethylglutaryl-CoA lyase, mitochondrial OS=Homo sapiens OX=9606 GN=HMGCL	1.646	Up	0.0002595	HMGCL	34.36	17.007	21.2	7	9	7	1.167	1.297	1.232	1.028	1.12	1.168	0.675	0.652	0.688
O60493		Sorting nexin-3 OS=Homo sapiens OX=9606 GN=SNX3	1.511	Up	0.0199004	SNX3	18.762	11.589	39.5	6	8	5	1.004	1.025	0.969	1.274	1.172	1.131	0.887	0.631	0.849
P50502		Hsc70-interacting protein OS=Homo sapiens OX=9606 GN=ST13	1.544	Up	8.445e-05	ST13	41.331	49.998	23.6	7	18	7	1.066	1.006	1.005	1.17	1.161	1.246	0.793	0.771	0.752
P48544		G protein-activated inward rectifier potassium channel 4 OS=Homo sapiens OX=9606 GN=KCNJ5	3.234	Up	0.00025876	KCNJ5	47.667	2.4117	2.1	1	1	1	1.849	1.849	2.111	0.775	0.851	0.861	0.302	0.222	0.245
Q9Y5K8		V-type proton ATPase subunit D OS=Homo sapiens OX=9606 GN=ATP6V1D	2.036	Up	0.0193966	ATP6V1D	28.262	94.593	42.5	9	15	9	1.262	1.307	1.28	1.127	1.12	1.139	0.502	0.672	0.489
Q8NB16		Mixed lineage kinase domain-like protein OS=Homo sapiens OX=9606 GN=MLKL	0.639	Down	0.00022142	MLKL	54.478	27.202	23.1	10	15	10	0.779	0.735	0.707	0.842	0.919	0.852	1.309	1.414	1.367
Q02318		Sterol 26-hydroxylase, mitochondrial OS=Homo sapiens OX=9606 GN=CYP27A1	2.548	Up	4.2959e-05	CYP27A1	60.234	48.904	32	14	31	14	1.465	1.593	1.574	1.007	1.051	1.073	0.389	0.448	0.392
P61604		10 kDa heat shock protein, mitochondrial OS=Homo sapiens OX=9606 GN=HSPE1	1.601	Up	1.3129e-06	HSPE1	10.932	33.561	88.2	11	24	11	1.196	1.238	1.213	1.056	1.092	1.093	0.68	0.674	0.67
P02647		Apolipoprotein A-I OS=Homo sapiens OX=9606 GN=APOA1	0.378	Down	0.0026021	APOA1	30.777	8.0308	21.7	5	4	4	0.747	0.858	0.803	0.68	0.618	0.573	1.666	1.646	1.635
Q6PI78		Transmembrane protein 65 OS=Homo sapiens OX=9606 GN=TMEM65	1.743	Up	1.75997e-05	TMEM65	25.498	8.8687	16.7	4	5	4	1.282	1.347	1.346	1.062	1.056	1.107	0.604	0.637	0.609
P41597		C-C chemokine receptor type 2 OS=Homo sapiens OX=9606 GN=CCR2	0.273	Down	0.020559	CCR2	41.914	4.0271	3.5	1	1	1	0.663	0.419	0.427	0.782	0.46	0.418	2.029	2.008	2.044
Q9Y2D4		Exocyst complex component 6B OS=Homo sapiens OX=9606 GN=EXOC6B	2.055	Up	1.58614e-05	EXOC6B	94.2	10.463	5.5	4	5	4	1.294	1.249	1.395	1.063	1.162	1.125	0.549	0.545	0.536
P14902		Indoleamine 2,3-dioxygenase 1 OS=Homo sapiens OX=9606 GN=IDO1	3.737	Up	0.00020093	IDO1	45.326	10.918	13.9	5	6	5	0.578	0.619	0.542	1.662	1.664	1.85	0.379	0.489	0.517
Q96BU1		S100P-binding protein OS=Homo sapiens OX=9606 GN=S100PBP	0.202	Down	0.0002768	S100PBP	45.581	1.6626	2.9	1	1	1	0.431	0.427	0.382	0.516	0.494	0.344	2.235	2.085	2.381
Q8IYJ3		Synaptotagmin-like protein 1 OS=Homo sapiens OX=9606 GN=SYTL1	0.303	Down	6.3289e-05	SYTL1	61.856	10.171	5.5	3	3	3	0.54	0.603	0.553	0.655	0.622	0.529	2.016	1.887	2.059
Q13573		SNW domain-containing protein 1 OS=Homo sapiens OX=9606 GN=SNW1	0.561	Down	2.4083e-05	SNW1	61.494	34.213	17.9	8	8	8	0.765	0.782	0.861	0.821	0.826	0.798	1.398	1.521	1.438
Q9UIB8		SLAM family member 5 OS=Homo sapiens OX=9606 GN=CD84	2.821	Up	6.3655e-05	CD84	38.782	37.859	31.3	7	11	7	1.369	1.347	1.348	1.147	1.112	1.247	0.375	0.426	0.442
P48506		Glutamate--cysteine ligase catalytic subunit OS=Homo sapiens OX=9606 GN=GCLC	1.564	Up	0.000138106	GCLC	72.765	16.986	12.2	7	10	7	1.265	1.222	1.248	1.057	1.112	1.156	0.731	0.689	0.706
Q9Y2W1		Thyroid hormone receptor-associated protein 3 OS=Homo sapiens OX=9606 GN=THRAP3	0.544	Down	1.74825e-05	THRAP3	108.66	115.74	16.8	15	23	15	0.674	0.661	0.631	0.861	0.85	0.807	1.584	1.511	1.532
Q8TEQ0		Sorting nexin-29 OS=Homo sapiens OX=9606 GN=SNX29	1.502	Up	0.00115801	SNX29	91.253	13.166	6	4	5	4	1.078	1.262	1.247	1.064	1.065	1.134	0.778	0.727	0.667
O75298		Reticulon-2 OS=Homo sapiens OX=9606 GN=RTN2	1.73	Up	1.93258e-05	RTN2	59.263	3.3066	2.8	2	2	2	1.26	1.272	1.387	1.062	1.064	1.129	0.636	0.613	0.632
A4D1U4		Protein LCHN OS=Homo sapiens OX=9606 GN=LCHN	1.84	Up	0.00175923	LCHN	51.445	4.7243	5.9	3	3	3	1.452	1.269	1.324	1.221	1.071	0.933	0.592	0.557	0.604
P23634		Plasma membrane calcium-transporting ATPase 4 OS=Homo sapiens OX=9606 GN=ATP2B4	0.647	Down	0.00119853	ATP2B4	137.92	8.6006	11	11	17	4	0.932	0.824	0.856	0.866	0.913	0.787	1.245	1.34	1.379
P15848		Arylsulfatase B OS=Homo sapiens OX=9606 GN=ARSB	1.806	Up	0.00126083	ARSB	59.687	33.19	17.3	7	11	7	1.512	1.621	1.481	0.915	0.943	1.032	0.599	0.519	0.482
P00973		2'-5'-oligoadenylate synthase 1 OS=Homo sapiens OX=9606 GN=OAS1	0.359	Down	1.97924e-05	OAS1	46.028	7.2417	9.2	3	5	3	0.819	0.79	0.739	0.643	0.608	0.566	1.718	1.737	1.611
Q9P287		BRCA2 and CDKN1A-interacting protein OS=Homo sapiens OX=9606 GN=BCCIP	0.571	Down	0.0060017	BCCIP	35.979	9.7696	13.1	3	3	3	0.734	0.69	0.78	0.903	0.853	0.778	1.492	1.467	1.475
Q9H4M9		EH domain-containing protein 1 OS=Homo sapiens OX=9606 GN=EHD1	0.605	Down	4.0605e-05	EHD1	60.626	107.4	29.8	13	27	10	0.776	0.818	0.819	0.879	0.85	0.84	1.439	1.454	1.355
Q6UWY2		Serine protease 57 OS=Homo sapiens OX=9606 GN=PRSS57	0.117	Down	0.015401	PRSS57	30.334	39.101	8.5	3	3	3	0.211	0.201	0.173	0.399	0.354	0.164	2.619	2.611	2.634
P26651		mRNA decay activator protein ZFP36 OS=Homo sapiens OX=9606 GN=ZFP36	0.567	Down	0.00086164	ZFP36	34.003	2.7004	3.7	1	1	1	0.884	0.762	0.7	0.832	0.842	0.788	1.283	1.5	1.56
P50440		Glycine amidinotransferase, mitochondrial OS=Homo sapiens OX=9606 GN=GATM	1.904	Up	0.0078579	GATM	48.455	45.848	32.6	12	20	12	1.461	1.505	1.358	1.066	1.049	1.044	0.524	0.517	0.618
Q8IXM6		Nurim OS=Homo sapiens OX=9606 GN=NRM	0.579	Down	0.000181918	NRM	29.379	2.9802	8.4	3	4	3	0.929	0.792	0.805	0.865	0.804	0.767	1.441	1.42	1.343
Q96PU5		E3 ubiquitin-protein ligase NEDD4-like OS=Homo sapiens OX=9606 GN=NEDD4L	1.633	Up	0.0036952	NEDD4L	111.93	5.6113	3.1	3	3	2	1.418	1.407	1.158	1.107	1.029	0.991	0.547	0.681	0.687
P50151		Guanine nucleotide-binding protein G(I)/G(S)/G(O) subunit gamma-10 OS=Homo sapiens OX=9606 GN=GNG10	2.028	Up	6.144e-05	GNG10	7.2053	12.342	63.2	4	9	4	1.204	1.252	1.247	1.235	1.127	1.202	0.572	0.621	0.564
Q06481		Amyloid-like protein 2 OS=Homo sapiens OX=9606 GN=APLP2	1.512	Up	0.0023247	APLP2	86.955	5.0464	4.6	3	3	3	1.225	1.195	1.191	1.14	1.093	1.043	0.681	0.803	0.682
Q86TX2		Acyl-coenzyme A thioesterase 1 OS=Homo sapiens OX=9606 GN=ACOT1	2.135	Up	0.0024042	ACOT1	46.277	38.368	32.1	13	17	13	1.389	1.394	1.394	1.069	1.075	1.197	0.517	0.527	0.521
P29083		General transcription factor IIE subunit 1 OS=Homo sapiens OX=9606 GN=GTF2E1	0.571	Down	0.00123536	GTF2E1	49.452	2.2715	3.2	2	2	2	0.742	0.693	0.737	0.854	0.785	0.912	1.501	1.617	1.347
Q86WA6		Valacyclovir hydrolase OS=Homo sapiens OX=9606 GN=BPHL	1.734	Up	0.0079953	BPHL	32.542	11.692	21.3	7	9	7	1.211	1.218	1.272	1.193	1.012	1.14	0.534	0.633	0.762
P50454		Serpin H1 OS=Homo sapiens OX=9606 GN=SERPINH1	2.46	Up	7.5214e-05	SERPINH1	46.44	71.174	23.9	8	13	8	1.237	1.268	1.303	1.209	1.17	1.287	0.542	0.479	0.469
Q9UH99		SUN domain-containing protein 2 OS=Homo sapiens OX=9606 GN=SUN2	0.56	Down	9.5259e-05	SUN2	80.31	132.95	32.8	14	19	14	0.834	0.792	0.804	0.833	0.796	0.745	1.372	1.453	1.413
Q8N357		Solute carrier family 35 member F6 OS=Homo sapiens OX=9606 GN=SLC35F6	1.891	Up	3.8573e-05	SLC35F6	40.214	4.0649	8.9	3	5	3	1.498	1.656	1.565	0.929	0.886	0.884	0.497	0.452	0.478
P53355		Death-associated protein kinase 1 OS=Homo sapiens OX=9606 GN=DAPK1	2.148	Up	4.0898e-07	DAPK1	160.04	76.972	13.8	18	20	18	1.351	1.306	1.311	1.134	1.116	1.172	0.529	0.53	0.534
P30740		Leukocyte elastase inhibitor OS=Homo sapiens OX=9606 GN=SERPINB1	0.466	Down	3.0396e-06	SERPINB1	42.741	138.75	47	19	58	18	0.663	0.666	0.633	0.778	0.796	0.735	1.645	1.641	1.669
O00584		Ribonuclease T2 OS=Homo sapiens OX=9606 GN=RNASET2	1.684	Up	1.2147e-06	RNASET2	29.48	46.201	43	11	23	11	1.358	1.326	1.412	1	1.023	0.997	0.586	0.6	0.607
Q9BUF5		Tubulin beta-6 chain OS=Homo sapiens OX=9606 GN=TUBB6	1.687	Up	3.783e-05	TUBB6	49.857	46.074	30.9	13	40	3	0.969	0.989	1.048	1.176	1.265	1.251	0.735	0.742	0.712
Q9NPB8		Glycerophosphocholine phosphodiesterase GPCPD1 OS=Homo sapiens OX=9606 GN=GPCPD1	0.621	Down	0.000183304	GPCPD1	76.034	28.899	14.1	9	9	9	0.764	0.702	0.772	0.963	0.869	0.884	1.506	1.44	1.426
P26006		Integrin alpha-3 OS=Homo sapiens OX=9606 GN=ITGA3	1.645	Up	0.00177703	ITGA3	116.61	9.3406	1.7	2	2	2	1.679	1.635	1.557	0.881	0.881	0.84	0.462	0.575	0.545
Q15637		Splicing factor 1 OS=Homo sapiens OX=9606 GN=SF1	0.636	Down	0.000140667	SF1	68.329	9.7871	10.2	6	7	6	0.821	0.8	0.907	0.879	0.898	0.827	1.346	1.328	1.418
P56545		C-terminal-binding protein 2 OS=Homo sapiens OX=9606 GN=CTBP2	0.515	Down	8.0437e-05	CTBP2	48.944	11.746	18.4	9	10	3	0.834	0.86	0.853	0.779	0.778	0.7	1.413	1.512	1.456
Q16576	1	Histone-binding protein RBBP7 OS=Homo sapiens OX=9606 GN=RBBP7	0.644	Down	0.00066182	RBBP7	47.82	40.525	30.6	9	16	4	0.899	0.824	0.776	0.877	0.865	0.837	1.234	1.334	1.435
Q8TDP1		Ribonuclease H2 subunit C OS=Homo sapiens OX=9606 GN=RNASEH2C	0.501	Down	0.000115003	RNASEH2C	17.84	9.1034	30.5	3	4	3	0.791	0.676	0.702	0.828	0.759	0.769	1.518	1.683	1.5
P13611		Versican core protein OS=Homo sapiens OX=9606 GN=VCAN	0.157	Down	0.0099375	VCAN	372.82	20.882	1.6	5	6	5	0.287	0.276	0.263	0.495	0.4	0.262	2.587	2.354	2.417
Q6FI81		Anamorsin OS=Homo sapiens OX=9606 GN=CIAPIN1	0.589	Down	3.9353e-05	CIAPIN1	33.582	19.011	18.9	5	6	5	0.598	0.569	0.579	0.944	0.936	0.872	1.535	1.551	1.584
Q9Y6Y0		Influenza virus NS1A-binding protein OS=Homo sapiens OX=9606 GN=IVNS1ABP	1.691	Up	0.0003578	IVNS1ABP	71.729	4.3165	3.1	2	2	2	0.762	0.836	0.781	1.393	1.354	1.431	0.85	0.867	0.753
Q13950		Runt-related transcription factor 2 OS=Homo sapiens OX=9606 GN=RUNX2	7.356	Up	0.02618	RUNX2	56.647	1.2272	2.7	2	2	2	1.559	1.437	1.65	1.251	1.195	1.372	0.088	0.29	0.141
O95429		BAG family molecular chaperone regulator 4 OS=Homo sapiens OX=9606 GN=BAG4	0.557	Down	0.00112242	BAG4	49.593	5.2111	8.1	3	3	3	0.625	0.691	0.592	0.92	0.792	0.889	1.396	1.654	1.619
Q8IXL6		Extracellular serine/threonine protein kinase FAM20C OS=Homo sapiens OX=9606 GN=FAM20C	1.512	Up	0.00129605	FAM20C	66.234	2.1744	1.4	1	1	1	1.279	1.34	1.202	0.972	1.055	1.123	0.736	0.671	0.676
Q75QN2		Integrator complex subunit 8 OS=Homo sapiens OX=9606 GN=INTS8	0.651	Down	0.0032414	INTS8	113.09	3.4595	1.7	2	2	2	0.84	0.685	0.963	0.984	0.86	0.788	1.412	1.318	1.314
Q9BZK7		F-box-like/WD repeat-containing protein TBL1XR1 OS=Homo sapiens OX=9606 GN=TBL1XR1	0.644	Down	0.00038485	TBL1XR1	55.594	21.731	11.5	4	5	4	0.753	0.798	0.852	0.907	0.821	0.921	1.375	1.412	1.328
Q9Y5U9		Immediate early response 3-interacting protein 1 OS=Homo sapiens OX=9606 GN=IER3IP1	1.606	Up	0.000119742	IER3IP1	8.9687	3.2299	24.4	1	1	1	1.252	1.196	1.152	1.179	1.101	1.072	0.714	0.694	0.679
P84098		60S ribosomal protein L19 OS=Homo sapiens OX=9606 GN=RPL19	0.573	Down	2.2118e-06	RPL19	23.466	34.853	16.3	3	5	3	1.095	1.112	1.153	0.705	0.727	0.701	1.254	1.211	1.255
Q9BYT8		Neurolysin, mitochondrial OS=Homo sapiens OX=9606 GN=NLN	1.797	Up	0.00021721	NLN	80.651	46.667	30	19	27	19	1.215	1.264	1.257	1.115	1.155	1.193	0.63	0.694	0.603
O15067		Phosphoribosylformylglycinamidine synthase OS=Homo sapiens OX=9606 GN=PFAS	0.634	Down	0.00022071	PFAS	144.73	53.052	12.3	17	21	17	0.831	0.853	0.894	0.838	0.894	0.835	1.352	1.413	1.282
P25815		Protein S100-P OS=Homo sapiens OX=9606 GN=S100P	0.224	Down	1.62786e-05	S100P	10.4	22.009	24.2	2	3	2	0.373	0.383	0.357	0.526	0.525	0.45	2.33	2.223	2.143
Q8N668		COMM domain-containing protein 1 OS=Homo sapiens OX=9606 GN=COMMD1	1.609	Up	0.00149606	COMMD1	21.178	6.5668	7.4	1	2	1	1.173	1.06	1.219	1.177	1.029	1.248	0.709	0.745	0.693
Q9UHB6		LIM domain and actin-binding protein 1 OS=Homo sapiens OX=9606 GN=LIMA1	3.406	Up	9.7869e-08	LIMA1	85.225	13.838	11.3	8	9	7	1.031	1.009	1.033	1.527	1.487	1.547	0.436	0.452	0.451
Q9BWF3		RNA-binding protein 4 OS=Homo sapiens OX=9606 GN=RBM4	0.534	Down	1.63632e-05	RBM4	40.313	22.734	30.8	10	14	10	0.812	0.82	0.804	0.824	0.762	0.777	1.489	1.477	1.463
P35270		Sepiapterin reductase OS=Homo sapiens OX=9606 GN=SPR	2.063	Up	0.000144494	SPR	28.048	4.9851	13.4	3	3	3	1.175	1.341	1.209	1.127	1.131	1.232	0.541	0.613	0.538
P07858		Cathepsin B OS=Homo sapiens OX=9606 GN=CTSB	4.441	Up	2.9722e-06	CTSB	37.821	238.61	44.2	19	108	19	1.378	1.378	1.381	1.165	1.228	1.249	0.254	0.272	0.294
P21281		V-type proton ATPase subunit B, brain isoform OS=Homo sapiens OX=9606 GN=ATP6V1B2	1.507	Up	1.6865e-05	ATP6V1B2	56.5	162.29	49.5	23	52	23	1.162	1.185	1.225	1.126	1.093	1.094	0.718	0.75	0.731
Q9Y696		Chloride intracellular channel protein 4 OS=Homo sapiens OX=9606 GN=CLIC4	1.681	Up	0.000121101	CLIC4	28.772	44.863	28.5	6	10	6	0.995	1.074	0.98	1.178	1.235	1.32	0.757	0.737	0.727
P09012		U1 small nuclear ribonucleoprotein A OS=Homo sapiens OX=9606 GN=SNRPA	0.613	Down	0.00035637	SNRPA	31.279	37.948	37.6	9	12	7	0.862	0.824	0.794	0.876	0.876	0.776	1.338	1.371	1.415
Q9NVX2		Notchless protein homolog 1 OS=Homo sapiens OX=9606 GN=NLE1	0.661	Down	0.00131963	NLE1	53.32	5.705	2.5	1	1	1	0.828	0.945	0.916	0.896	0.864	0.815	1.231	1.413	1.251
Q86Y82		Syntaxin-12 OS=Homo sapiens OX=9606 GN=STX12	2.179	Up	0.00184035	STX12	31.642	20.659	30.4	7	15	7	1.4	1.352	1.414	1.129	1.125	1.143	0.486	0.54	0.533
P69892		Hemoglobin subunit gamma-2 OS=Homo sapiens OX=9606 GN=HBG2	0.191	Down	0.0152976	HBG2	16.126	22.819	42.9	5	7	4	0.254	0.515	0.293	0.361	0.644	0.325	2.38	2.289	2.292
Q9UJA5		tRNA (adenine(58)-N(1))-methyltransferase non-catalytic subunit TRM6 OS=Homo sapiens OX=9606 GN=TRMT6	0.556	Down	0.00142222	TRMT6	55.799	4.1445	6.4	3	3	3	0.873	0.711	0.666	0.944	0.78	0.745	1.443	1.543	1.456
P04439		HLA class I histocompatibility antigen, A-3 alpha chain OS=Homo sapiens OX=9606 GN=HLA-A	1.77	Up	5.8178e-05	HLA-A	40.84	36.801	51	15	29	3	1.165	0.863	0.944	1.323	1.267	1.268	0.746	0.686	0.748
Q9NZ63		Telomere length and silencing protein 1 homolog OS=Homo sapiens OX=9606 GN=C9orf78	0.638	Down	0.000104577	C9orf78	33.688	16.674	12.5	4	4	4	0.791	0.781	0.788	0.93	0.873	0.842	1.381	1.369	1.397
Q05655		Protein kinase C delta type OS=Homo sapiens OX=9606 GN=PRKCD	0.619	Down	1.54404e-05	PRKCD	77.504	142.74	30.8	21	31	20	0.74	0.69	0.692	0.88	0.914	0.868	1.453	1.411	1.437
Q15904		V-type proton ATPase subunit S1 OS=Homo sapiens OX=9606 GN=ATP6AP1	1.58	Up	0.0024973	ATP6AP1	52.025	13.71	12.1	5	9	5	1.345	1.387	1.325	0.982	0.95	1.156	0.645	0.622	0.687
P25774		Cathepsin S OS=Homo sapiens OX=9606 GN=CTSS	2.019	Up	4.2116e-05	CTSS	37.495	212.16	46.8	13	35	13	1.5	1.556	1.461	0.98	1.017	1.057	0.508	0.477	0.528
P17405		Sphingomyelin phosphodiesterase OS=Homo sapiens OX=9606 GN=SMPD1	1.874	Up	0.000119702	SMPD1	69.751	5.5606	3.3	2	2	2	1.437	1.476	1.371	1.001	1.107	0.99	0.554	0.528	0.571
P17026		Zinc finger protein 22 OS=Homo sapiens OX=9606 GN=ZNF22	0.298	Down	5.759e-05	ZNF22	25.915	3.5453	6.7	1	1	1	0.724	0.825	0.648	0.513	0.535	0.574	1.984	1.838	1.624
Q8ND71		GTPase IMAP family member 8 OS=Homo sapiens OX=9606 GN=GIMAP8	0.617	Down	0.000124167	GIMAP8	74.889	78.552	32.9	18	22	18	0.628	0.608	0.627	0.969	0.918	0.867	1.465	1.507	1.491
Q9UQ49		Sialidase-3 OS=Homo sapiens OX=9606 GN=NEU3	2.372	Up	0.0025973	NEU3	48.251	3.2594	2.6	1	1	1	1.507	1.348	1.504	1.064	0.983	1.236	0.375	0.457	0.552
Q15050		Ribosome biogenesis regulatory protein homolog OS=Homo sapiens OX=9606 GN=RRS1	0.6	Down	0.044722	RRS1	41.193	7.2585	14.2	4	4	4	1.093	1.076	1.026	1.013	0.603	0.618	1.088	1.413	1.22
Q13443		Disintegrin and metalloproteinase domain-containing protein 9 OS=Homo sapiens OX=9606 GN=ADAM9	1.586	Up	0.000159307	ADAM9	90.555	37.598	19.2	11	11	11	1.12	1.147	1.259	1.149	1.136	1.113	0.707	0.757	0.678
Q96EP5		DAZ-associated protein 1 OS=Homo sapiens OX=9606 GN=DAZAP1	0.599	Down	1.82995e-05	DAZAP1	43.383	44.757	18.4	5	10	5	0.806	0.805	0.817	0.829	0.843	0.822	1.434	1.34	1.391
Q96ME7		Zinc finger protein 512 OS=Homo sapiens OX=9606 GN=ZNF512	0.563	Down	7.3581e-07	ZNF512	64.681	3.3791	3.9	2	2	2	0.966	0.991	1.032	0.732	0.74	0.756	1.299	1.338	1.323
O75955		Flotillin-1 OS=Homo sapiens OX=9606 GN=FLOT1	0.663	Down	1.0961e-06	FLOT1	47.355	72.951	32.6	11	18	11	0.894	0.895	0.889	0.867	0.842	0.851	1.278	1.301	1.283
Q92888		Rho guanine nucleotide exchange factor 1 OS=Homo sapiens OX=9606 GN=ARHGEF1	0.597	Down	1.8167e-05	ARHGEF1	102.43	135.02	32.2	28	46	28	0.809	0.79	0.811	0.865	0.855	0.815	1.435	1.387	1.427
P51659		Peroxisomal multifunctional enzyme type 2 OS=Homo sapiens OX=9606 GN=HSD17B4	2.046	Up	1.7819e-06	HSD17B4	79.685	196.72	39.7	29	61	29	1.306	1.275	1.329	1.077	1.09	1.142	0.537	0.532	0.548
P78527		DNA-dependent protein kinase catalytic subunit OS=Homo sapiens OX=9606 GN=PRKDC	0.613	Down	3.7465e-05	PRKDC	469.08	323.31	25.8	94	135	94	0.924	0.949	0.953	0.835	0.802	0.774	1.336	1.308	1.29
Q96HW7		Integrator complex subunit 4 OS=Homo sapiens OX=9606 GN=INTS4	0.637	Down	0.0053416	INTS4	108.17	14.612	6.2	6	6	6	0.895	0.826	0.94	0.835	0.845	0.849	1.393	1.245	1.332
Q92820		Gamma-glutamyl hydrolase OS=Homo sapiens OX=9606 GN=GGH	0.557	Down	0.000160533	GGH	35.964	23.719	25.5	8	14	8	0.938	0.908	0.913	0.719	0.827	0.754	1.36	1.408	1.362
Q9BR76		Coronin-1B OS=Homo sapiens OX=9606 GN=CORO1B	2.585	Up	1.7609e-06	CORO1B	54.234	29.334	23.9	15	27	14	1.249	1.283	1.268	1.221	1.231	1.32	0.495	0.483	0.481
O60331		Phosphatidylinositol 4-phosphate 5-kinase type-1 gamma OS=Homo sapiens OX=9606 GN=PIP5K1C	2.638	Up	0.000197869	PIP5K1C	73.259	8.836	6	4	6	2	1.242	1.445	1.286	1.149	1.184	1.323	0.516	0.45	0.42
Q5M775		Cytospin-B OS=Homo sapiens OX=9606 GN=SPECC1	0.583	Down	3.6798e-07	SPECC1	118.58	39.12	13.3	13	15	13	0.739	0.759	0.808	0.868	0.857	0.861	1.505	1.466	1.461
P20290		Transcription factor BTF3 OS=Homo sapiens OX=9606 GN=BTF3	0.576	Down	0.000159431	BTF3	22.168	9.4008	19.9	4	6	4	0.699	0.699	0.73	0.84	0.899	0.835	1.461	1.425	1.585
P02745		Complement C1q subcomponent subunit A OS=Homo sapiens OX=9606 GN=C1QA	5.46	Up	0.0023608	C1QA	26.016	4.1892	10.2	2	2	2	1.203	1.179	1.169	1.493	1.506	1.555	0.292	0.235	0.307
Q96RR4		Calcium/calmodulin-dependent protein kinase kinase 2 OS=Homo sapiens OX=9606 GN=CAMKK2	0.43	Down	0.000199429	CAMKK2	64.745	3.7634	3.7	3	3	3	0.645	0.699	0.67	0.717	0.785	0.63	1.686	1.616	1.66
Q96RQ9		L-amino-acid oxidase OS=Homo sapiens OX=9606 GN=IL4I1	3.858	Up	1.0625e-06	IL4I1	62.88	32.34	21.5	12	24	12	1.524	1.54	1.611	1.085	1.102	1.119	0.275	0.304	0.278
Q9HD89		Resistin OS=Homo sapiens OX=9606 GN=RETN	0.241	Down	0.000180375	RETN	11.419	60.604	48.1	4	7	4	0.492	0.562	0.508	0.544	0.547	0.398	2.094	2.105	1.974
Q6PCE3		Glucose 1,6-bisphosphate synthase OS=Homo sapiens OX=9606 GN=PGM2L1	1.618	Up	0.00047861	PGM2L1	70.441	11.599	7.7	5	5	5	1.235	1.128	1.334	1.172	1.112	1.099	0.64	0.724	0.727
O15372		Eukaryotic translation initiation factor 3 subunit H OS=Homo sapiens OX=9606 GN=EIF3H	0.638	Down	2.0703e-06	EIF3H	39.93	20.948	25	9	14	9	0.832	0.813	0.827	0.87	0.875	0.865	1.369	1.389	1.331
P13284		Gamma-interferon-inducible lysosomal thiol reductase OS=Homo sapiens OX=9606 GN=IFI30	3.572	Up	7.1109e-07	IFI30	27.963	39.743	23.6	6	61	6	1.497	1.507	1.602	1.12	1.082	1.102	0.294	0.309	0.322
Q12882		Dihydropyrimidine dehydrogenase [NADP(+)] OS=Homo sapiens OX=9606 GN=DPYD	0.549	Down	8.0787e-08	DPYD	111.4	152.74	37	32	49	32	0.63	0.605	0.611	0.876	0.877	0.858	1.594	1.582	1.579
P42285		Exosome RNA helicase MTR4 OS=Homo sapiens OX=9606 GN=MTREX	0.638	Down	4.2408e-05	MTREX	117.8	22.151	11	12	18	12	0.94	0.937	0.944	0.825	0.854	0.789	1.302	1.277	1.287
Q9UKJ3		G patch domain-containing protein 8 OS=Homo sapiens OX=9606 GN=GPATCH8	0.646	Down	0.0058383	GPATCH8	164.2	4.5365	1.1	2	2	2	0.706	0.759	0.723	0.907	0.862	0.967	1.418	1.398	1.418
P20592		Interferon-induced GTP-binding protein Mx2 OS=Homo sapiens OX=9606 GN=MX2	0.424	Down	0.00010126	MX2	82.088	62.309	31.3	20	20	17	0.902	0.868	0.912	0.702	0.623	0.589	1.463	1.565	1.484
Q6P4A8		Phospholipase B-like 1 OS=Homo sapiens OX=9606 GN=PLBD1	0.329	Down	3.8852e-05	PLBD1	63.254	58.893	28.6	14	22	14	0.711	0.698	0.723	0.621	0.604	0.524	1.781	1.711	1.829
Q8N370		Large neutral amino acids transporter small subunit 4 OS=Homo sapiens OX=9606 GN=SLC43A2	2.469	Up	0.044297	SLC43A2	62.746	14.034	13.2	8	10	8	1.334	1.392	1.4	1.073	1.135	1.111	0.383	0.322	0.639
Q9NVP1		ATP-dependent RNA helicase DDX18 OS=Homo sapiens OX=9606 GN=DDX18	0.665	Down	2.4334e-05	DDX18	75.406	12.378	9.4	6	8	6	1.013	1.01	1.019	0.828	0.786	0.823	1.224	1.199	1.24
P09234		U1 small nuclear ribonucleoprotein C OS=Homo sapiens OX=9606 GN=SNRPC	0.656	Down	0.00123697	SNRPC	17.394	9.1249	30.2	4	4	4	0.928	0.866	0.974	0.786	0.874	0.914	1.24	1.334	1.347
P20020		Plasma membrane calcium-transporting ATPase 1 OS=Homo sapiens OX=9606 GN=ATP2B1	1.582	Up	3.6358e-05	ATP2B1	138.75	80.03	15.3	14	22	7	1.27	1.251	1.309	1.088	1.082	1.021	0.683	0.662	0.672
Q14116		Interleukin-18 OS=Homo sapiens OX=9606 GN=IL18	2.732	Up	3.5563e-05	IL18	22.326	52.564	36.3	7	14	7	1.009	1.143	1.157	1.264	1.371	1.386	0.485	0.461	0.526
O95394		Phosphoacetylglucosamine mutase OS=Homo sapiens OX=9606 GN=PGM3	1.554	Up	0.00142284	PGM3	59.851	22.003	17	10	12	10	1.162	1.152	1.127	1.035	1.192	1.188	0.718	0.702	0.778
P17931		Galectin-3 OS=Homo sapiens OX=9606 GN=LGALS3	2.784	Up	2.9101e-06	LGALS3	26.152	82.488	28.4	9	26	9	1.358	1.381	1.37	1.216	1.169	1.207	0.439	0.405	0.446
O75923		Dysferlin OS=Homo sapiens OX=9606 GN=DYSF	0.519	Down	0.0023354	DYSF	237.29	117.3	16.2	27	30	26	0.789	0.769	0.727	0.814	0.779	0.73	1.496	1.492	1.484
Q8TBZ5		Zinc finger protein 502 OS=Homo sapiens OX=9606 GN=ZNF502	2.371	Up	0.00024141	ZNF502	62.919	1.4993	2.4	1	2	1	1.42	1.436	1.426	1.202	1.067	1.06	0.499	0.417	0.488
O15533		Tapasin OS=Homo sapiens OX=9606 GN=TAPBP	1.972	Up	0.00020079	TAPBP	47.625	11.856	7.4	3	8	3	1.083	1.125	1.05	1.201	1.312	1.238	0.623	0.59	0.689
P43251		Biotinidase OS=Homo sapiens OX=9606 GN=BTD	1.605	Up	0.00041835	BTD	61.132	17.572	11.2	4	5	4	1.347	1.196	1.401	1.165	1.068	1.05	0.677	0.649	0.719
Q9BPU6		Dihydropyrimidinase-related protein 5 OS=Homo sapiens OX=9606 GN=DPYSL5	0.164	Down	0.0019793	DPYSL5	61.421	1.9568	2.7	2	3	2	0.497	0.497	0.447	0.396	0.314	0.402	2.302	2.214	2.256
Q0JRZ9		F-BAR domain only protein 2 OS=Homo sapiens OX=9606 GN=FCHO2	3.166	Up	9.9091e-07	FCHO2	88.923	27.729	15.3	10	12	10	1.321	1.386	1.465	1.163	1.197	1.214	0.36	0.377	0.392
Q14571		Inositol 1,4,5-trisphosphate receptor type 2 OS=Homo sapiens OX=9606 GN=ITPR2	1.958	Up	3.453e-07	ITPR2	308.06	178.95	19	46	51	38	1.212	1.233	1.257	1.162	1.17	1.194	0.592	0.598	0.611
Q969T9		WW domain-binding protein 2 OS=Homo sapiens OX=9606 GN=WBP2	1.844	Up	0.00098348	WBP2	28.087	30.659	13	3	4	3	0.985	1.123	1.028	1.202	1.325	1.272	0.732	0.6	0.728
P53602		Diphosphomevalonate decarboxylase OS=Homo sapiens OX=9606 GN=MVD	1.884	Up	0.00069695	MVD	43.404	12.485	12.5	5	6	5	1.125	1.175	1.134	1.206	1.221	1.296	0.578	0.694	0.704
P15309		Prostatic acid phosphatase OS=Homo sapiens OX=9606 GN=ACPP	0.566	Down	0.000122766	ACPP	44.566	14.002	11.1	5	8	5	0.85	0.87	0.906	0.811	0.777	0.748	1.36	1.457	1.311
Q99986		Serine/threonine-protein kinase VRK1 OS=Homo sapiens OX=9606 GN=VRK1	0.362	Down	8.0536e-05	VRK1	45.476	10.662	8.8	3	6	3	0.76	0.685	0.658	0.706	0.666	0.577	1.85	1.75	1.781
Q92692		Nectin-2 OS=Homo sapiens OX=9606 GN=NECTIN2	5.572	Up	3.6842e-05	NECTIN2	57.741	3.8652	5	3	3	3	1.336	1.307	1.366	1.495	1.37	1.325	0.219	0.248	0.285
Q8NHP8		Putative phospholipase B-like 2 OS=Homo sapiens OX=9606 GN=PLBD2	2.078	Up	4.313e-06	PLBD2	65.471	59.829	16.8	9	16	9	1.456	1.426	1.498	1.017	1.088	1.08	0.505	0.525	0.503
Q13201		Multimerin-1 OS=Homo sapiens OX=9606 GN=MMRN1	0.45	Down	0.0035012	MMRN1	138.11	2.4379	1.1	2	2	2	0.702	0.753	0.843	0.742	0.839	0.563	1.723	1.42	1.62
Q86WC4		Osteopetrosis-associated transmembrane protein 1 OS=Homo sapiens OX=9606 GN=OSTM1	1.656	Up	0.00071662	OSTM1	37.256	15.124	13.8	4	6	4	1.318	1.335	1.318	1.054	0.981	1.085	0.595	0.604	0.685
P15586		N-acetylglucosamine-6-sulfatase OS=Homo sapiens OX=9606 GN=GNS	1.903	Up	2.2724e-05	GNS	62.081	31.765	19.6	10	36	10	1.471	1.334	1.398	1.013	1.025	1.048	0.512	0.561	0.549
P01903		HLA class II histocompatibility antigen, DR alpha chain OS=Homo sapiens OX=9606 GN=HLA-DRA	2.115	Up	4.1013e-05	HLA-DRA	28.607	111.01	42.1	9	35	9	1.447	1.472	1.588	1.001	1.028	1.051	0.468	0.521	0.467
Q9NZT2		Opioid growth factor receptor OS=Homo sapiens OX=9606 GN=OGFR	0.579	Down	0.000119205	OGFR	73.324	40.034	23.6	10	13	10	0.734	0.707	0.722	0.853	0.885	0.81	1.527	1.396	1.478
Q8TC12		Retinol dehydrogenase 11 OS=Homo sapiens OX=9606 GN=RDH11	1.994	Up	3.9269e-05	RDH11	35.386	43.043	23	6	11	6	1.195	1.275	1.333	1.143	1.094	1.202	0.559	0.6	0.566
P00749		Urokinase-type plasminogen activator OS=Homo sapiens OX=9606 GN=PLAU	2.795	Up	1.8097e-06	PLAU	48.507	6.1997	5.8	2	2	2	1.29	1.348	1.279	1.214	1.268	1.261	0.469	0.437	0.433
Q9HCU8		DNA polymerase delta subunit 4 OS=Homo sapiens OX=9606 GN=POLD4	0.508	Down	0.00030099	POLD4	12.433	1.8328	9.3	1	1	1	0.751	0.649	0.661	0.867	0.815	0.718	1.55	1.626	1.545
P61313		60S ribosomal protein L15 OS=Homo sapiens OX=9606 GN=RPL15	0.555	Down	0.00036363	RPL15	24.146	39.128	36.8	9	15	9	0.951	1.046	1.022	0.745	0.774	0.658	1.36	1.278	1.284
Q9UKX7		Nuclear pore complex protein Nup50 OS=Homo sapiens OX=9606 GN=NUP50	0.528	Down	0.00057621	NUP50	50.144	54.894	38	13	14	13	0.736	0.637	0.71	0.796	0.917	0.753	1.52	1.509	1.64
Q9UBL3	1	Set1/Ash2 histone methyltransferase complex subunit ASH2 OS=Homo sapiens OX=9606 GN=ASH2L	0.587	Down	0.00030227	ASH2L	68.722	17.039	10.5	6	7	6	0.882	0.836	0.915	0.848	0.816	0.73	1.381	1.344	1.353
O94973		AP-2 complex subunit alpha-2 OS=Homo sapiens OX=9606 GN=AP2A2	2.245	Up	1.54055e-05	AP2A2	103.96	146.38	29.8	24	50	17	1.349	1.406	1.409	1.068	1.123	1.138	0.5	0.473	0.51
Q99880	1	Histone H2B type 1-L OS=Homo sapiens OX=9606 GN=HIST1H2BL	1.714	Up	0.0156754	HIST1H2BL	13.952	16.314	52.4	7	33	1	1.196	1.324	1.143	1.009	0.994	1.399	0.604	0.756	0.625
Q6P9G4		Transmembrane protein 154 OS=Homo sapiens OX=9606 GN=TMEM154	0.495	Down	0.00174136	TMEM154	20.498	1.5375	6	1	1	1	0.743	0.807	0.655	0.877	0.794	0.641	1.548	1.623	1.496
Q8N5X7		Eukaryotic translation initiation factor 4E type 3 OS=Homo sapiens OX=9606 GN=EIF4E3	0.469	Down	1.5759e-05	EIF4E3	24.441	5.36	11.2	2	2	2	0.579	0.652	0.644	0.804	0.799	0.739	1.669	1.682	1.638
O75879		Glutamyl-tRNA(Gln) amidotransferase subunit B, mitochondrial OS=Homo sapiens OX=9606 GN=GATB	1.528	Up	9.9959e-05	GATB	61.863	2.6798	2.7	2	2	2	1.115	1.275	1.203	1.084	1.1	1.119	0.699	0.758	0.705
Q9Y6I4		Ubiquitin carboxyl-terminal hydrolase 3 OS=Homo sapiens OX=9606 GN=USP3	0.306	Down	0.0027413	USP3	58.896	50.445	11.7	5	6	5	0.547	0.546	0.498	0.661	0.607	0.534	1.986	1.94	1.967
Q9BSW2		EF-hand calcium-binding domain-containing protein 4B OS=Homo sapiens OX=9606 GN=CRACR2A	0.447	Down	3.3676e-06	CRACR2A	45.591	1.9628	2.3	1	1	1	0.65	0.686	0.753	0.73	0.751	0.719	1.566	1.677	1.678
Q9HA64		Ketosamine-3-kinase OS=Homo sapiens OX=9606 GN=FN3KRP	0.631	Down	2.4808e-05	FN3KRP	34.412	14.132	21	6	8	6	0.862	0.897	0.928	0.818	0.859	0.878	1.334	1.352	1.362
P33993		DNA replication licensing factor MCM7 OS=Homo sapiens OX=9606 GN=MCM7	0.381	Down	7.5956e-05	MCM7	81.307	31.976	18.5	12	13	12	0.519	0.504	0.474	0.763	0.701	0.629	1.873	1.799	1.815
P09936		Ubiquitin carboxyl-terminal hydrolase isozyme L1 OS=Homo sapiens OX=9606 GN=UCHL1	1.873	Up	0.00056002	UCHL1	24.824	17.771	19.3	3	3	3	1.169	1.129	1.21	1.129	1.19	1.268	0.592	0.617	0.706
P04062		Glucosylceramidase OS=Homo sapiens OX=9606 GN=GBA	2.696	Up	8.4328e-05	GBA	59.716	102.25	14.9	8	16	8	1.417	1.478	1.377	1.048	1.144	1.213	0.386	0.427	0.45
O95477		ATP-binding cassette sub-family A member 1 OS=Homo sapiens OX=9606 GN=ABCA1	2.056	Up	7.5074e-05	ABCA1	254.3	30.016	5	11	11	11	1.836	2.032	1.903	0.774	0.754	0.719	0.361	0.389	0.343
Q14012		Calcium/calmodulin-dependent protein kinase type 1 OS=Homo sapiens OX=9606 GN=CAMK1	1.886	Up	7.7577e-05	CAMK1	41.337	56.726	20.3	5	6	4	0.991	0.967	1.009	1.302	1.343	1.447	0.735	0.742	0.693
P62273		40S ribosomal protein S29 OS=Homo sapiens OX=9606 GN=RPS29	0.498	Down	0.000181635	RPS29	6.6767	1.638	25	2	2	2	0.96	1.018	0.983	0.682	0.751	0.639	1.446	1.376	1.335
Q16656		Nuclear respiratory factor 1 OS=Homo sapiens OX=9606 GN=NRF1	0.475	Down	0.00106248	NRF1	53.54	6.5383	4	2	2	2	0.778	0.726	0.781	0.751	0.708	0.768	1.557	1.565	1.566
Q8WUK0		Phosphatidylglycerophosphatase and protein-tyrosine phosphatase 1 OS=Homo sapiens OX=9606 GN=PTPMT1	2.06	Up	0.00144272	PTPMT1	22.843	11.296	21.9	4	4	4	1.486	1.221	1.278	1.398	1.102	1.117	0.534	0.635	0.587
P04080		Cystatin-B OS=Homo sapiens OX=9606 GN=CSTB	3.338	Up	3.6732e-07	CSTB	11.139	60.648	79.6	6	41	6	1.234	1.298	1.228	1.299	1.331	1.376	0.388	0.405	0.407
Q15526		Surfeit locus protein 1 OS=Homo sapiens OX=9606 GN=SURF1	1.591	Up	0.00046386	SURF1	33.331	7.2349	11	3	5	3	1.307	1.324	1.268	1.028	1.027	1.148	0.684	0.639	0.69
Q06546		GA-binding protein alpha chain OS=Homo sapiens OX=9606 GN=GABPA	0.541	Down	3.9573e-07	GABPA	51.295	35.695	13.9	5	5	5	0.824	0.805	0.811	0.791	0.805	0.777	1.47	1.47	1.445
Q15003		Condensin complex subunit 2 OS=Homo sapiens OX=9606 GN=NCAPH	0.587	Down	0.0008568	NCAPH	82.562	8.3161	6.7	5	5	5	0.61	0.702	0.724	0.895	0.945	0.803	1.606	1.461	1.433
P17813		Endoglin OS=Homo sapiens OX=9606 GN=ENG	2.227	Up	0.00042129	ENG	70.577	58.147	16.6	9	12	9	1.309	1.306	1.4	1.09	1.18	1.169	0.447	0.531	0.566
Q92614		Unconventional myosin-XVIIIa OS=Homo sapiens OX=9606 GN=MYO18A	0.638	Down	2.0851e-05	MYO18A	233.11	90.889	13.6	27	33	27	0.788	0.778	0.769	0.893	0.9	0.864	1.43	1.366	1.367
Q15041		ADP-ribosylation factor-like protein 6-interacting protein 1 OS=Homo sapiens OX=9606 GN=ARL6IP1	1.711	Up	0.0139249	ARL6IP1	23.362	3.6056	8.9	2	3	2	1.278	1.301	1.354	1.08	1.067	1.081	0.674	0.662	0.551
Q9Y3D6		Mitochondrial fission 1 protein OS=Homo sapiens OX=9606 GN=FIS1	1.623	Up	0.0003049	FIS1	16.937	24.927	16.4	2	3	2	1.161	1.141	1.189	1.055	1.146	1.166	0.707	0.654	0.714
Q9P1F3		Costars family protein ABRACL OS=Homo sapiens OX=9606 GN=ABRACL	1.959	Up	0.00034461	ABRACL	9.0564	4.6061	19.8	1	2	1	1.19	1.466	1.394	1.032	1.094	1.185	0.611	0.526	0.553
A0A1B0GTH6		Casein kinase II subunit alpha'-interacting protein OS=Homo sapiens OX=9606 GN=CSNKA2IP	1.656	Up	0.00043568	CSNKA2IP	81.797	2.1224	2.5	2	2	2	1.158	1.213	1.188	1.078	1.101	1.243	0.677	0.679	0.71
P02788		Lactotransferrin OS=Homo sapiens OX=9606 GN=LTF	0.163	Down	0.0042213	LTF	78.181	139.42	35.5	21	30	19	0.383	0.315	0.268	0.415	0.444	0.302	2.406	2.361	2.347
Q9BXS9		Solute carrier family 26 member 6 OS=Homo sapiens OX=9606 GN=SLC26A6	1.842	Up	0.00180238	SLC26A6	82.966	2.1932	2.9	2	3	2	1.016	1.113	1.314	1.137	1.232	1.27	0.601	0.763	0.612
Q9H3G5		Probable serine carboxypeptidase CPVL OS=Homo sapiens OX=9606 GN=CPVL	2.086	Up	1.714e-06	CPVL	54.163	84.204	32.8	14	32	14	1.424	1.423	1.526	1.005	1.014	1.046	0.496	0.474	0.499
P46734		Dual specificity mitogen-activated protein kinase kinase 3 OS=Homo sapiens OX=9606 GN=MAP2K3	0.448	Down	8.1019e-05	MAP2K3	39.318	22.585	21.3	8	9	6	0.657	0.687	0.696	0.767	0.788	0.684	1.729	1.672	1.596
Q9H0E9		Bromodomain-containing protein 8 OS=Homo sapiens OX=9606 GN=BRD8	0.556	Down	0.031901	BRD8	135.33	2.5362	0.7	1	1	1	0.914	1.002	0.908	0.646	0.924	0.698	1.334	1.349	1.394
Q16881		Thioredoxin reductase 1, cytoplasmic OS=Homo sapiens OX=9606 GN=TXNRD1	1.63	Up	5.7307e-05	TXNRD1	70.905	59.503	24.3	14	28	13	1.206	1.297	1.237	1.098	1.044	1.142	0.665	0.669	0.681
Q96CU9		FAD-dependent oxidoreductase domain-containing protein 1 OS=Homo sapiens OX=9606 GN=FOXRED1	1.614	Up	0.000124902	FOXRED1	53.811	14.231	11.1	4	6	4	1.192	1.141	1.148	1.098	1.09	1.2	0.7	0.713	0.686
O95347		Structural maintenance of chromosomes protein 2 OS=Homo sapiens OX=9606 GN=SMC2	0.526	Down	7.0381e-07	SMC2	135.65	16.487	9.3	11	12	11	0.603	0.666	0.68	0.837	0.822	0.837	1.546	1.616	1.584
Q13451		Peptidyl-prolyl cis-trans isomerase FKBP5 OS=Homo sapiens OX=9606 GN=FKBP5	0.463	Down	4.327e-05	FKBP5	51.212	46.017	33.5	17	22	17	0.68	0.684	0.684	0.779	0.801	0.713	1.72	1.607	1.626
Q7Z6J4		FYVE, RhoGEF and PH domain-containing protein 2 OS=Homo sapiens OX=9606 GN=FGD2	0.638	Down	4.2169e-05	FGD2	74.891	15.38	11.9	8	9	8	0.767	0.775	0.781	0.922	0.867	0.857	1.384	1.366	1.396
Q15831		Serine/threonine-protein kinase STK11 OS=Homo sapiens OX=9606 GN=STK11	1.75	Up	0.040001	STK11	48.635	1.6032	3.2	1	1	1	1.423	1.274	1.083	1.292	0.834	1.199	0.49	0.652	0.758
Q15021		Condensin complex subunit 1 OS=Homo sapiens OX=9606 GN=NCAPD2	0.589	Down	0.0002388	NCAPD2	157.18	10.384	4.9	7	7	7	0.759	0.742	0.701	0.94	0.849	0.832	1.503	1.521	1.427
Q7RTZ2		Ubiquitin carboxyl-terminal hydrolase 17-like protein 1 OS=Homo sapiens OX=9606 GN=USP17L1	1.663	Up	0.0074969	USP17L1	59.589	-2	1.3	1	1	1	1.318	1.355	1.297	1.056	1.049	1.067	0.594	0.69	0.623
Q9Y6X5		Bis(5'-adenosyl)-triphosphatase ENPP4 OS=Homo sapiens OX=9606 GN=ENPP4	1.695	Up	8.0946e-05	ENPP4	51.641	7.5458	9.7	4	4	4	1.34	1.38	1.383	1.024	1.053	1.038	0.651	0.599	0.588
Q15165		Serum paraoxonase/arylesterase 2 OS=Homo sapiens OX=9606 GN=PON2	1.938	Up	0.00077737	PON2	39.38	9.4921	11.9	3	4	3	1.328	1.423	1.388	1.106	1.055	1.127	0.646	0.516	0.535
Q96FV9		THO complex subunit 1 OS=Homo sapiens OX=9606 GN=THOC1	0.653	Down	0.00034249	THOC1	75.665	20.415	16.4	11	13	11	0.872	0.919	0.856	0.799	0.879	0.887	1.33	1.265	1.336
Q9C0B1		Alpha-ketoglutarate-dependent dioxygenase FTO OS=Homo sapiens OX=9606 GN=FTO	0.653	Down	2.1823e-05	FTO	58.281	16.111	16.6	8	9	8	0.91	0.88	0.859	0.924	0.911	0.88	1.382	1.416	1.357
Q01082		Spectrin beta chain, non-erythrocytic 1 OS=Homo sapiens OX=9606 GN=SPTBN1	0.357	Down	2.0242e-05	SPTBN1	274.61	323.31	29.7	59	78	54	0.618	0.624	0.649	0.67	0.671	0.59	1.843	1.766	1.793
P05162		Galectin-2 OS=Homo sapiens OX=9606 GN=LGALS2	0.657	Down	0.0056042	LGALS2	14.644	10.61	31.8	4	4	4	0.861	0.768	0.757	0.952	0.938	0.786	1.378	1.238	1.454
P25942		Tumor necrosis factor receptor superfamily member 5 OS=Homo sapiens OX=9606 GN=CD40	6.466	Up	3.5484e-06	CD40	30.619	6.3248	12.6	3	3	3	1.28	1.286	1.353	1.444	1.418	1.47	0.219	0.249	0.202
O14974		Protein phosphatase 1 regulatory subunit 12A OS=Homo sapiens OX=9606 GN=PPP1R12A	0.567	Down	2.1231e-05	PPP1R12A	115.28	51.311	18.4	18	21	18	0.759	0.695	0.734	0.901	0.846	0.838	1.543	1.489	1.524
O75448		Mediator of RNA polymerase II transcription subunit 24 OS=Homo sapiens OX=9606 GN=MED24	0.624	Down	2.7885e-06	MED24	110.3	18.094	4.6	4	4	4	0.879	0.894	0.905	0.845	0.82	0.819	1.307	1.354	1.32
Q684P5		Rap1 GTPase-activating protein 2 OS=Homo sapiens OX=9606 GN=RAP1GAP2	0.534	Down	4.1142e-05	RAP1GAP2	80.055	17.645	8.6	5	10	5	0.78	0.759	0.726	0.803	0.846	0.762	1.51	1.47	1.531
Q13813		Spectrin alpha chain, non-erythrocytic 1 OS=Homo sapiens OX=9606 GN=SPTAN1	0.395	Down	1.7235e-05	SPTAN1	284.54	323.31	35.8	82	106	82	0.641	0.636	0.638	0.718	0.709	0.642	1.763	1.712	1.765
P22626		Heterogeneous nuclear ribonucleoproteins A2/B1 OS=Homo sapiens OX=9606 GN=HNRNPA2B1	0.62	Down	8.5766e-07	HNRNPA2B1	37.429	239.12	62.9	19	65	19	0.825	0.804	0.822	0.831	0.854	0.833	1.349	1.371	1.34
Q9HC35		Echinoderm microtubule-associated protein-like 4 OS=Homo sapiens OX=9606 GN=EML4	1.575	Up	0.00038326	EML4	108.91	111.85	24.7	21	29	21	1.098	1.115	1.21	1.088	1.121	1.227	0.71	0.756	0.716
Q03692		Collagen alpha-1(X) chain OS=Homo sapiens OX=9606 GN=COL10A1	6.37	Up	1.70177e-05	COL10A1	66.157	6.5007	1.9	1	2	1	1.193	1.311	1.431	1.305	1.467	1.579	0.207	0.24	0.236
P02792		Ferritin light chain OS=Homo sapiens OX=9606 GN=FTL	8.012	Up	1.9484e-07	FTL	20.019	112.99	58.9	11	128	11	1.383	1.327	1.325	1.347	1.319	1.348	0.162	0.178	0.161
P30084		Enoyl-CoA hydratase, mitochondrial OS=Homo sapiens OX=9606 GN=ECHS1	1.679	Up	1.55643e-05	ECHS1	31.387	81.889	40	10	22	10	1.231	1.24	1.176	1.127	1.089	1.123	0.654	0.651	0.684
P60033		CD81 antigen OS=Homo sapiens OX=9606 GN=CD81	3.228	Up	0.00063705	CD81	25.809	15.217	18.6	3	6	3	1.587	1.781	1.813	1.018	0.935	0.988	0.344	0.236	0.331
Q8IWX8		Calcium homeostasis endoplasmic reticulum protein OS=Homo sapiens OX=9606 GN=CHERP	0.582	Down	4.2172e-05	CHERP	103.7	45.19	11.8	9	14	9	0.861	0.897	0.931	0.795	0.809	0.769	1.411	1.368	1.299
P42226		Signal transducer and activator of transcription 6 OS=Homo sapiens OX=9606 GN=STAT6	0.526	Down	0.00024357	STAT6	94.134	34.47	17.4	14	15	13	0.754	0.755	0.681	0.84	0.811	0.728	1.555	1.545	1.42
O60941		Dystrobrevin beta OS=Homo sapiens OX=9606 GN=DTNB	2.828	Up	4.4323e-05	DTNB	71.355	2.9604	2.7	2	2	2	1.036	1.058	1.065	1.388	1.395	1.519	0.53	0.46	0.531
P06280		Alpha-galactosidase A OS=Homo sapiens OX=9606 GN=GLA	2.512	Up	9.376e-08	GLA	48.766	35.883	29.4	11	21	11	1.565	1.566	1.564	1.063	1.056	1.051	0.419	0.43	0.413
P11279		Lysosome-associated membrane glycoprotein 1 OS=Homo sapiens OX=9606 GN=LAMP1	1.577	Up	0.0094569	LAMP1	44.882	6.3274	8.6	4	10	4	1.551	1.66	1.565	0.834	0.69	0.862	0.575	0.475	0.463
Q02809		Procollagen-lysine,2-oxoglutarate 5-dioxygenase 1 OS=Homo sapiens OX=9606 GN=PLOD1	1.937	Up	0.0023844	PLOD1	83.549	50.47	27	16	29	16	1.273	1.221	1.227	1.172	1.175	1.167	0.643	0.577	0.594
P55201		Peregrin OS=Homo sapiens OX=9606 GN=BRPF1	0.63	Down	0.00070138	BRPF1	137.5	3.6676	1.7	2	2	2	0.969	0.893	0.896	0.877	0.772	0.822	1.253	1.393	1.279
O14561		Acyl carrier protein, mitochondrial OS=Homo sapiens OX=9606 GN=NDUFAB1	1.519	Up	0.00037698	NDUFAB1	17.417	8.4024	21.2	4	11	4	1.197	1.226	1.218	1.021	1.109	1.097	0.735	0.671	0.718
P16615		Sarcoplasmic/endoplasmic reticulum calcium ATPase 2 OS=Homo sapiens OX=9606 GN=ATP2A2	1.629	Up	0.00131538	ATP2A2	114.76	171.34	30.1	29	65	14	1.259	1.268	1.337	1.002	1.046	1.063	0.636	0.636	0.638
O15213		WD repeat-containing protein 46 OS=Homo sapiens OX=9606 GN=WDR46	1.782	Up	1.576e-06	WDR46	68.07	5.4969	2.8	1	1	1	1.41	1.221	1.412	1.079	1.038	1.088	0.602	0.593	0.604
Q9H857		5'-nucleotidase domain-containing protein 2 OS=Homo sapiens OX=9606 GN=NT5DC2	1.995	Up	2.3156e-05	NT5DC2	60.718	8.7383	8.5	5	5	5	0.911	1.1	0.988	1.351	1.326	1.359	0.675	0.71	0.638
Q14764		Major vault protein OS=Homo sapiens OX=9606 GN=MVP	1.626	Up	2.3941e-05	MVP	99.326	188.43	44.8	33	82	33	1.056	1.049	1.054	1.195	1.207	1.231	0.776	0.725	0.734
P49366		Deoxyhypusine synthase OS=Homo sapiens OX=9606 GN=DHPS	1.685	Up	0.00058308	DHPS	40.97	6.6823	9.8	3	3	3	0.97	0.898	0.981	1.244	1.26	1.376	0.704	0.795	0.803
Q9UQE7		Structural maintenance of chromosomes protein 3 OS=Homo sapiens OX=9606 GN=SMC3	0.565	Down	2.3332e-05	SMC3	141.54	136.33	32.4	35	44	35	0.848	0.876	0.881	0.824	0.792	0.764	1.445	1.395	1.375
Q8IUC4		Rhophilin-2 OS=Homo sapiens OX=9606 GN=RHPN2	0.367	Down	1.8458e-06	RHPN2	76.992	2.4002	2.3	2	2	2	0.623	0.684	0.689	0.669	0.643	0.632	1.698	1.757	1.835
O00151		PDZ and LIM domain protein 1 OS=Homo sapiens OX=9606 GN=PDLIM1	0.295	Down	5.8538e-05	PDLIM1	36.071	5.1679	7.6	2	2	2	0.547	0.451	0.555	0.639	0.604	0.514	2.013	2.042	1.908
Q8NBJ5		Procollagen galactosyltransferase 1 OS=Homo sapiens OX=9606 GN=COLGALT1	1.82	Up	3.5471e-05	COLGALT1	71.635	48.581	32.6	20	34	20	1.252	1.295	1.286	1.058	1.149	1.15	0.61	0.611	0.624
P14854		Cytochrome c oxidase subunit 6B1 OS=Homo sapiens OX=9606 GN=COX6B1	1.975	Up	0.00089603	COX6B1	10.192	21.166	66.3	6	13	6	1.315	1.249	1.154	1.177	1.201	1.141	0.553	0.542	0.687
P18615		Negative elongation factor E OS=Homo sapiens OX=9606 GN=NELFE	0.524	Down	3.7252e-05	NELFE	43.239	3.0359	2.9	1	1	1	0.642	0.654	0.657	0.87	0.815	0.805	1.563	1.647	1.538
Q15746		Myosin light chain kinase, smooth muscle OS=Homo sapiens OX=9606 GN=MYLK	0.58	Down	0.000198923	MYLK	210.71	1.4968	0.4	1	1	1	0.817	0.827	0.726	0.815	0.892	0.786	1.451	1.381	1.463
Q9H9A5		CCR4-NOT transcription complex subunit 10 OS=Homo sapiens OX=9606 GN=CNOT10	0.616	Down	0.00062145	CNOT10	82.309	9.6139	6.2	4	4	4	1.159	1.079	1.025	0.823	0.712	0.708	1.223	1.226	1.193
Q96BM9		ADP-ribosylation factor-like protein 8A OS=Homo sapiens OX=9606 GN=ARL8A	1.502	Up	0.011036	ARL8A	21.416	30.065	29.6	5	10	3	1.128	1.253	1.321	1.056	0.976	1.143	0.82	0.659	0.635
Q2TAY7		WD40 repeat-containing protein SMU1 OS=Homo sapiens OX=9606 GN=SMU1	0.617	Down	0.0065757	SMU1	57.543	38.727	24.6	11	16	11	0.885	0.965	0.934	0.77	0.882	0.826	1.33	1.336	1.35
O00308		NEDD4-like E3 ubiquitin-protein ligase WWP2 OS=Homo sapiens OX=9606 GN=WWP2	0.528	Down	0.00039569	WWP2	98.911	2.619	3.1	3	3	1	0.711	0.748	0.735	0.839	0.857	0.72	1.524	1.579	1.473
Q9BQE5		Apolipoprotein L2 OS=Homo sapiens OX=9606 GN=APOL2	2.206	Up	4.6871e-06	APOL2	37.092	34.291	27.9	11	19	11	1.055	1.051	1.034	1.3	1.305	1.359	0.588	0.628	0.581
Q12800		Alpha-globin transcription factor CP2 OS=Homo sapiens OX=9606 GN=TFCP2	0.607	Down	0.000124106	TFCP2	57.255	23.371	11.2	4	6	3	0.815	0.774	0.721	0.862	0.892	0.801	1.428	1.412	1.368
Q92918		Mitogen-activated protein kinase kinase kinase kinase 1 OS=Homo sapiens OX=9606 GN=MAP4K1	0.429	Down	5.9154e-05	MAP4K1	91.295	8.0878	4.9	4	5	4	0.594	0.768	0.725	0.773	0.669	0.699	1.671	1.722	1.602
P50897		Palmitoyl-protein thioesterase 1 OS=Homo sapiens OX=9606 GN=PPT1	1.604	Up	0.00020275	PPT1	34.193	87.225	23.9	7	16	7	1.115	1.164	1.164	1.12	1.153	1.103	0.71	0.657	0.738
Q6UXH1		Cysteine-rich with EGF-like domain protein 2 OS=Homo sapiens OX=9606 GN=CRELD2	1.604	Up	0.005819	CRELD2	38.191	20.52	11.9	4	4	4	1.057	1.165	1.263	1.172	1.124	1.251	0.669	0.865	0.678
Q92696		Geranylgeranyl transferase type-2 subunit alpha OS=Homo sapiens OX=9606 GN=RABGGTA	1.641	Up	3.3469e-06	RABGGTA	65.071	44.485	29.1	15	27	15	1.021	1.072	1.084	1.205	1.191	1.238	0.737	0.724	0.753
Q15172		Serine/threonine-protein phosphatase 2A 56 kDa regulatory subunit alpha isoform OS=Homo sapiens OX=9606 GN=PPP2R5A	0.551	Down	3.6061e-05	PPP2R5A	56.193	27.986	12.3	5	7	5	0.716	0.721	0.743	0.824	0.86	0.793	1.542	1.5	1.455
P09769		Tyrosine-protein kinase Fgr OS=Homo sapiens OX=9606 GN=FGR	0.526	Down	0.000103479	FGR	59.478	42.621	25.3	13	20	12	0.828	0.892	0.956	0.747	0.775	0.691	1.381	1.356	1.473
P32456		Guanylate-binding protein 2 OS=Homo sapiens OX=9606 GN=GBP2	1.726	Up	1.87309e-05	GBP2	67.208	20.341	18.4	10	22	7	0.879	0.814	0.762	1.394	1.398	1.346	0.77	0.806	0.821
Q15181		Inorganic pyrophosphatase OS=Homo sapiens OX=9606 GN=PPA1	0.551	Down	3.8622e-05	PPA1	32.66	127.15	57.4	14	20	14	0.573	0.655	0.627	0.83	0.892	0.885	1.628	1.523	1.578
A6NHR9		Structural maintenance of chromosomes flexible hinge domain-containing protein 1 OS=Homo sapiens OX=9606 GN=SMCHD1	0.495	Down	3.9906e-05	SMCHD1	226.37	68.976	15.3	29	34	29	0.77	0.754	0.743	0.785	0.776	0.703	1.531	1.501	1.541
P31943		Heterogeneous nuclear ribonucleoprotein H OS=Homo sapiens OX=9606 GN=HNRNPH1	0.527	Down	0.00095639	HNRNPH1	49.229	104.07	33.6	13	44	4	0.735	0.797	0.706	0.809	0.853	0.71	1.582	1.357	1.565
Q9H4L5		Oxysterol-binding protein-related protein 3 OS=Homo sapiens OX=9606 GN=OSBPL3	1.594	Up	0.00184105	OSBPL3	101.22	13.085	6.8	5	5	5	1.114	1.099	1.065	1.13	1.144	1.27	0.689	0.818	0.717
Q7Z5L9		Interferon regulatory factor 2-binding protein 2 OS=Homo sapiens OX=9606 GN=IRF2BP2	0.579	Down	0.00028151	IRF2BP2	61.024	72.875	21.8	11	11	9	0.686	0.655	0.725	0.87	0.863	0.843	1.39	1.613	1.444
Q8N108		Mesoderm induction early response protein 1 OS=Homo sapiens OX=9606 GN=MIER1	0.621	Down	6.2354e-05	MIER1	57.983	23.541	8.6	4	4	4	0.755	0.801	0.838	0.89	0.894	0.825	1.377	1.418	1.407
Q15121		Astrocytic phosphoprotein PEA-15 OS=Homo sapiens OX=9606 GN=PEA15	2.318	Up	0.00050015	PEA15	15.04	17.972	30.8	3	7	3	1.111	1.011	1.139	1.413	1.243	1.205	0.485	0.589	0.592
Q9H307		Pinin OS=Homo sapiens OX=9606 GN=PNN	0.616	Down	4.0024e-07	PNN	81.627	81.521	26.2	18	22	18	0.789	0.772	0.797	0.871	0.856	0.856	1.398	1.415	1.38
Q96P47		Arf-GAP with GTPase, ANK repeat and PH domain-containing protein 3 OS=Homo sapiens OX=9606 GN=AGAP3	1.561	Up	0.0030632	AGAP3	95.043	4.2822	2.3	2	3	2	1.116	1.096	1.352	1.113	1.049	1.198	0.705	0.796	0.651
Q9UPN6		Protein SCAF8 OS=Homo sapiens OX=9606 GN=SCAF8	0.489	Down	3.6672e-05	SCAF8	140.52	3.7489	1.5	2	2	2	0.799	0.704	0.897	0.73	0.744	0.761	1.62	1.451	1.499
Q93070		Ecto-ADP-ribosyltransferase 4 OS=Homo sapiens OX=9606 GN=ART4	0.296	Down	6.0633e-05	ART4	35.877	2.0138	5.1	2	3	2	0.525	0.605	0.567	0.651	0.563	0.517	1.935	2.008	1.896
Q49A26		Putative oxidoreductase GLYR1 OS=Homo sapiens OX=9606 GN=GLYR1	0.648	Down	0.00110474	GLYR1	60.556	46.127	16.3	6	10	6	0.89	0.921	0.927	0.93	0.836	0.785	1.282	1.353	1.301
Q6PIU2		Neutral cholesterol ester hydrolase 1 OS=Homo sapiens OX=9606 GN=NCEH1	2.919	Up	3.8631e-05	NCEH1	45.807	39.274	20.8	9	15	9	1.496	1.57	1.545	1.054	1.101	1.117	0.337	0.387	0.397
Q496F6		CMRF35-like molecule 2 OS=Homo sapiens OX=9606 GN=CD300E	0.504	Down	0.0007589	CD300E	22.918	3.1525	6.8	1	2	1	0.609	0.594	0.675	0.921	0.795	0.736	1.732	1.542	1.591
Q16621		Transcription factor NF-E2 45 kDa subunit OS=Homo sapiens OX=9606 GN=NFE2	0.166	Down	6.1325e-05	NFE2	41.472	1.6612	1.9	1	1	1	0.522	0.348	0.419	0.407	0.429	0.31	2.368	2.2	2.317
P02746		Complement C1q subcomponent subunit B OS=Homo sapiens OX=9606 GN=C1QB	2.893	Up	6.3088e-05	C1QB	26.721	5.6621	17	4	4	4	1.229	1.136	1.334	1.333	1.239	1.365	0.441	0.418	0.502
Q16630		Cleavage and polyadenylation specificity factor subunit 6 OS=Homo sapiens OX=9606 GN=CPSF6	0.642	Down	6.2748e-05	CPSF6	59.209	60.129	17.4	9	13	9	0.823	0.867	0.847	0.825	0.852	0.892	1.343	1.303	1.356
P25090		N-formyl peptide receptor 2 OS=Homo sapiens OX=9606 GN=FPR2	0.311	Down	0.00026228	FPR2	38.964	2.1133	3.1	1	1	1	0.597	0.271	0.483	0.706	0.586	0.586	2.314	1.916	1.816
P42330		Aldo-keto reductase family 1 member C3 OS=Homo sapiens OX=9606 GN=AKR1C3	2.289	Up	0.00064455	AKR1C3	36.853	21.342	25.1	6	7	6	1.351	1.34	1.285	1.163	1.143	1.249	0.437	0.569	0.547
O43809		Cleavage and polyadenylation specificity factor subunit 5 OS=Homo sapiens OX=9606 GN=NUDT21	0.639	Down	0.00034027	NUDT21	26.227	39.018	27.3	7	10	7	0.889	0.861	0.892	0.898	0.84	0.788	1.309	1.347	1.296
P09132		Signal recognition particle 19 kDa protein OS=Homo sapiens OX=9606 GN=SRP19	1.862	Up	0.0014638	SRP19	16.156	3.9909	18.8	2	2	2	1.436	1.321	1.332	1.1	1.059	1.057	0.633	0.489	0.605
O60307		Microtubule-associated serine/threonine-protein kinase 3 OS=Homo sapiens OX=9606 GN=MAST3	0.661	Down	0.00081564	MAST3	143.14	9.1111	3.1	4	4	4	0.938	0.873	0.861	0.903	0.874	0.798	1.243	1.363	1.291
P23193		Transcription elongation factor A protein 1 OS=Homo sapiens OX=9606 GN=TCEA1	0.582	Down	2.1674e-05	TCEA1	33.969	49.25	38.2	11	19	11	0.857	0.786	0.754	0.855	0.84	0.795	1.451	1.426	1.401
P15927		Replication protein A 32 kDa subunit OS=Homo sapiens OX=9606 GN=RPA2	0.548	Down	3.3822e-06	RPA2	29.247	30.755	24.4	4	5	4	0.709	0.698	0.716	0.832	0.842	0.822	1.547	1.464	1.547
P29350		Tyrosine-protein phosphatase non-receptor type 6 OS=Homo sapiens OX=9606 GN=PTPN6	0.597	Down	0.003799	PTPN6	67.56	144.24	50.8	28	54	28	0.766	0.763	0.785	0.877	0.888	0.803	1.441	1.422	1.442
Q92520		Protein FAM3C OS=Homo sapiens OX=9606 GN=FAM3C	1.569	Up	0.000116532	FAM3C	24.68	14.894	21.6	4	5	4	1.268	1.332	1.267	1.05	1.036	1.027	0.696	0.629	0.659
Q8WXX5		DnaJ homolog subfamily C member 9 OS=Homo sapiens OX=9606 GN=DNAJC9	0.508	Down	0.00176455	DNAJC9	29.909	30.155	28.8	7	12	7	0.735	0.696	0.652	0.928	0.784	0.716	1.444	1.723	1.611
Q8WXA3		RUN and FYVE domain-containing protein 2 OS=Homo sapiens OX=9606 GN=RUFY2	1.779	Up	0.0059648	RUFY2	70.009	7.2068	9.2	6	7	4	1.176	1.298	1.316	1.099	1.05	1.258	0.584	0.764	0.567
Q03518		Antigen peptide transporter 1 OS=Homo sapiens OX=9606 GN=TAP1	1.59	Up	1.62834e-05	TAP1	87.217	58.739	14.5	9	19	9	1.115	1.056	1.051	1.173	1.134	1.175	0.743	0.736	0.711
Q9UBB4		Ataxin-10 OS=Homo sapiens OX=9606 GN=ATXN10	0.43	Down	1.63536e-05	ATXN10	53.488	41.132	20.2	8	10	8	0.66	0.565	0.557	0.757	0.791	0.715	1.788	1.767	1.708
Q86W50		U6 small nuclear RNA (adenine-(43)-N(6))-methyltransferase OS=Homo sapiens OX=9606 GN=METTL16	0.617	Down	0.0058951	METTL16	63.62	2.683	2.1	1	1	1	0.855	0.868	0.642	0.938	0.926	0.718	1.436	1.317	1.435
P53007		Tricarboxylate transport protein, mitochondrial OS=Homo sapiens OX=9606 GN=SLC25A1	1.673	Up	0.00057848	SLC25A1	34.012	25.739	21.2	7	12	7	1.273	1.338	1.276	1.008	1.106	1.063	0.639	0.582	0.678
Q99683		Mitogen-activated protein kinase kinase kinase 5 OS=Homo sapiens OX=9606 GN=MAP3K5	0.594	Down	0.00045859	MAP3K5	154.54	2.9096	1.7	2	2	2	0.743	0.663	0.682	0.819	0.939	0.88	1.393	1.519	1.526
Q7Z5K2		Wings apart-like protein homolog OS=Homo sapiens OX=9606 GN=WAPL	0.655	Down	0.0012561	WAPL	132.94	15.156	7.5	7	7	7	0.805	0.854	0.88	0.892	0.88	0.82	1.243	1.439	1.277
Q14671		Pumilio homolog 1 OS=Homo sapiens OX=9606 GN=PUM1	0.625	Down	0.0025964	PUM1	126.47	31.1	3.5	3	5	2	0.616	0.761	0.675	0.856	1.041	0.837	1.436	1.505	1.436
Q92619		Rho GTPase-activating protein 45 OS=Homo sapiens OX=9606 GN=ARHGAP45	0.587	Down	1.66761e-05	ARHGAP45	124.61	103.26	24.8	26	43	26	0.77	0.719	0.746	0.878	0.874	0.833	1.486	1.487	1.434
Q96EQ0		Small glutamine-rich tetratricopeptide repeat-containing protein beta OS=Homo sapiens OX=9606 GN=SGTB	1.561	Up	0.000182753	SGTB	33.429	25.712	12.5	3	6	3	1.169	1.183	1.216	1.063	1.13	1.169	0.705	0.704	0.745
P62841		40S ribosomal protein S15 OS=Homo sapiens OX=9606 GN=RPS15	0.598	Down	0.021457	RPS15	17.04	4.6895	6.9	1	1	1	0.989	0.974	0.969	0.92	0.702	0.697	1.16	1.141	1.578
Q07817		Bcl-2-like protein 1 OS=Homo sapiens OX=9606 GN=BCL2L1	1.993	Up	0.000115361	BCL2L1	26.049	1.9756	4.3	1	2	1	0.891	1.173	0.955	1.239	1.419	1.335	0.699	0.653	0.652
Q86V81		THO complex subunit 4 OS=Homo sapiens OX=9606 GN=ALYREF	0.637	Down	5.1776e-07	ALYREF	26.888	70.908	31.9	7	13	7	0.907	0.979	0.977	0.816	0.813	0.794	1.262	1.265	1.276
Q9P258		Protein RCC2 OS=Homo sapiens OX=9606 GN=RCC2	0.416	Down	1.83583e-05	RCC2	56.084	83.506	33.3	14	17	14	0.637	0.651	0.646	0.743	0.707	0.658	1.683	1.67	1.71
Q96KP4		Cytosolic non-specific dipeptidase OS=Homo sapiens OX=9606 GN=CNDP2	1.961	Up	3.8581e-06	CNDP2	52.878	167.28	52.2	18	46	18	1.113	1.153	1.138	1.214	1.178	1.261	0.608	0.623	0.632
O14867		Transcription regulator protein BACH1 OS=Homo sapiens OX=9606 GN=BACH1	0.426	Down	6.4031e-05	BACH1	81.957	38.437	12	7	9	7	0.626	0.699	0.681	0.784	0.674	0.696	1.702	1.734	1.624
Q15080		Neutrophil cytosol factor 4 OS=Homo sapiens OX=9606 GN=NCF4	1.532	Up	0.000120779	NCF4	39.031	88.359	39.2	13	30	13	0.948	0.949	0.988	1.175	1.23	1.266	0.821	0.77	0.805
Q96G25		Mediator of RNA polymerase II transcription subunit 8 OS=Homo sapiens OX=9606 GN=MED8	0.653	Down	0.032422	MED8	29.08	8.1431	9.7	2	2	2	0.876	0.909	0.89	0.98	0.828	0.747	1.328	1.278	1.309
Q8NEU8		DCC-interacting protein 13-beta OS=Homo sapiens OX=9606 GN=APPL2	2.447	Up	1.59512e-05	APPL2	74.493	64.186	30.4	15	21	14	1.23	1.243	1.278	1.168	1.194	1.301	0.493	0.499	0.505
Q96TC7		Regulator of microtubule dynamics protein 3 OS=Homo sapiens OX=9606 GN=RMDN3	1.914	Up	0.000159298	RMDN3	52.118	41.577	21.1	8	10	8	1.391	1.306	1.281	1.177	1.061	1.05	0.542	0.576	0.6
Q9Y3E7		Charged multivesicular body protein 3 OS=Homo sapiens OX=9606 GN=CHMP3	1.637	Up	0.0100023	CHMP3	25.073	2.9244	10.8	3	4	3	1.034	1.033	1.228	1.118	1.134	1.333	0.675	0.869	0.646
Q08722		Leukocyte surface antigen CD47 OS=Homo sapiens OX=9606 GN=CD47	1.535	Up	0.0022962	CD47	35.213	6.7368	8.7	3	6	3	1.292	1.267	1.245	1.042	1.106	1.038	0.692	0.691	0.692
A6NJG2		Ankyrin repeat domain-containing protein SOWAHD OS=Homo sapiens OX=9606 GN=SOWAHD	0.642	Down	0.0075796	SOWAHD	33.803	17.12	20	5	6	5	1.027	0.684	0.752	0.985	0.801	0.804	1.502	1.284	1.249
Q9NTZ6		RNA-binding protein 12 OS=Homo sapiens OX=9606 GN=RBM12	0.592	Down	0.00029704	RBM12	97.394	30.779	13.8	11	19	11	0.842	0.815	0.836	0.885	0.829	0.765	1.408	1.357	1.423
P04040		Catalase OS=Homo sapiens OX=9606 GN=CAT	0.492	Down	6.0565e-07	CAT	59.755	253.15	43.1	23	71	23	0.746	0.734	0.783	0.774	0.778	0.743	1.568	1.551	1.549
P35249		Replication factor C subunit 4 OS=Homo sapiens OX=9606 GN=RFC4	0.589	Down	7.6167e-08	RFC4	39.681	16.377	22	7	10	7	0.725	0.772	0.773	0.852	0.859	0.855	1.458	1.465	1.435
Q32P51		Heterogeneous nuclear ribonucleoprotein A1-like 2 OS=Homo sapiens OX=9606 GN=HNRNPA1L2	0.509	Down	0.00063826	HNRNPA1L2	34.225	1.6862	35.9	11	29	1	0.936	0.813	0.526	0.812	0.792	0.719	1.375	1.684	1.501
Q7L2H7		Eukaryotic translation initiation factor 3 subunit M OS=Homo sapiens OX=9606 GN=EIF3M	0.59	Down	0.00022339	EIF3M	42.502	47.906	23	6	9	6	0.749	0.774	0.78	0.808	0.905	0.794	1.427	1.392	1.431
O00534		von Willebrand factor A domain-containing protein 5A OS=Homo sapiens OX=9606 GN=VWA5A	1.8	Up	0.000175537	VWA5A	86.488	17.417	10.8	7	7	7	1.225	1.178	1.206	1.159	1.143	1.183	0.603	0.636	0.697
Q5BKZ1		DBIRD complex subunit ZNF326 OS=Homo sapiens OX=9606 GN=ZNF326	0.602	Down	0.0042448	ZNF326	65.653	2.7719	4.3	2	2	2	0.753	0.767	0.708	0.737	0.94	0.931	1.355	1.538	1.44
P23219		Prostaglandin G/H synthase 1 OS=Homo sapiens OX=9606 GN=PTGS1	1.724	Up	0.00050244	PTGS1	68.686	18.92	17.9	8	9	8	1.328	1.153	1.344	1.147	1.024	1.064	0.617	0.585	0.674
P25208		Nuclear transcription factor Y subunit beta OS=Homo sapiens OX=9606 GN=NFYB	0.582	Down	0.0026379	NFYB	22.831	3.4612	6.3	1	2	1	0.871	0.67	0.828	0.922	0.809	0.766	1.275	1.45	1.564
Q30201		Hereditary hemochromatosis protein OS=Homo sapiens OX=9606 GN=HFE	2.951	Up	2.3923e-05	HFE	40.108	6.8437	4	1	1	1	1.375	1.254	1.442	1.219	1.259	1.211	0.423	0.448	0.379
P36776		Lon protease homolog, mitochondrial OS=Homo sapiens OX=9606 GN=LONP1	1.685	Up	1.6885e-06	LONP1	106.49	107.63	25.7	22	41	22	1.215	1.258	1.228	1.104	1.113	1.115	0.641	0.665	0.671
O60502		Protein O-GlcNAcase OS=Homo sapiens OX=9606 GN=MGEA5	0.634	Down	0.00130381	MGEA5	102.91	20.584	5.9	5	6	5	0.885	0.769	0.75	0.899	0.883	0.821	1.479	1.248	1.376
Q9UBM7		7-dehydrocholesterol reductase OS=Homo sapiens OX=9606 GN=DHCR7	4.237	Up	1.8334e-07	DHCR7	54.489	3.4035	4.2	2	2	2	1.23	1.333	1.332	1.361	1.335	1.414	0.332	0.315	0.323
O95104		Splicing factor, arginine/serine-rich 15 OS=Homo sapiens OX=9606 GN=SCAF4	0.434	Down	0.0096003	SCAF4	125.87	54.722	4.5	2	3	2	0.58	0.574	0.65	0.837	0.773	0.635	1.726	1.756	1.686
Q86UB9		Transmembrane protein 135 OS=Homo sapiens OX=9606 GN=TMEM135	1.683	Up	0.0088788	TMEM135	52.29	2.2302	1.7	1	1	1	1.087	1.39	1.304	1.193	1.011	1.104	0.546	0.772	0.648
O14495		Phospholipid phosphatase 3 OS=Homo sapiens OX=9606 GN=PLPP3	2.123	Up	0.000102422	PLPP3	35.116	5.8957	11.3	3	4	3	1.927	1.616	1.904	0.839	0.78	0.839	0.359	0.416	0.383
P31483		Nucleolysin TIA-1 isoform p40 OS=Homo sapiens OX=9606 GN=TIA1	0.634	Down	7.8991e-05	TIA1	42.963	26.481	11.4	4	6	2	0.881	0.929	0.833	0.865	0.826	0.834	1.275	1.384	1.326
P01834		Immunoglobulin kappa constant OS=Homo sapiens OX=9606 GN=IGKC	0.297	Down	0.00128454	IGKC	11.765	12.542	32.7	2	3	2	0.633	0.609	0.616	0.684	0.528	0.414	1.69	1.996	1.788
Q8NB49		Phospholipid-transporting ATPase IG OS=Homo sapiens OX=9606 GN=ATP11C	1.541	Up	0.030263	ATP11C	129.48	13.311	5.2	5	5	4	1.071	1.052	1.325	1.064	1.112	1.244	0.869	0.782	0.569
Q8WU79		Stromal membrane-associated protein 2 OS=Homo sapiens OX=9606 GN=SMAP2	0.651	Down	0.000257	SMAP2	46.785	29.451	21.4	8	11	7	0.916	0.928	0.835	0.869	0.901	0.847	1.42	1.308	1.29
Q9UEY8		Gamma-adducin OS=Homo sapiens OX=9606 GN=ADD3	0.391	Down	3.7192e-06	ADD3	79.154	65.985	14.9	9	12	9	0.626	0.587	0.64	0.701	0.702	0.655	1.825	1.695	1.744
Q99698		Lysosomal-trafficking regulator OS=Homo sapiens OX=9606 GN=LYST	0.409	Down	2.4068e-05	LYST	429.13	21.043	3.3	11	11	11	0.675	0.67	0.666	0.713	0.729	0.645	1.656	1.685	1.76
Q9BPV8		P2Y purinoceptor 13 OS=Homo sapiens OX=9606 GN=P2RY13	0.386	Down	2.2706e-05	P2RY13	40.788	7.3576	3.1	1	1	1	0.733	0.734	0.799	0.622	0.682	0.639	1.724	1.741	1.567
Q9UH65		Switch-associated protein 70 OS=Homo sapiens OX=9606 GN=SWAP70	1.764	Up	2.5591e-07	SWAP70	68.997	115.77	33.8	19	29	19	1.171	1.237	1.205	1.161	1.145	1.163	0.659	0.645	0.663
Q6UWF3		SLP adapter and CSK-interacting membrane protein OS=Homo sapiens OX=9606 GN=SCIMP	1.995	Up	0.0178227	SCIMP	16.618	4.069	23.4	2	2	2	0.923	1.232	0.854	1.564	1.233	1.183	0.782	0.472	0.741
P20839		Inosine-5'-monophosphate dehydrogenase 1 OS=Homo sapiens OX=9606 GN=IMPDH1	0.532	Down	0.00040004	IMPDH1	55.405	26.367	16.1	9	12	9	0.699	0.737	0.729	0.788	0.876	0.742	1.588	1.423	1.514
Q92673		Sortilin-related receptor OS=Homo sapiens OX=9606 GN=SORL1	0.344	Down	3.7155e-05	SORL1	248.42	30	7.1	13	14	13	0.54	0.49	0.528	0.677	0.687	0.586	1.88	1.937	1.85
Q9Y6E2		Basic leucine zipper and W2 domain-containing protein 2 OS=Homo sapiens OX=9606 GN=BZW2	0.649	Down	0.00083712	BZW2	48.162	27.911	20.5	8	11	8	0.783	0.798	0.802	0.93	0.928	0.82	1.438	1.361	1.326
O95155		Ubiquitin conjugation factor E4 B OS=Homo sapiens OX=9606 GN=UBE4B	0.638	Down	0.00021788	UBE4B	146.18	10.085	3.3	4	4	4	0.887	0.869	0.897	0.858	0.824	0.867	1.285	1.417	1.294
Q9NZM1		Myoferlin OS=Homo sapiens OX=9606 GN=MYOF	1.766	Up	0.00142305	MYOF	234.71	323.31	41.6	76	119	75	1.11	1.086	1.089	1.219	1.222	1.228	0.707	0.663	0.707
P07919		Cytochrome b-c1 complex subunit 6, mitochondrial OS=Homo sapiens OX=9606 GN=UQCRH	1.751	Up	0.0146397	UQCRH	10.739	10.578	36.3	3	6	3	1.303	1.271	1.153	1.123	1.107	1.103	0.551	0.667	0.686
P61964		WD repeat-containing protein 5 OS=Homo sapiens OX=9606 GN=WDR5	0.512	Down	0.00020158	WDR5	36.588	15.086	12.3	4	5	4	0.804	0.839	0.856	0.75	0.817	0.702	1.466	1.412	1.55
Q9BVM4		Gamma-glutamylaminecyclotransferase OS=Homo sapiens OX=9606 GN=GGACT	1.82	Up	0.00054224	GGACT	17.328	2.6688	11.1	2	2	2	1.026	1.159	0.949	1.32	1.243	1.227	0.668	0.643	0.771
Q7Z3Q1		Solute carrier family 46 member 3 OS=Homo sapiens OX=9606 GN=SLC46A3	2.232	Up	0.0164751	SLC46A3	51.519	1.3845	2.8	1	1	1	1.488	1.725	1.807	0.778	0.894	1.136	0.542	0.419	0.297
P98082		Disabled homolog 2 OS=Homo sapiens OX=9606 GN=DAB2	5.143	Up	1.265e-06	DAB2	82.447	148.6	30.6	18	30	18	1.14	1.103	1.163	1.462	1.528	1.603	0.29	0.317	0.286
Q9H8H3		Methyltransferase-like protein 7A OS=Homo sapiens OX=9606 GN=METTL7A	0.66	Down	0.00029609	METTL7A	28.319	39.992	34.4	7	13	7	0.94	1.023	1.03	0.878	0.81	0.802	1.274	1.207	1.289
Q96CM8		Acyl-CoA synthetase family member 2, mitochondrial OS=Homo sapiens OX=9606 GN=ACSF2	2.151	Up	3.0851e-06	ACSF2	68.124	43.498	15	7	14	7	1.293	1.279	1.269	1.174	1.174	1.103	0.525	0.531	0.548
O14745		Na(+)/H(+) exchange regulatory cofactor NHE-RF1 OS=Homo sapiens OX=9606 GN=SLC9A3R1	0.405	Down	6.3853e-05	SLC9A3R1	38.868	32.281	35.8	12	23	12	0.592	0.582	0.598	0.757	0.745	0.648	1.795	1.703	1.805
Q96JB1		Dynein heavy chain 8, axonemal OS=Homo sapiens OX=9606 GN=DNAH8	0.635	Down	0.00046228	DNAH8	514.66	-2	0.2	1	1	1	0.914	0.885	0.89	0.889	0.847	0.775	1.344	1.336	1.276
P27918		Properdin OS=Homo sapiens OX=9606 GN=CFP	0.101	Down	2.3014e-07	CFP	51.276	8.4393	10.7	3	3	3	0.217	0.324	0.331	0.244	0.271	0.266	2.673	2.579	2.491
Q5VZ89		DENN domain-containing protein 4C OS=Homo sapiens OX=9606 GN=DENND4C	1.875	Up	7.7453e-05	DENND4C	212.71	63.334	10.1	14	17	14	1.337	1.331	1.288	1.016	1.098	1.123	0.599	0.555	0.572
Q6NXE6		Armadillo repeat-containing protein 6 OS=Homo sapiens OX=9606 GN=ARMC6	0.46	Down	9.5655e-05	ARMC6	54.141	3.115	4	2	2	2	0.557	0.899	0.67	0.719	0.762	0.748	1.613	1.487	1.741
P26374		Rab proteins geranylgeranyltransferase component A 2 OS=Homo sapiens OX=9606 GN=CHML	0.625	Down	0.0041004	CHML	74.071	2.4207	2.6	2	2	1	0.847	0.838	0.946	0.836	0.738	0.943	1.287	1.446	1.296
Q5VYY1		Ankyrin repeat domain-containing protein 22 OS=Homo sapiens OX=9606 GN=ANKRD22	2.231	Up	0.0032168	ANKRD22	21.848	6.8227	15.7	3	5	3	0.831	0.931	0.891	1.265	1.351	1.59	0.764	0.592	0.529
P20039		HLA class II histocompatibility antigen, DRB1-11 beta chain OS=Homo sapiens OX=9606 GN=HLA-DRB1	5.35	Up	4.6325e-06	HLA-DRB1	30.16	8.0426	47.7	11	23	1	1.837	1.952	1.971	0.863	0.923	0.948	0.153	0.179	0.179
P17050		Alpha-N-acetylgalactosaminidase OS=Homo sapiens OX=9606 GN=NAGA	1.785	Up	1.9216e-06	NAGA	46.564	58.048	14.1	5	24	5	1.407	1.36	1.295	1.082	1.049	1.103	0.599	0.613	0.6
O60832		H/ACA ribonucleoprotein complex subunit DKC1 OS=Homo sapiens OX=9606 GN=DKC1	0.633	Down	5.7493e-05	DKC1	57.673	46.628	21.4	11	18	11	0.902	0.936	0.935	0.85	0.797	0.855	1.288	1.339	1.324
Q9Y666		Solute carrier family 12 member 7 OS=Homo sapiens OX=9606 GN=SLC12A7	1.632	Up	0.000204	SLC12A7	119.1	12.634	6.2	7	9	6	1.155	1.069	1.111	1.144	1.163	1.187	0.715	0.668	0.758
P06702		Protein S100-A9 OS=Homo sapiens OX=9606 GN=S100A9	0.277	Down	0.0020239	S100A9	13.242	146.75	70.2	9	102	9	0.463	0.473	0.478	0.6	0.597	0.503	2.06	2.055	2.032
Q9H773		dCTP pyrophosphatase 1 OS=Homo sapiens OX=9606 GN=DCTPP1	0.646	Down	0.00067966	DCTPP1	18.681	10.546	31.8	5	7	5	0.767	0.664	0.715	0.941	0.818	0.933	1.409	1.383	1.372
Q96EY8		Cob(I)yrinic acid a,c-diamide adenosyltransferase, mitochondrial OS=Homo sapiens OX=9606 GN=MMAB	2.467	Up	2.4491e-05	MMAB	27.388	22.179	22.4	4	6	4	1.296	1.342	1.361	1.203	1.154	1.314	0.505	0.505	0.478
Q15722		Leukotriene B4 receptor 1 OS=Homo sapiens OX=9606 GN=LTB4R	0.517	Down	0.00120127	LTB4R	37.557	72.094	13.6	3	4	3	0.753	0.728	0.682	0.894	0.775	0.688	1.474	1.609	1.477
P42167		Lamina-associated polypeptide 2, isoforms beta/gamma OS=Homo sapiens OX=9606 GN=TMPO	0.424	Down	5.7588e-05	TMPO	50.67	89.591	44.3	15	28	8	0.757	0.684	0.729	0.723	0.722	0.646	1.738	1.574	1.62
Q86WQ0		Nuclear receptor 2C2-associated protein OS=Homo sapiens OX=9606 GN=NR2C2AP	0.662	Down	0.0057617	NR2C2AP	15.876	6.1971	17.3	1	1	1	0.453		0.338	1.022	0.952	0.947	1.271	1.531	1.608
Q96HP4		Oxidoreductase NAD-binding domain-containing protein 1 OS=Homo sapiens OX=9606 GN=OXNAD1	1.607	Up	0.0157787	OXNAD1	34.854	5.236	10.9	4	4	4	1.04	1.192	1.11	1.122	1.135	1.102	0.668	0.641	0.781
Q13595		Transformer-2 protein homolog alpha OS=Homo sapiens OX=9606 GN=TRA2A	0.583	Down	0.0095566	TRA2A	32.688	28.676	25.5	6	7	5	0.972	0.872	0.97	0.766	0.975	0.739	1.366	1.258	1.633
P33991		DNA replication licensing factor MCM4 OS=Homo sapiens OX=9606 GN=MCM4	0.432	Down	2.2098e-05	MCM4	96.557	34.96	13.6	9	11	9	0.575	0.569	0.541	0.783	0.785	0.708	1.79	1.698	1.775
P01920		HLA class II histocompatibility antigen, DQ beta 1 chain OS=Homo sapiens OX=9606 GN=HLA-DQB1	2.435	Up	9.996e-05	HLA-DQB1	29.991	21.53	25.3	8	9	8	1.359	1.51	1.591	1.017	1.06	1.166	0.472	0.411	0.449
Q8IWE2		Protein NOXP20 OS=Homo sapiens OX=9606 GN=FAM114A1	2.066	Up	0.000104807	FAM114A1	60.741	5.1751	4.6	2	2	2	1.137	1.133	1.043	1.323	1.301	1.213	0.612	0.665	0.58
O95810		Caveolae-associated protein 2 OS=Homo sapiens OX=9606 GN=CAVIN2	0.134	Down	0.0057446	CAVIN2	47.173	28.301	5.9	2	2	2	0.274	0.238	0.183	0.446	0.311	0.264	2.56	2.506	2.568
Q9NQC3		Reticulon-4 OS=Homo sapiens OX=9606 GN=RTN4	1.71	Up	0.00026406	RTN4	129.93	14.804	7.1	6	15	6	1.303	1.24	1.335	1.094	1.054	1.077	0.669	0.639	0.578
Q8NBK3		Formylglycine-generating enzyme OS=Homo sapiens OX=9606 GN=SUMF1	1.703	Up	0.00010098	SUMF1	40.556	54.727	15.5	4	9	4	1.108	1.208	1.101	1.116	1.141	1.233	0.7	0.662	0.687
Q01196		Runt-related transcription factor 1 OS=Homo sapiens OX=9606 GN=RUNX1	0.428	Down	0.0050623	RUNX1	48.736	2.8762	3.3	1	1	1	0.739	0.712	0.764	0.761	0.715	0.62	1.617	1.648	1.633
O76095		Protein JTB OS=Homo sapiens OX=9606 GN=JTB	1.627	Up	0.00149702	JTB	16.358	8.1132	8.9	1	1	1	0.977	1.201	1.125	1.146	1.122	1.296	0.788	0.725	0.677
P46926		Glucosamine-6-phosphate isomerase 1 OS=Homo sapiens OX=9606 GN=GNPDA1	2.753	Up	9.6508e-05	GNPDA1	32.668	52.547	50.9	12	26	9	1.367	1.352	1.4	1.192	1.221	1.161	0.471	0.382	0.445
Q86TI2		Dipeptidyl peptidase 9 OS=Homo sapiens OX=9606 GN=DPP9	1.571	Up	3.7928e-05	DPP9	98.262	23.945	8.5	7	10	7	1.076	1.16	1.15	1.111	1.16	1.188	0.75	0.726	0.726
Q9BZJ0		Crooked neck-like protein 1 OS=Homo sapiens OX=9606 GN=CRNKL1	0.599	Down	0.00117606	CRNKL1	100.45	19.436	9.8	8	10	8	0.896	0.943	0.932	0.907	0.801	0.737	1.319	1.369	1.394
H3BN30		Uncharacterized protein C16orf97 OS=Homo sapiens OX=9606 GN=C16orf97	1.883	Up	0.00051713	C16orf97	14.216	-2	7.9	1	1	1	1.205	1.223	1.224	1.226	1.081	1.208	0.585	0.682	0.6
Q14978		Nucleolar and coiled-body phosphoprotein 1 OS=Homo sapiens OX=9606 GN=NOLC1	0.442	Down	7.9747e-05	NOLC1	73.602	5.0296	3.9	3	4	3	0.576	0.528	0.577	0.757	0.834	0.714	1.719	1.691	1.81
P00915		Carbonic anhydrase 1 OS=Homo sapiens OX=9606 GN=CA1	0.162	Down	0.00013959	CA1	28.87	42.284	23.4	5	9	5	0.375	0.39	0.445	0.424	0.404	0.286	2.448	2.261	2.185
P12724		Eosinophil cationic protein OS=Homo sapiens OX=9606 GN=RNASE3	0.144	Down	0.0077225	RNASE3	18.385	9.5158	33.8	5	7	5	0.239	0.323	0.284	0.462	0.342	0.254	2.443	2.555	2.367
O60231		Pre-mRNA-splicing factor ATP-dependent RNA helicase DHX16 OS=Homo sapiens OX=9606 GN=DHX16	0.608	Down	0.000161359	DHX16	119.26	3.827	3.7	3	4	3	1.054	0.801	0.903	0.776	0.81	0.837	1.352	1.378	1.254
Q92686		Neurogranin OS=Homo sapiens OX=9606 GN=NRGN	0.309	Down	4.4357e-05	NRGN	7.6184	3.7251	19.2	1	2	1	0.518	0.491	0.487	0.571	0.686	0.576	2.048	1.908	1.976
P09601		Heme oxygenase 1 OS=Homo sapiens OX=9606 GN=HMOX1	1.837	Up	1.90651e-05	HMOX1	32.818	66.071	38.2	9	27	9	1.219	1.221	1.263	1.126	1.126	1.198	0.624	0.611	0.643
Q9NUM4		Transmembrane protein 106B OS=Homo sapiens OX=9606 GN=TMEM106B	1.741	Up	0.0011434	TMEM106B	31.127	6.5679	13.5	3	5	3	1.348	1.339	1.299	1.141	1.007	1.006	0.544	0.646	0.622
Q96AH8		Ras-related protein Rab-7b OS=Homo sapiens OX=9606 GN=RAB7B	2.76	Up	2.1431e-05	RAB7B	22.511	5.427	14.1	3	3	3	1.613	1.642	1.728	1.024	1.035	0.913	0.346	0.36	0.371
Q15906		Vacuolar protein sorting-associated protein 72 homolog OS=Homo sapiens OX=9606 GN=VPS72	0.656	Down	0.00074139	VPS72	40.594	1.6685	3.3	1	1	1	0.867	0.892	0.898	0.866	0.896	0.807	1.256	1.268	1.394
P22794		Protein EVI2A OS=Homo sapiens OX=9606 GN=EVI2A	0.5	Down	0.00130183	EVI2A	26.212	1.3156	3	1	1	1	0.841	0.731	0.858	0.831	0.791	0.631	1.551	1.448	1.505
P00167		Cytochrome b5 OS=Homo sapiens OX=9606 GN=CYB5A	1.83	Up	6.2676e-05	CYB5A	15.33	11.03	26.9	3	5	3	1.224	1.309	1.208	1.097	1.099	1.155	0.595	0.648	0.588
Q9NZJ6		Ubiquinone biosynthesis O-methyltransferase, mitochondrial OS=Homo sapiens OX=9606 GN=COQ3	0.529	Down	0.00121603	COQ3	41.054	1.7934	6.5	2	2	2	0.777	0.997	0.782	0.702	0.838	0.75	1.575	1.291	1.464
Q14728		Major facilitator superfamily domain-containing protein 10 OS=Homo sapiens OX=9606 GN=MFSD10	0.662	Down	0.000120816	MFSD10	48.339	11.662	9.5	4	4	4	0.854	1.035	0.966	0.849	0.848	0.782	1.242	1.238	1.263
P54803		Galactocerebrosidase OS=Homo sapiens OX=9606 GN=GALC	2.794	Up	2.0807e-05	GALC	77.063	25.262	16.2	10	18	10	1.458	1.616	1.537	1	1.058	1.024	0.346	0.359	0.398
Q9UKI9		POU domain, class 2, transcription factor 3 OS=Homo sapiens OX=9606 GN=POU2F3	0.471	Down	0.00050351	POU2F3	47.432	3.7424	5	2	2	2	0.777	0.697	0.778	0.757	0.707	0.766	1.67	1.697	1.371
P49715		CCAAT/enhancer-binding protein alpha OS=Homo sapiens OX=9606 GN=CEBPA	0.653	Down	0.0297	CEBPA	37.561	3.2813	7.5	3	3	3	0.972	0.887	1.043	0.839	0.924	0.708	1.064	1.506	1.216
Q15052		Rho guanine nucleotide exchange factor 6 OS=Homo sapiens OX=9606 GN=ARHGEF6	0.639	Down	2.6516e-06	ARHGEF6	87.498	144.05	33.2	21	31	17	0.811	0.747	0.746	0.885	0.918	0.879	1.396	1.396	1.408
Q9NY15		Stabilin-1 OS=Homo sapiens OX=9606 GN=STAB1	3.777	Up	1.5706e-06	STAB1	275.48	323.31	35.8	66	110	66	1.101	1.122	1.089	1.403	1.412	1.446	0.359	0.402	0.367
P06681		Complement C2 OS=Homo sapiens OX=9606 GN=C2	3.228	Up	0.00010369	C2	83.267	3.5232	2.9	2	2	2	1.162	1.248	1.368	1.276	1.327	1.387	0.376	0.474	0.386
Q6I9Y2		THO complex subunit 7 homolog OS=Homo sapiens OX=9606 GN=THOC7	0.634	Down	5.9742e-05	THOC7	23.743	11.845	28.4	7	7	7	0.901	0.892	0.962	0.829	0.859	0.797	1.339	1.276	1.305
Q17RC7		Exocyst complex component 3-like protein 4 OS=Homo sapiens OX=9606 GN=EXOC3L4	1.59	Up	0.0086629	EXOC3L4	79.895	1.5087	1.2	1	1	1	1.342	1.32	1.467	0.872	1.104	1.06	0.574	0.713	0.622
P23368		NAD-dependent malic enzyme, mitochondrial OS=Homo sapiens OX=9606 GN=ME2	1.943	Up	2.2379e-06	ME2	65.443	127.37	32.4	18	42	18	1.301	1.374	1.328	1.056	1.091	1.099	0.554	0.544	0.573
P16435		NADPH--cytochrome P450 reductase OS=Homo sapiens OX=9606 GN=POR	1.621	Up	0.000103285	POR	76.689	66.225	24.4	20	32	20	1.366	1.46	1.432	0.928	1.011	1.004	0.623	0.591	0.601
P26885		Peptidyl-prolyl cis-trans isomerase FKBP2 OS=Homo sapiens OX=9606 GN=FKBP2	1.568	Up	9.5796e-05	FKBP2	15.649	12.236	24.6	5	9	5	1.26	1.293	1.257	1.046	1.06	1.024	0.701	0.649	0.646
Q9BZZ5		Apoptosis inhibitor 5 OS=Homo sapiens OX=9606 GN=API5	0.642	Down	1.81191e-05	API5	59.004	34.282	19.1	10	17	10	0.86	0.858	0.824	0.858	0.851	0.865	1.372	1.293	1.344
Q9UBT2		SUMO-activating enzyme subunit 2 OS=Homo sapiens OX=9606 GN=UBA2	0.663	Down	3.7283e-05	UBA2	71.223	73.652	20.5	11	16	11	0.878	0.836	0.815	0.849	0.889	0.872	1.343	1.317	1.275
Q93091		Ribonuclease K6 OS=Homo sapiens OX=9606 GN=RNASE6	2.195	Up	0.000142449	RNASE6	17.196	13.076	24.7	3	8	3	1.212	1.385	1.303	1.193	1.122	1.214	0.537	0.582	0.489
Q9BUH6		Protein PAXX OS=Homo sapiens OX=9606 GN=PAXX	0.655	Down	0.00189917	PAXX	21.639	38.865	34.8	5	7	5	0.864	0.883	0.859	0.944	0.85	0.834	1.282	1.274	1.456
P12955		Xaa-Pro dipeptidase OS=Homo sapiens OX=9606 GN=PEPD	1.968	Up	7.9859e-05	PEPD	54.548	94.062	28	13	23	13	1.109	1.09	1.067	1.252	1.283	1.226	0.626	0.6	0.685
O60547		GDP-mannose 4,6 dehydratase OS=Homo sapiens OX=9606 GN=GMDS	0.636	Down	3.8357e-05	GMDS	41.949	25.503	18.3	6	8	6	0.822	0.836	0.839	0.865	0.861	0.876	1.407	1.307	1.379
Q9P289		Serine/threonine-protein kinase 26 OS=Homo sapiens OX=9606 GN=STK26	0.514	Down	2.1469e-05	STK26	46.528	30.504	25.7	11	14	4	0.699	0.725	0.726	0.828	0.795	0.766	1.606	1.54	1.504
Q9ULK4		Mediator of RNA polymerase II transcription subunit 23 OS=Homo sapiens OX=9606 GN=MED23	0.537	Down	0.00042432	MED23	156.47	5.1746	3.6	5	6	5	0.845	0.914	0.893	0.747	0.755	0.784	1.423	1.554	1.281
Q14980		Nuclear mitotic apparatus protein 1 OS=Homo sapiens OX=9606 GN=NUMA1	0.595	Down	1.69371e-05	NUMA1	238.26	323.31	32.7	58	77	58	0.841	0.859	0.862	0.833	0.833	0.785	1.374	1.384	1.362
Q8WX92		Negative elongation factor B OS=Homo sapiens OX=9606 GN=NELFB	0.664	Down	0.00143853	NELFB	65.697	14.308	14.7	8	10	8	0.87	0.829	0.951	0.929	0.798	0.859	1.374	1.254	1.268
Q6PD62		RNA polymerase-associated protein CTR9 homolog OS=Homo sapiens OX=9606 GN=CTR9	0.665	Down	0.00059986	CTR9	133.5	22.225	10.5	10	10	10	0.929	0.916	0.85	0.863	0.805	0.859	1.218	1.357	1.227
Q9H3U5		Major facilitator superfamily domain-containing protein 1 OS=Homo sapiens OX=9606 GN=MFSD1	1.755	Up	0.00036202	MFSD1	51.208	9.5341	4.9	2	3	2	1.56	1.569	1.532	0.941	0.883	0.969	0.576	0.51	0.505
O60264		SWI/SNF-related matrix-associated actin-dependent regulator of chromatin subfamily A member 5 OS=Homo sapiens OX=9606 GN=SMARCA5	0.568	Down	1.96133e-05	SMARCA5	121.9	47.511	18.1	19	22	19	0.804	0.818	0.873	0.828	0.781	0.784	1.371	1.4	1.443
Q96SQ9		Cytochrome P450 2S1 OS=Homo sapiens OX=9606 GN=CYP2S1	2.164	Up	4.2707e-05	CYP2S1	55.816	24.884	13.3	6	11	6	1.333	1.356	1.505	1.047	1.022	1.158	0.487	0.51	0.494
Q9Y2W6		Tudor and KH domain-containing protein OS=Homo sapiens OX=9606 GN=TDRKH	2.322	Up	1.64054e-05	TDRKH	62.045	4.389	3.9	2	2	2	1.149	1.183	1.215	1.23	1.26	1.332	0.572	0.531	0.543
Q15642		Cdc42-interacting protein 4 OS=Homo sapiens OX=9606 GN=TRIP10	2.204	Up	0.000140595	TRIP10	68.351	8.9871	6.3	4	5	4	1.227	1.279	1.27	1.211	1.077	1.272	0.52	0.565	0.53
Q9H2K0		Translation initiation factor IF-3, mitochondrial OS=Homo sapiens OX=9606 GN=MTIF3	1.58	Up	0.0081355	MTIF3	31.725	5.0545	8.6	3	3	3	1.099	1.13	1.273	1.136	1.077	1.197	0.832	0.717	0.609
P49321		Nuclear autoantigenic sperm protein OS=Homo sapiens OX=9606 GN=NASP	0.56	Down	2.2151e-05	NASP	85.237	59.783	22.5	16	24	16	0.774	0.758	0.753	0.873	0.821	0.801	1.5	1.472	1.487
O00625		Pirin OS=Homo sapiens OX=9606 GN=PIR	5.765	Up	1.51872e-05	PIR	32.113	10.445	11	3	6	3	1.214	1.202	1.304	1.419	1.493	1.573	0.231	0.272	0.275
P37108		Signal recognition particle 14 kDa protein OS=Homo sapiens OX=9606 GN=SRP14	0.47	Down	0.00086098	SRP14	14.57	10.042	22.1	4	4	4	0.893	0.882	0.829	0.749	0.761	0.595	1.584	1.439	1.458
Q08AM6		Protein VAC14 homolog OS=Homo sapiens OX=9606 GN=VAC14	1.639	Up	8.2001e-05	VAC14	87.972	108.44	26.3	17	24	17	1.153	1.161	1.174	1.163	1.124	1.141	0.658	0.721	0.713
Q01105		Protein SET OS=Homo sapiens OX=9606 GN=SET	0.609	Down	0.0023555	SET	33.488	12.329	21.7	6	11	6	0.795	0.738	0.794	0.827	0.844	0.896	1.408	1.4	1.407
Q5VT66		Mitochondrial amidoxime-reducing component 1 OS=Homo sapiens OX=9606 GN=MARC1	0.469	Down	4.004e-05	MARC1	37.499	9.5696	10.1	3	3	3	0.744	0.744	0.733	0.787	0.732	0.705	1.542	1.554	1.65
P17927		Complement receptor type 1 OS=Homo sapiens OX=9606 GN=CR1	0.458	Down	1.94282e-05	CR1	223.66	30.268	9	9	9	9	0.704	0.73	0.661	0.77	0.755	0.726	1.705	1.551	1.657
P12268		Inosine-5'-monophosphate dehydrogenase 2 OS=Homo sapiens OX=9606 GN=IMPDH2	0.646	Down	0.00061713	IMPDH2	55.804	54.912	31.9	12	20	12	0.866	0.829	0.869	0.906	0.847	0.808	1.243	1.361	1.358
P08174		Complement decay-accelerating factor OS=Homo sapiens OX=9606 GN=CD55	0.225	Down	0.0020226	CD55	41.4	25.73	16.3	6	7	6	0.422	0.461	0.405	0.549	0.5	0.436	2.219	2.226	2.165
P50416		Carnitine O-palmitoyltransferase 1, liver isoform OS=Homo sapiens OX=9606 GN=CPT1A	0.577	Down	1.94902e-05	CPT1A	88.367	72.197	21.5	15	23	15	0.94	0.947	0.907	0.798	0.745	0.761	1.304	1.33	1.356
P61769		Beta-2-microglobulin OS=Homo sapiens OX=9606 GN=B2M	2.908	Up	5.6901e-05	B2M	13.714	5.3641	16.8	2	4	2	1.261	1.123	1.153	1.435	1.299	1.311	0.419	0.487	0.485
P00492		Hypoxanthine-guanine phosphoribosyltransferase OS=Homo sapiens OX=9606 GN=HPRT1	0.635	Down	1.53095e-05	HPRT1	24.579	36.285	34.4	6	13	6	0.822	0.831	0.809	0.861	0.864	0.85	1.314	1.388	1.354
Q8NHU6		Tudor domain-containing protein 7 OS=Homo sapiens OX=9606 GN=TDRD7	0.663	Down	0.00028443	TDRD7	123.58	13.037	7	8	8	8	0.769	0.798	0.799	0.887	0.95	0.902	1.424	1.403	1.302
P28340		DNA polymerase delta catalytic subunit OS=Homo sapiens OX=9606 GN=POLD1	0.544	Down	0.000104168	POLD1	123.63	15.846	8.4	9	9	9	0.759	0.753	0.78	0.84	0.843	0.754	1.448	1.53	1.505
Q8IYB3		Serine/arginine repetitive matrix protein 1 OS=Homo sapiens OX=9606 GN=SRRM1	0.492	Down	2.4435e-05	SRRM1	102.33	4.4684	3.8	3	6	3	0.728	0.75	0.723	0.775	0.784	0.727	1.62	1.528	1.497
Q99590		Protein SCAF11 OS=Homo sapiens OX=9606 GN=SCAF11	0.503	Down	0.000162753	SCAF11	164.65	16.635	3.1	4	5	4	0.686	0.723	0.749	0.768	0.829	0.759	1.621	1.433	1.628
Q9HAV0		Guanine nucleotide-binding protein subunit beta-4 OS=Homo sapiens OX=9606 GN=GNB4	1.921	Up	0.00168326	GNB4	37.567	53.735	31.8	11	25	6	1.294	1.377	1.296	1.108	0.909	1.114	0.536	0.495	0.599
P49913		Cathelicidin antimicrobial peptide OS=Homo sapiens OX=9606 GN=CAMP	0.068	Down	0.03062	CAMP	19.301	3.3229	7.6	1	1	1	0.104	0.111	0.102	0.29	0.237	0.056	2.982	2.702	2.827
P0DP25		Calmodulin-3 OS=Homo sapiens OX=9606 GN=CALM3	1.559	Up	0.000104301	CALM3	16.837	128.29	49.7	9	41	9	1.064	1.131	1.161	1.095	1.152	1.196	0.745	0.748	0.716
P62820		Ras-related protein Rab-1A OS=Homo sapiens OX=9606 GN=RAB1A	1.558	Up	3.819e-05	RAB1A	22.677	49.829	65.9	12	40	6	1.269	1.344	1.34	1.025	0.994	1.054	0.639	0.669	0.664
Q03519		Antigen peptide transporter 2 OS=Homo sapiens OX=9606 GN=TAP2	1.585	Up	0.00031509	TAP2	75.663	25.202	14.1	10	14	9	1.101	1.171	1.14	1.155	1.119	1.124	0.763	0.668	0.713
P53350		Serine/threonine-protein kinase PLK1 OS=Homo sapiens OX=9606 GN=PLK1	1.859	Up	0.00117671	PLK1	68.254	2.3385	4.1	2	2	2	1.157	1.045	1.077	1.236	1.207	1.296	0.64	0.768	0.603
Q9NXJ5		Pyroglutamyl-peptidase 1 OS=Homo sapiens OX=9606 GN=PGPEP1	3.157	Up	0.00027552	PGPEP1	23.138	1.6207	3.8	1	2	1	0.987	1.18	1.212	1.486	1.335	1.438	0.525	0.384	0.44
P84085		ADP-ribosylation factor 5 OS=Homo sapiens OX=9606 GN=ARF5	0.635	Down	0.00164172	ARF5	20.529	45.809	45	8	25	4	0.884	0.839	0.859	0.93	0.867	0.77	1.353	1.288	1.404
O94888		UBX domain-containing protein 7 OS=Homo sapiens OX=9606 GN=UBXN7	0.643	Down	0.00163842	UBXN7	54.862	17.311	22.3	9	9	9	0.865	0.814	0.743	0.963	0.81	0.822	1.395	1.308	1.33
O60333		Kinesin-like protein KIF1B OS=Homo sapiens OX=9606 GN=KIF1B	1.58	Up	0.00195523	KIF1B	204.47	13.905	4.8	9	9	5	1.069	1.138	1.094	1.229	1.124	1.166	0.831	0.702	0.694
Q92597		Protein NDRG1 OS=Homo sapiens OX=9606 GN=NDRG1	0.455	Down	0.00046144	NDRG1	42.835	10.957	15	4	6	4	0.754	0.872	0.63	0.71	0.811	0.652	1.581	1.486	1.707
A1A4S6		Rho GTPase-activating protein 10 OS=Homo sapiens OX=9606 GN=ARHGAP10	2.052	Up	7.7949e-05	ARHGAP10	89.374	6.8936	3.6	2	2	2	1.256	1.144	1.226	1.226	1.192	1.21	0.559	0.64	0.569
P28676		Grancalcin OS=Homo sapiens OX=9606 GN=GCA	0.382	Down	4.6799e-06	GCA	24.01	28.182	27.6	5	9	5	0.449	0.531	0.474	0.68	0.736	0.711	1.946	1.841	1.785
Q13148		TAR DNA-binding protein 43 OS=Homo sapiens OX=9606 GN=TARDBP	0.618	Down	0.00087975	TARDBP	44.739	15.735	12.3	5	8	5	0.91	0.859	0.855	0.828	0.85	0.809	1.344	1.34	1.343
Q9H2L5		Ras association domain-containing protein 4 OS=Homo sapiens OX=9606 GN=RASSF4	1.594	Up	0.0184188	RASSF4	36.748	2.2119	10.9	3	4	2	0.902	0.932	0.944	1.392	1.138	1.323	0.799	0.958	0.66
P16403	1	Histone H1.2 OS=Homo sapiens OX=9606 GN=HIST1H1C	4.023	Up	1.51976e-05	HIST1H1C	21.364	8.3859	19.2	4	6	3	1.697	1.77	1.723	1.013	0.975	0.961	0.236	0.229	0.268
P80511		Protein S100-A12 OS=Homo sapiens OX=9606 GN=S100A12	0.117	Down	0.0073767	S100A12	10.575	3.6682	26.1	3	5	3	0.26	0.353	0.293	0.334	0.362	0.199	2.636	2.527	2.497
P02730		Band 3 anion transport protein OS=Homo sapiens OX=9606 GN=SLC4A1	0.307	Down	0.00021745	SLC4A1	101.79	2.6381	1.4	1	2	1	0.612	0.533	0.662	0.647	0.572	0.535	1.69	2.17	1.845
Q9HBA0		Transient receptor potential cation channel subfamily V member 4 OS=Homo sapiens OX=9606 GN=TRPV4	2.044	Up	0.0034593	TRPV4	98.28	2.4087	1.5	1	1	1	1.161	1.41	1.261	1.082	1.057	1.362	0.591	0.638	0.484
Q9BV57		1,2-dihydroxy-3-keto-5-methylthiopentene dioxygenase OS=Homo sapiens OX=9606 GN=ADI1	1.776	Up	0.0067045	ADI1	21.498	9.3619	29.6	4	5	4	0.98	0.931	0.942	1.374	1.164	1.468	0.771	0.853	0.632
O95716		Ras-related protein Rab-3D OS=Homo sapiens OX=9606 GN=RAB3D	0.334	Down	1.7953e-06	RAB3D	24.267	28.248	32.4	7	10	6	0.571	0.644	0.596	0.591	0.641	0.634	1.892	1.893	1.799
P43490		Nicotinamide phosphoribosyltransferase OS=Homo sapiens OX=9606 GN=NAMPT	1.812	Up	0.00053896	NAMPT	55.52	69.69	33.4	15	19	15	1.114	1.239	1.205	1.137	1.11	1.252	0.592	0.645	0.694
O75494		Serine/arginine-rich splicing factor 10 OS=Homo sapiens OX=9606 GN=SRSF10	0.621	Down	0.000176449	SRSF10	31.3	21.004	12.6	3	4	3	0.893	0.853	0.831	0.87	0.811	0.797	1.332	1.276	1.381
Q9NPJ3		Acyl-coenzyme A thioesterase 13 OS=Homo sapiens OX=9606 GN=ACOT13	2.337	Up	4.3521e-05	ACOT13	14.96	13.169	15.7	2	6	2	1.391	1.438	1.383	1.147	1.136	1.092	0.481	0.446	0.517
Q9UKM9		RNA-binding protein Raly OS=Homo sapiens OX=9606 GN=RALY	0.635	Down	0.00040362	RALY	32.463	23.264	27.5	10	16	10	0.956	0.908	0.872	0.86	0.793	0.766	1.328	1.255	1.225
Q9BXD5		N-acetylneuraminate lyase OS=Homo sapiens OX=9606 GN=NPL	6.017	Up	1.67867e-05	NPL	35.162	80.38	34.1	10	25	10	1.404	1.433	1.436	1.242	1.297	1.348	0.193	0.211	0.242
Q8ND30		Liprin-beta-2 OS=Homo sapiens OX=9606 GN=PPFIBP2	1.524	Up	0.000196595	PPFIBP2	98.543	14.258	8.8	7	10	7	1.29	1.173	1.285	1.145	1.093	1.143	0.742	0.702	0.774
Q8TCT9		Minor histocompatibility antigen H13 OS=Homo sapiens OX=9606 GN=HM13	1.767	Up	0.00061831	HM13	41.488	47.983	17.8	6	9	6	1.319	1.308	1.276	1.008	1.128	1.125	0.587	0.672	0.587
Q9NQ34		Transmembrane protein 9B OS=Homo sapiens OX=9606 GN=TMEM9B	1.56	Up	2.684e-06	TMEM9B	22.531	2.2849	5.1	1	1	1	1.207	1.204	1.226	1.115	1.075	1.11	0.715	0.697	0.704
P17275		Transcription factor jun-B OS=Homo sapiens OX=9606 GN=JUNB	0.452	Down	5.9936e-05	JUNB	35.879	5.3446	9.2	2	2	2	0.639	0.622	0.65	0.762	0.796	0.717	1.613	1.788	1.627
Q32MZ4		Leucine-rich repeat flightless-interacting protein 1 OS=Homo sapiens OX=9606 GN=LRRFIP1	0.65	Down	1.6248e-06	LRRFIP1	89.252	220.34	24.4	19	42	18	0.767	0.761	0.754	0.905	0.897	0.9	1.416	1.363	1.377
Q8WXA9		Splicing regulatory glutamine/lysine-rich protein 1 OS=Homo sapiens OX=9606 GN=SREK1	0.621	Down	6.4795e-05	SREK1	59.38	30.065	9.1	4	6	4	0.928	0.885	0.899	0.833	0.838	0.809	1.3	1.294	1.401
Q13952		Nuclear transcription factor Y subunit gamma OS=Homo sapiens OX=9606 GN=NFYC	0.409	Down	3.0239e-06	NFYC	50.302	11.28	6.3	3	4	3	0.629	0.706	0.696	0.679	0.729	0.68	1.677	1.668	1.754
P02775		Platelet basic protein OS=Homo sapiens OX=9606 GN=PPBP	0.22	Down	0.00067899	PPBP	13.894	5.655	27.3	3	3	3	0.422	0.416	0.393	0.594	0.51	0.355	2.104	2.435	2.081
P35269		General transcription factor IIF subunit 1 OS=Homo sapiens OX=9606 GN=GTF2F1	0.646	Down	8.2299e-05	GTF2F1	58.24	6.1898	4.4	2	2	2	0.825	0.732	0.855	0.928	0.851	0.869	1.381	1.368	1.349
Q16512		Serine/threonine-protein kinase N1 OS=Homo sapiens OX=9606 GN=PKN1	0.665	Down	4.8197e-06	PKN1	103.93	67.313	22.1	18	22	18	0.749	0.764	0.801	0.937	0.906	0.904	1.354	1.385	1.394
Q8NCC3		Group XV phospholipase A2 OS=Homo sapiens OX=9606 GN=PLA2G15	2.792	Up	2.4017e-06	PLA2G15	46.657	29.281	18.2	6	14	6	1.428	1.449	1.437	1.105	1.161	1.118	0.394	0.426	0.392
O75475		PC4 and SFRS1-interacting protein OS=Homo sapiens OX=9606 GN=PSIP1	0.41	Down	2.5284e-07	PSIP1	60.103	10.75	10.8	6	8	5	0.689	0.741	0.719	0.692	0.687	0.675	1.633	1.672	1.71
P39880		Homeobox protein cut-like 1 OS=Homo sapiens OX=9606 GN=CUX1	0.376	Down	1.97735e-05	CUX1	164.19	5.2402	6.4	9	9	3	0.788	0.679	0.7	0.682	0.643	0.616	1.622	1.774	1.77
O43390		Heterogeneous nuclear ribonucleoprotein R OS=Homo sapiens OX=9606 GN=HNRNPR	0.615	Down	6.9188e-07	HNRNPR	70.942	84.265	35.4	19	39	13	0.933	0.943	0.954	0.802	0.813	0.829	1.335	1.314	1.328
Q6UUV9		CREB-regulated transcription coactivator 1 OS=Homo sapiens OX=9606 GN=CRTC1	0.652	Down	0.00075782	CRTC1	67.299	9.0073	5	3	3	3	0.591	0.731	0.643	0.987	0.935	0.913	1.338	1.484	1.525
Q8IV20		Laccase domain-containing protein 1 OS=Homo sapiens OX=9606 GN=LACC1	3.61	Up	7.536e-05	LACC1	47.78	38.433	19.3	6	6	6	1.175	1.293	1.165	1.378	1.451	1.38	0.339	0.389	0.438
P43003		Excitatory amino acid transporter 1 OS=Homo sapiens OX=9606 GN=SLC1A3	2.206	Up	0.038084	SLC1A3	59.572	2.803	2.2	1	2	1	1.487	1.678	1.705	1.06	1.036	0.789	0.532	0.532	0.244
P02786		Transferrin receptor protein 1 OS=Homo sapiens OX=9606 GN=TFRC	1.995	Up	1.66569e-05	TFRC	84.87	105.37	33.4	22	38	22	1.994	2.184	2.126	0.62	0.64	0.593	0.319	0.305	0.305
Q96G46		tRNA-dihydrouridine(47) synthase [NAD(P)(+)]-like OS=Homo sapiens OX=9606 GN=DUS3L	0.651	Down	0.00197522	DUS3L	72.593	9.3849	6	4	4	4	0.825	0.856	0.801	0.948	0.841	0.796	1.247	1.38	1.343
Q27J81		Inverted formin-2 OS=Homo sapiens OX=9606 GN=INF2	1.836	Up	5.8495e-05	INF2	135.62	39.363	11.4	12	14	12	1.193	1.27	1.215	1.168	1.13	1.218	0.607	0.645	0.663
Q9BVP2		Guanine nucleotide-binding protein-like 3 OS=Homo sapiens OX=9606 GN=GNL3	1.51	Up	0.0132768	GNL3	61.992	3.9414	3.3	2	2	2	1.192	1.183	1.158	1.095	1.111	1.115	0.805	0.694	0.701
P67775		Serine/threonine-protein phosphatase 2A catalytic subunit alpha isoform OS=Homo sapiens OX=9606 GN=PPP2CA	0.644	Down	0.00153718	PPP2CA	35.594	163.55	52.4	13	24	2	0.914	0.911	0.899	0.934	0.808	0.81	1.332	1.388	1.245
P15104		Glutamine synthetase OS=Homo sapiens OX=9606 GN=GLUL	4.355	Up	3.5429e-08	GLUL	42.064	74.812	32.7	12	19	12	1.464	1.435	1.514	1.191	1.254	1.226	0.282	0.279	0.282
P05413		Fatty acid-binding protein, heart OS=Homo sapiens OX=9606 GN=FABP3	3.363	Up	5.7681e-05	FABP3	14.858	12.952	42.9	6	8	6	1.336	1.282	1.471	1.198	1.179	1.305	0.331	0.358	0.406
Q9NRV9		Heme-binding protein 1 OS=Homo sapiens OX=9606 GN=HEBP1	2.462	Up	1.72169e-05	HEBP1	21.097	24.677	53.4	8	18	8	1.318	1.359	1.348	1.168	1.153	1.108	0.492	0.441	0.46
O94925		Glutaminase kidney isoform, mitochondrial OS=Homo sapiens OX=9606 GN=GLS	1.899	Up	2.3254e-05	GLS	73.46	30.635	17	9	13	9	1.329	1.325	1.394	1.15	1.1	1.144	0.574	0.587	0.626
Q9NTJ3		Structural maintenance of chromosomes protein 4 OS=Homo sapiens OX=9606 GN=SMC4	0.418	Down	1.7595e-05	SMC4	147.18	26.899	7	8	9	8	0.581	0.564	0.536	0.773	0.724	0.729	1.764	1.869	1.697
Q5U3C3		Transmembrane protein 164 OS=Homo sapiens OX=9606 GN=TMEM164	0.474	Down	0.0086382	TMEM164	33.507	13.028	6.1	1	1	1	1.206	1.231	1.087	0.601	0.699	0.513	1.446	0.978	1.402
Q16864		V-type proton ATPase subunit F OS=Homo sapiens OX=9606 GN=ATP6V1F	1.952	Up	0.00021726	ATP6V1F	13.37	17.646	49.6	6	10	6	1.25	1.193	1.215	1.135	1.186	1.228	0.559	0.658	0.601
O14545		TRAF-type zinc finger domain-containing protein 1 OS=Homo sapiens OX=9606 GN=TRAFD1	0.576	Down	1.78556e-05	TRAFD1	64.84	31.912	17	9	12	9	0.657	0.661	0.665	0.863	0.895	0.834	1.486	1.527	1.487
Q9BZZ2		Sialoadhesin OS=Homo sapiens OX=9606 GN=SIGLEC1	3.088	Up	0.00032466	SIGLEC1	182.62	154.93	23.3	29	37	29	1.294	1.327	1.353	1.252	1.192	1.299	0.344	0.39	0.478
Q9NQS5		G-protein coupled receptor 84 OS=Homo sapiens OX=9606 GN=GPR84	1.787	Up	3.5738e-05	GPR84	43.705	3.1668	2.3	1	1	1	1.17	1.121	1.182	1.146	1.21	1.209	0.642	0.662	0.691
P62266		40S ribosomal protein S23 OS=Homo sapiens OX=9606 GN=RPS23	0.612	Down	0.000161162	RPS23	15.807	10.408	21.7	4	7	4	0.835	0.892	0.934	0.847	0.853	0.77	1.379	1.316	1.338
Q96QA5		Gasdermin-A OS=Homo sapiens OX=9606 GN=GSDMA	3.357	Up	0.000100327	GSDMA	49.364	2.7016	4.5	2	3	2	1.323	1.338	1.563	1.09	1.235	1.368	0.367	0.34	0.393
Q9NNX6		CD209 antigen OS=Homo sapiens OX=9606 GN=CD209	4.551	Up	2.1297e-06	CD209	45.774	29.057	27.5	5	8	5	0.991	0.951	0.932	1.657	1.604	1.74	0.394	0.354	0.351
Q96N67		Dedicator of cytokinesis protein 7 OS=Homo sapiens OX=9606 GN=DOCK7	1.976	Up	2.2244e-05	DOCK7	242.56	31.375	7.5	13	16	11	1.311	1.368	1.311	1.108	1.107	1.046	0.524	0.56	0.566
O95685		Protein phosphatase 1 regulatory subunit 3D OS=Homo sapiens OX=9606 GN=PPP1R3D	0.663	Down	0.00171528	PPP1R3D	32.559	9.0181	20.4	5	7	5	0.834	0.713	0.812	0.917	0.879	0.916	1.336	1.502	1.254
Q99685		Monoglyceride lipase OS=Homo sapiens OX=9606 GN=MGLL	3.087	Up	0.00066354	MGLL	33.261	11.699	23.1	5	7	5	1.496	1.681	1.588	0.922	1.082	1.216	0.405	0.301	0.337
Q92541		RNA polymerase-associated protein RTF1 homolog OS=Homo sapiens OX=9606 GN=RTF1	0.623	Down	4.6225e-06	RTF1	80.313	34.764	12.3	9	11	9	0.833	0.77	0.816	0.883	0.868	0.839	1.379	1.407	1.374
P53611		Geranylgeranyl transferase type-2 subunit beta OS=Homo sapiens OX=9606 GN=RABGGTB	1.518	Up	0.00035797	RABGGTB	36.924	19.732	13	4	5	4	1.034	1.056	1.035	1.091	1.193	1.229	0.773	0.758	0.783
Q9Y2R0		Cytochrome c oxidase assembly factor 3 homolog, mitochondrial OS=Homo sapiens OX=9606 GN=COA3	1.605	Up	0.00049852	COA3	11.731	7.8788	35.8	4	6	4	1.247	1.147	1.351	1.053	1.134	1.014	0.7	0.668	0.627
P09525		Annexin A4 OS=Homo sapiens OX=9606 GN=ANXA4	1.529	Up	3.4624e-06	ANXA4	35.882	95.076	44.5	13	28	13	1.111	1.11	1.151	1.142	1.131	1.176	0.763	0.747	0.745
Q8N0X4		Citramalyl-CoA lyase, mitochondrial OS=Homo sapiens OX=9606 GN=CLYBL	2.16	Up	0.000100985	CLYBL	37.359	13.685	15.6	5	5	5	1.135	1.217	1.258	1.147	1.226	1.319	0.561	0.602	0.546
P33992		DNA replication licensing factor MCM5 OS=Homo sapiens OX=9606 GN=MCM5	0.4	Down	0.00033712	MCM5	82.285	32.245	20.2	12	14	12	0.598	0.533	0.553	0.78	0.768	0.615	1.743	1.771	1.887
Q02878		60S ribosomal protein L6 OS=Homo sapiens OX=9606 GN=RPL6	0.437	Down	2.2764e-06	RPL6	32.728	25.722	29.2	11	16	11	0.793	0.937	0.858	0.699	0.704	0.653	1.577	1.552	1.572
P13760		HLA class II histocompatibility antigen, DRB1-4 beta chain OS=Homo sapiens OX=9606 GN=HLA-DRB1	2.597	Up	1.62868e-05	HLA-DRB1	30.112	104.68	48.5	12	33	4	1.542	1.601	1.502	0.992	1.088	1.054	0.384	0.406	0.417
O15553		Pyrin OS=Homo sapiens OX=9606 GN=MEFV	0.245	Down	0.000179319	MEFV	86.443	21.15	7.6	6	8	6	0.436	0.373	0.351	0.543	0.599	0.43	2.023	2.098	2.301
O60216		Double-strand-break repair protein rad21 homolog OS=Homo sapiens OX=9606 GN=RAD21	0.582	Down	0.00104352	RAD21	71.689	49.787	16.8	10	12	10	0.909	0.903	0.883	0.887	0.766	0.73	1.391	1.296	1.406
P24158		Myeloblastin OS=Homo sapiens OX=9606 GN=PRTN3	0.269	Down	0.00035703	PRTN3	27.807	23.907	16.8	3	4	3	0.504	0.412	0.406	0.677	0.537	0.467	2.089	1.918	2.246
P30043		Flavin reductase (NADPH) OS=Homo sapiens OX=9606 GN=BLVRB	1.7	Up	4.4271e-06	BLVRB	22.119	71.276	59.7	10	32	10	1.185	1.142	1.17	1.152	1.138	1.137	0.656	0.664	0.696
P33681		T-lymphocyte activation antigen CD80 OS=Homo sapiens OX=9606 GN=CD80	1.51	Up	0.042619	CD80	33.048	7.641	6.6	1	1	1	1.249	0.881	1.297	1.123	1.25	1.012	0.571	0.888	0.783
Q14289		Protein-tyrosine kinase 2-beta OS=Homo sapiens OX=9606 GN=PTK2B	0.474	Down	2.5844e-06	PTK2B	115.87	100.69	25.4	23	28	23	0.727	0.714	0.733	0.756	0.769	0.723	1.601	1.54	1.606
Q14956		Transmembrane glycoprotein NMB OS=Homo sapiens OX=9606 GN=GPNMB	5.872	Up	6.9701e-07	GPNMB	63.922	52.477	17.3	8	17	8	1.843	2.007	1.894	0.909	0.951	0.929	0.154	0.151	0.17
Q8NFC6		Biorientation of chromosomes in cell division protein 1-like 1 OS=Homo sapiens OX=9606 GN=BOD1L1	0.513	Down	8.1543e-05	BOD1L1	330.46	19.462	3.6	9	10	9	0.763	0.746	0.728	0.781	0.764	0.833	1.646	1.498	1.495
Q14185		Dedicator of cytokinesis protein 1 OS=Homo sapiens OX=9606 GN=DOCK1	1.853	Up	0.043981	DOCK1	215.34	2.1771	0.9	2	2	1	1.205	1.242	1.138	1.299	1.103	1.118	0.393	0.692	0.815
Q8N884		Cyclic GMP-AMP synthase OS=Homo sapiens OX=9606 GN=CGAS	0.533	Down	1.63955e-05	CGAS	58.814	6.228	5.9	3	3	3	0.722	0.725	0.662	0.832	0.817	0.788	1.493	1.499	1.579
Q86TI0		TBC1 domain family member 1 OS=Homo sapiens OX=9606 GN=TBC1D1	0.587	Down	2.1102e-05	TBC1D1	133.08	21.326	10	10	10	10	0.882	0.746	0.683	0.839	0.819	0.882	1.429	1.429	1.466
O14874		[3-methyl-2-oxobutanoate dehydrogenase [lipoamide]] kinase, mitochondrial OS=Homo sapiens OX=9606 GN=BCKDK	2.255	Up	0.00095652	BCKDK	46.36	19.766	11.2	3	4	3	1.413	1.393	1.437	1.049	0.996	1.015	0.409	0.54	0.408
Q96P53		WD repeat and FYVE domain-containing protein 2 OS=Homo sapiens OX=9606 GN=WDFY2	0.504	Down	0.0034352	WDFY2	45.154	10.919	3.2	1	1	1	0.764	0.719	0.758	0.895	0.789	0.637	1.42	1.499	1.688
P05106		Integrin beta-3 OS=Homo sapiens OX=9606 GN=ITGB3	0.171	Down	0.0042218	ITGB3	87.057	88.557	18.9	13	16	13	0.386	0.379	0.431	0.444	0.436	0.312	2.39	2.269	2.294
Q9TQE0		HLA class II histocompatibility antigen, DRB1-9 beta chain OS=Homo sapiens OX=9606 GN=HLA-DRB1	3.486	Up	0.0041837	HLA-DRB1	29.826	11.559	39.8	11	29	3	1.358	1.348	1.33	1.241	1.244	1.29	0.38	0.306	0.397
P13686		Tartrate-resistant acid phosphatase type 5 OS=Homo sapiens OX=9606 GN=ACP5	2.002	Up	0.0104409	ACP5	36.598	32.592	23.4	5	14	5	1.801	1.979	2.021	0.72	0.786	0.798	0.282	0.39	0.479
P42166		Lamina-associated polypeptide 2, isoform alpha OS=Homo sapiens OX=9606 GN=TMPO	0.322	Down	1.85147e-05	TMPO	75.491	177.91	32.6	17	26	10	0.512	0.472	0.542	0.649	0.67	0.582	1.912	2.039	1.95
P54802		Alpha-N-acetylglucosaminidase OS=Homo sapiens OX=9606 GN=NAGLU	1.924	Up	0.00020495	NAGLU	82.265	61.989	15.5	8	13	8	1.323	1.353	1.353	1.017	0.996	1.087	0.499	0.58	0.532
Q8TD55		Pleckstrin homology domain-containing family O member 2 OS=Homo sapiens OX=9606 GN=PLEKHO2	1.513	Up	0.0011166	PLEKHO2	53.349	57.614	36.9	15	27	15	1.066	1.061	1.087	1.134	1.173	1.139	0.694	0.821	0.762
Q9NVH0		Exonuclease 3'-5' domain-containing protein 2 OS=Homo sapiens OX=9606 GN=EXD2	1.826	Up	0.00113513	EXD2	70.352	3.5178	6	4	4	4	1.242	1.154	1.182	1.153	1.257	1.11	0.708	0.571	0.649
Q9C000		NACHT, LRR and PYD domains-containing protein 1 OS=Homo sapiens OX=9606 GN=NLRP1	0.391	Down	0.0036247	NLRP1	165.86	1.6857	0.5	1	1	1	0.562	0.597	0.482	0.665	0.793	0.675	1.815	1.842	1.794
Q09161		Nuclear cap-binding protein subunit 1 OS=Homo sapiens OX=9606 GN=NCBP1	0.648	Down	0.00038371	NCBP1	91.838	44.012	14.8	9	12	9	0.843	0.851	0.859	0.929	0.858	0.813	1.335	1.359	1.321
Q9UHQ9		NADH-cytochrome b5 reductase 1 OS=Homo sapiens OX=9606 GN=CYB5R1	1.83	Up	0.00044027	CYB5R1	34.094	17.003	21	6	10	6	1.362	1.42	1.364	0.949	1.06	1.131	0.567	0.598	0.551
Q9C0B7		Transport and Golgi organization protein 6 homolog OS=Homo sapiens OX=9606 GN=TANGO6	0.609	Down	0.00059782	TANGO6	120.75	3.7777	2.6	3	3	3	1.183	1.116	1.104	0.785	0.718	0.672	1.182	1.147	1.24
P45954		Short/branched chain specific acyl-CoA dehydrogenase, mitochondrial OS=Homo sapiens OX=9606 GN=ACADSB	1.694	Up	2.0577e-06	ACADSB	47.485	31.715	17.8	5	7	5	1.261	1.333	1.288	1.104	1.123	1.127	0.663	0.674	0.643
Q9Y4D7		Plexin-D1 OS=Homo sapiens OX=9606 GN=PLXND1	1.843	Up	0.000136867	PLXND1	212	37.769	7.5	12	14	11	1.185	1.394	1.385	1.083	1.021	1.128	0.62	0.559	0.575
Q9UBS0		Ribosomal protein S6 kinase beta-2 OS=Homo sapiens OX=9606 GN=RPS6KB2	0.654	Down	0.006797	RPS6KB2	53.455	8.2096	4.4	2	3	1	0.853	0.895	0.806	0.987	0.864	0.751	1.282	1.296	1.401
O00754		Lysosomal alpha-mannosidase OS=Homo sapiens OX=9606 GN=MAN2B1	1.994	Up	2.4839e-06	MAN2B1	113.74	81.54	24.9	21	35	21	1.307	1.235	1.36	1.091	1.119	1.124	0.558	0.539	0.575
P07108		Acyl-CoA-binding protein OS=Homo sapiens OX=9606 GN=DBI	1.867	Up	9.5217e-05	DBI	10.044	21.665	72.4	7	19	7	1.005	1.05	1.103	1.188	1.292	1.315	0.699	0.647	0.687
Q8NHV1		GTPase IMAP family member 7 OS=Homo sapiens OX=9606 GN=GIMAP7	0.465	Down	1.4869e-06	GIMAP7	34.508	29.103	28.3	7	10	7	0.441	0.41	0.436	0.862	0.828	0.82	1.782	1.846	1.767
Q93009		Ubiquitin carboxyl-terminal hydrolase 7 OS=Homo sapiens OX=9606 GN=USP7	0.609	Down	1.80859e-05	USP7	128.3	87.882	25.2	26	35	26	0.877	0.841	0.854	0.841	0.855	0.802	1.355	1.364	1.384
O95544		NAD kinase OS=Homo sapiens OX=9606 GN=NADK	0.482	Down	1.85785e-05	NADK	49.228	51.882	13.2	5	9	5	0.74	0.789	0.861	0.762	0.735	0.739	1.515	1.492	1.633
P07333		Macrophage colony-stimulating factor 1 receptor OS=Homo sapiens OX=9606 GN=CSF1R	4.514	Up	1.343e-06	CSF1R	107.98	19.08	4.4	4	5	4	1.131	1.183	1.24	1.418	1.474	1.536	0.307	0.334	0.34
P49419		Alpha-aminoadipic semialdehyde dehydrogenase OS=Homo sapiens OX=9606 GN=ALDH7A1	1.571	Up	0.00018208	ALDH7A1	58.486	50.893	30.8	15	19	15	1.171	1.127	1.193	1.126	1.049	1.158	0.684	0.716	0.722
Q08257		Quinone oxidoreductase OS=Homo sapiens OX=9606 GN=CRYZ	1.612	Up	8.4651e-05	CRYZ	35.206	48.85	38	11	21	11	1.142	1.107	1.206	1.132	1.129	1.191	0.704	0.748	0.69
P05161		Ubiquitin-like protein ISG15 OS=Homo sapiens OX=9606 GN=ISG15	0.563	Down	0.00050472	ISG15	17.887	1.6964	9.7	2	2	2	1.053	1.101	1.177	0.699	0.759	0.645	1.173	1.263	1.301
Q8ND56		Protein LSM14 homolog A OS=Homo sapiens OX=9606 GN=LSM14A	0.517	Down	0.00042427	LSM14A	50.529	11.594	12.7	6	6	6	0.762	0.71	0.72	0.883	0.758	0.747	1.588	1.447	1.587
G9CGD6		CNK3/IPCEF1 fusion protein OS=Homo sapiens OX=9606 GN=CNK3/IPCEF1	0.45	Down	0.0098385	CNK3/IPCEF1	100.36	4.7453	2.3	2	2	2	0.657	0.56	0.507	0.897	0.732	0.688	1.692	1.739	1.722
P0DOX5		Immunoglobulin gamma-1 heavy chain OS=Homo sapiens OX=9606	0.319	Down	0.00020119	---	49.328	13.605	13.8	4	8	4	0.87	0.901	0.863	0.57	0.583	0.446	1.736	1.609	1.674
A3KN83		Protein strawberry notch homolog 1 OS=Homo sapiens OX=9606 GN=SBNO1	0.664	Down	0.025104	SBNO1	154.31	5.674	2.5	3	3	3	0.541	0.703	0.974	0.979	0.997	0.795	1.469	1.153	1.549
O14807		Ras-related protein M-Ras OS=Homo sapiens OX=9606 GN=MRAS	3.292	Up	6.3538e-05	MRAS	23.846	8.4825	19.2	4	6	4	1.362	1.375	1.615	1.129	1.162	1.294	0.386	0.379	0.324
P11117		Lysosomal acid phosphatase OS=Homo sapiens OX=9606 GN=ACP2	3.821	Up	1.66796e-05	ACP2	48.344	23.993	17.3	6	9	6	1.603	1.732	1.785	1.019	1.009	0.975	0.237	0.28	0.269
Q9NYF8		Bcl-2-associated transcription factor 1 OS=Homo sapiens OX=9606 GN=BCLAF1	0.527	Down	1.96829e-05	BCLAF1	106.12	16.601	10.8	10	11	10	0.689	0.678	0.695	0.841	0.839	0.8	1.536	1.534	1.639
O15440		Multidrug resistance-associated protein 5 OS=Homo sapiens OX=9606 GN=ABCC5	1.73	Up	0.00141852	ABCC5	160.66	4.4267	1.3	2	2	2	1.16	1.16	1.262	1.229	1.018	1.217	0.709	0.634	0.659
Q15392		Delta(24)-sterol reductase OS=Homo sapiens OX=9606 GN=DHCR24	3.262	Up	0.0020566	DHCR24	60.101	5.8842	7.2	4	4	4	1.316	1.45	1.31	1.381	1.13	1.253	0.494	0.375	0.285
Q96ES7		SAGA-associated factor 29 OS=Homo sapiens OX=9606 GN=SGF29	0.658	Down	0.00133964	SGF29	33.238	2.5013	3.8	1	1	1	0.838	0.721	0.751	0.972	0.87	0.874	1.469	1.371	1.288
P30481		HLA class I histocompatibility antigen, B-44 alpha chain OS=Homo sapiens OX=9606 GN=HLA-B	1.82	Up	0.0023971	HLA-B	40.481	12.691	33.4	11	26	2	1.063	1.135	1.139	1.226	1.165	1.11	0.546	0.728	0.65
Q9Y6I9		Testis-expressed protein 264 OS=Homo sapiens OX=9606 GN=TEX264	1.768	Up	3.9623e-06	TEX264	34.188	18.967	17.3	5	8	5	1.087	1.061	1.078	1.211	1.205	1.234	0.679	0.713	0.673
Q6IA17		Single Ig IL-1-related receptor OS=Homo sapiens OX=9606 GN=SIGIRR	0.443	Down	0.0038189	SIGIRR	45.679	3.232	4.9	2	2	2	0.635	0.735	0.679	0.926	0.618	0.658	1.752	1.738	1.479
Q8IYS1		Peptidase M20 domain-containing protein 2 OS=Homo sapiens OX=9606 GN=PM20D2	0.179	Down	0.00033674	PM20D2	47.776	5.4037	6.9	3	3	3	0.412	0.379	0.303	0.492	0.458	0.305	2.193	2.403	2.419
P20132		L-serine dehydratase/L-threonine deaminase OS=Homo sapiens OX=9606 GN=SDS	2.414	Up	5.7705e-05	SDS	34.625	2.1865	4.6	2	2	2	1.525	1.696	1.66	1.041	0.895	1.007	0.417	0.408	0.394
Q8IZQ5		Selenoprotein H OS=Homo sapiens OX=9606 GN=SELENOH	0.293	Down	0.00171966	SELENOH	13.453	5.3749	18	2	4	2	0.555	0.577	0.529	0.618	0.67	0.448	2.214	1.569	2.144
P61018		Ras-related protein Rab-4B OS=Homo sapiens OX=9606 GN=RAB4B	0.619	Down	0.00049853	RAB4B	23.586	15.386	24.9	4	6	3	0.929	0.845	0.893	0.759	0.842	0.884	1.37	1.324	1.318
P35241		Radixin OS=Homo sapiens OX=9606 GN=RDX	2.208	Up	1.96778e-05	RDX	68.563	36.155	37	28	54	15	1.147	1.125	1.146	1.234	1.251	1.302	0.554	0.555	0.606
Q9C002		Normal mucosa of esophagus-specific gene 1 protein OS=Homo sapiens OX=9606 GN=NMES1	2.407	Up	4.3685e-06	NMES1	9.6172	8.8332	27.7	3	4	3	1.696	1.641	1.683	0.941	0.933	0.976	0.378	0.391	0.415
Q96NN9		Apoptosis-inducing factor 3 OS=Homo sapiens OX=9606 GN=AIFM3	0.565	Down	0.00076313	AIFM3	66.79	-2	1.5	1	1	1	1.169	1.114	1.117	0.667	0.747	0.664	1.221	1.126	1.331
O75792		Ribonuclease H2 subunit A OS=Homo sapiens OX=9606 GN=RNASEH2A	0.519	Down	1.0918e-06	RNASEH2A	33.395	20.526	28.4	8	10	8	0.709	0.688	0.697	0.817	0.805	0.787	1.558	1.512	1.573
Q8NI08		Nuclear receptor coactivator 7 OS=Homo sapiens OX=9606 GN=NCOA7	1.508	Up	0.00036213	NCOA7	106.16	16.275	5.2	4	4	4	0.807	0.682	0.704	1.364	1.309	1.438	0.888	0.954	0.884
Q8NDH2		Coiled-coil domain-containing protein 168 OS=Homo sapiens OX=9606 GN=CCDC168	1.698	Up	0.00109795	CCDC168	277.95	-2	0.3	1	4	1	1.067	1.054	1.158	1.316	1.082	1.227	0.676	0.728	0.731
Q5JTV8		Torsin-1A-interacting protein 1 OS=Homo sapiens OX=9606 GN=TOR1AIP1	0.621	Down	0.00103805	TOR1AIP1	66.248	117.93	27.8	13	25	12	0.909	0.88	0.888	0.842	0.842	0.803	1.405	1.197	1.404
Q9Y5H7		Protocadherin alpha-5 OS=Homo sapiens OX=9606 GN=PCDHA5	0.635	Down	0.00188462	PCDHA5	102.05	-2	1.2	1	1	1	0.978	1.045	1.069	0.814	0.842	0.699	1.291	1.181	1.238
P48507		Glutamate--cysteine ligase regulatory subunit OS=Homo sapiens OX=9606 GN=GCLM	1.73	Up	0.00047694	GCLM	30.727	18.952	12.4	3	4	3	0.957	1.178	1.141	1.129	1.262	1.266	0.666	0.754	0.694
Q96PP8		Guanylate-binding protein 5 OS=Homo sapiens OX=9606 GN=GBP5	4.148	Up	2.7154e-06	GBP5	66.616	44.929	23.7	12	20	10	0.85	0.823	0.802	1.635	1.8	1.821	0.411	0.41	0.446
P22033		Methylmalonyl-CoA mutase, mitochondrial OS=Homo sapiens OX=9606 GN=MUT	1.924	Up	5.6575e-05	MUT	83.134	46.397	21.9	14	23	14	1.185	1.255	1.27	1.139	1.166	1.221	0.605	0.645	0.583
Q7Z4V0		Zinc finger protein 438 OS=Homo sapiens OX=9606 GN=ZNF438	2.027	Up	0.00029563	ZNF438	91.835	-2	0.8	1	1	1	1.446	1.302	1.431	1.06	1.066	1.131	0.54	0.585	0.482
Q96GM5		SWI/SNF-related matrix-associated actin-dependent regulator of chromatin subfamily D member 1 OS=Homo sapiens OX=9606 GN=SMARCD1	0.661	Down	8.2528e-05	SMARCD1	58.232	2.8475	6.6	3	3	2	0.906	0.918	0.917	0.848	0.877	0.827	1.317	1.306	1.239
Q9NP59		Solute carrier family 40 member 1 OS=Homo sapiens OX=9606 GN=SLC40A1	2.214	Up	0.00025862	SLC40A1	62.541	12.168	10.2	4	5	4	0.631	0.727	0.643	1.489	1.581	1.736	0.661	0.733	0.777
P51808		Dynein light chain Tctex-type 3 OS=Homo sapiens OX=9606 GN=DYNLT3	1.947	Up	6.0757e-05	DYNLT3	13.062	5.6838	14.7	1	2	1	1.247	1.263	1.267	1.13	1.201	1.142	0.624	0.602	0.558
Q86VM9		Zinc finger CCCH domain-containing protein 18 OS=Homo sapiens OX=9606 GN=ZC3H18	0.573	Down	2.1891e-05	ZC3H18	106.38	8.4901	5.9	5	6	5	0.82	0.823	0.811	0.803	0.805	0.826	1.465	1.354	1.428
O75381		Peroxisomal membrane protein PEX14 OS=Homo sapiens OX=9606 GN=PEX14	1.521	Up	0.00117971	PEX14	41.236	8.0514	15.4	5	8	5	1.334	1.184	1.256	1.137	1.03	1.037	0.757	0.663	0.686
Q5TFQ8		Signal-regulatory protein beta-1 isoform 3 OS=Homo sapiens OX=9606 GN=SIRPB1	0.165	Down	0.000123881	SIRPB1	43.359	2.9955	25.4	8	18	1	0.284	0.28	0.292	0.473	0.418	0.313	2.532	2.393	2.361
Q969H8		Myeloid-derived growth factor OS=Homo sapiens OX=9606 GN=MYDGF	1.65	Up	0.00031657	MYDGF	18.795	34.632	15.6	2	8	2	1.153	1.258	1.216	1.02	1.115	1.174	0.673	0.68	0.652
P04181		Ornithine aminotransferase, mitochondrial OS=Homo sapiens OX=9606 GN=OAT	1.831	Up	0.00130197	OAT	48.534	28.916	16.6	7	9	7	1.365	1.389	1.235	1.053	1.139	1.146	0.525	0.653	0.645
Q04721		Neurogenic locus notch homolog protein 2 OS=Homo sapiens OX=9606 GN=NOTCH2	2.165	Up	0.0080048	NOTCH2	265.4	26.233	1.3	3	4	2	1.41	1.229	1.256	1.191	1.157	1.15	0.467	0.577	0.572
O43813		LanC-like protein 1 OS=Homo sapiens OX=9606 GN=LANCL1	0.665	Down	0.0024035	LANCL1	45.283	11.862	9	3	5	3	0.781	0.88	0.79	0.94	0.817	0.921	1.333	1.443	1.253
Q96L91		E1A-binding protein p400 OS=Homo sapiens OX=9606 GN=EP400	0.517	Down	0.000102187	EP400	343.48	2.3015	0.3	1	2	1	0.799	0.889	0.667	0.766	0.81	0.746	1.395	1.528	1.567
P13674		Prolyl 4-hydroxylase subunit alpha-1 OS=Homo sapiens OX=9606 GN=P4HA1	2.168	Up	2.0035e-05	P4HA1	61.049	54.906	29.2	14	18	14	1.283	1.345	1.445	1.08	1.124	1.156	0.49	0.525	0.535
Q92889		DNA repair endonuclease XPF OS=Homo sapiens OX=9606 GN=ERCC4	0.624	Down	0.0157969	ERCC4	104.48	9.8444	4.1	4	4	4	0.901	0.968	0.936	0.978	0.788	0.685	1.452	1.188	1.286
Q14254		Flotillin-2 OS=Homo sapiens OX=9606 GN=FLOT2	0.518	Down	0.000120886	FLOT2	47.064	55.265	37.1	16	23	16	0.904	0.878	0.879	0.785	0.791	0.697	1.483	1.411	1.49
O00483		Cytochrome c oxidase subunit NDUFA4 OS=Homo sapiens OX=9606 GN=NDUFA4	0.481	Down	6.3265e-05	NDUFA4	9.3697	9.7252	45.7	4	6	4	0.744	0.798	0.763	0.793	0.781	0.696	1.59	1.539	1.587
P51692		Signal transducer and activator of transcription 5B OS=Homo sapiens OX=9606 GN=STAT5B	0.507	Down	0.00109573	STAT5B	89.865	2.7539	22.9	17	25	2	0.652	0.631	0.561	0.848	0.899	0.727	1.73	1.678	1.469
P27694		Replication protein A 70 kDa DNA-binding subunit OS=Homo sapiens OX=9606 GN=RPA1	0.574	Down	2.3741e-06	RPA1	68.137	77.361	31.2	17	25	17	0.836	0.819	0.811	0.832	0.835	0.796	1.446	1.416	1.426
Q9HAT2		Sialate O-acetylesterase OS=Homo sapiens OX=9606 GN=SIAE	1.674	Up	0.00078198	SIAE	58.314	1.3406	1.5	1	1	1	1.383	1.441	1.419	1.063	0.977	0.969	0.544	0.635	0.619
Q9NR16		Scavenger receptor cysteine-rich type 1 protein M160 OS=Homo sapiens OX=9606 GN=CD163L1	2.67	Up	5.6213e-05	CD163L1	159.24	25.537	6.6	9	9	9	1.266	1.287	1.32	1.342	1.148	1.242	0.46	0.446	0.492
Q9H1Y0		Autophagy protein 5 OS=Homo sapiens OX=9606 GN=ATG5	1.668	Up	0.0008445	ATG5	32.447	5.4932	8.7	2	3	2	1.102	0.926	1.086	1.313	1.189	1.176	0.677	0.791	0.737
P52435		DNA-directed RNA polymerase II subunit RPB11-a OS=Homo sapiens OX=9606 GN=POLR2J	0.625	Down	0.000158054	POLR2J	13.293	5.3875	24.8	3	4	3	0.881	0.932	0.773	0.822	0.863	0.822	1.415	1.282	1.314
P01730		T-cell surface glycoprotein CD4 OS=Homo sapiens OX=9606 GN=CD4	1.778	Up	0.00057902	CD4	51.11	6.6115	8.1	3	3	3	0.927	1.038	1.001	1.265	1.231	1.39	0.752	0.768	0.665
O96019		Actin-like protein 6A OS=Homo sapiens OX=9606 GN=ACTL6A	0.65	Down	0.00030414	ACTL6A	47.46	30.895	26.6	10	15	10	0.929	0.834	0.865	0.905	0.87	0.804	1.289	1.337	1.339
Q9UJJ9		N-acetylglucosamine-1-phosphotransferase subunit gamma OS=Homo sapiens OX=9606 GN=GNPTG	1.826	Up	0.021876	GNPTG	33.973	5.4641	16.4	3	3	3	1.181	1.473	1.195	1.03	1.321	0.996	0.749	0.459	0.625
Q13907		Isopentenyl-diphosphate Delta-isomerase 1 OS=Homo sapiens OX=9606 GN=IDI1	1.943	Up	3.5988e-05	IDI1	26.319	38.305	22.9	6	8	6	1.015	1.03	1	1.265	1.323	1.399	0.694	0.692	0.666
Q5VWC8		Very-long-chain (3R)-3-hydroxyacyl-CoA dehydratase 4 OS=Homo sapiens OX=9606 GN=HACD4	0.508	Down	0.00113767	HACD4	27.52	1.9732	3.9	1	3	1	0.576	0.898	0.883	0.799	0.821	0.69	1.449	1.701	1.396
Q9UMS0		NFU1 iron-sulfur cluster scaffold homolog, mitochondrial OS=Homo sapiens OX=9606 GN=NFU1	2.168	Up	4.1203e-06	NFU1	28.462	9.9201	16.1	3	3	3	1.167	1.199	1.204	1.194	1.238	1.297	0.57	0.564	0.586
A6NC98		Coiled-coil domain-containing protein 88B OS=Homo sapiens OX=9606 GN=CCDC88B	0.401	Down	4.9435e-06	CCDC88B	164.81	66.498	17.7	27	31	26	0.596	0.558	0.549	0.745	0.717	0.689	1.831	1.705	1.832
Q92968		Peroxisomal membrane protein PEX13 OS=Homo sapiens OX=9606 GN=PEX13	1.516	Up	0.0033238	PEX13	44.129	1.4718	2.5	1	1	1	1.21	1.229	1.067	1.163	1.097	1.073	0.811	0.653	0.734
Q16850		Lanosterol 14-alpha demethylase OS=Homo sapiens OX=9606 GN=CYP51A1	2.889	Up	2.484e-06	CYP51A1	56.805	4.0844	3	1	1	1	1.048	0.834	0.861	1.467	1.58	1.569	0.546	0.51	0.542
P29373		Cellular retinoic acid-binding protein 2 OS=Homo sapiens OX=9606 GN=CRABP2	1.641	Up	8.2622e-05	CRABP2	15.693	5.0178	18.1	2	2	2	1.298	1.275	1.357	1.039	1.064	1.084	0.632	0.684	0.626
Q9BZQ8		Protein Niban OS=Homo sapiens OX=9606 GN=FAM129A	0.549	Down	4.1613e-06	FAM129A	103.13	125.3	18.6	16	29	16	0.789	0.793	0.787	0.816	0.811	0.773	1.483	1.464	1.426
P12956		X-ray repair cross-complementing protein 6 OS=Homo sapiens OX=9606 GN=XRCC6	0.635	Down	2.8583e-06	XRCC6	69.842	112.97	39.1	24	58	24	0.896	0.955	0.926	0.835	0.838	0.814	1.31	1.278	1.326
Q6JBY9		CapZ-interacting protein OS=Homo sapiens OX=9606 GN=RCSD1	0.59	Down	0.00047985	RCSD1	44.503	184.66	29.8	10	13	10	0.686	0.674	0.612	0.865	0.955	0.827	1.577	1.463	1.443
O15389		Sialic acid-binding Ig-like lectin 5 OS=Homo sapiens OX=9606 GN=SIGLEC5	0.419	Down	6.4248e-05	SIGLEC5	60.714	9.3628	7.4	4	4	4	0.701	0.68	0.646	0.74	0.734	0.644	1.653	1.638	1.767
P16109		P-selectin OS=Homo sapiens OX=9606 GN=SELP	0.143	Down	6.1451e-05	SELP	90.833	3.0397	1.7	1	1	1	0.294	0.269	0.276	0.378	0.403	0.282	2.595	2.423	2.437
Q9NSY1		BMP-2-inducible protein kinase OS=Homo sapiens OX=9606 GN=BMP2K	1.883	Up	0.00096464	BMP2K	129.17	63.093	12.1	8	9	7	1.202	1.125	1.088	1.207	1.199	1.012	0.561	0.6	0.654
O43670		BUB3-interacting and GLEBS motif-containing protein ZNF207 OS=Homo sapiens OX=9606 GN=ZNF207	0.607	Down	0.00036202	ZNF207	50.75	8.429	9.4	4	6	4	0.86	0.819	0.679	0.826	0.887	0.824	1.325	1.358	1.498
O75874		Isocitrate dehydrogenase [NADP] cytoplasmic OS=Homo sapiens OX=9606 GN=IDH1	1.928	Up	2.1384e-06	IDH1	46.659	152.79	48.3	21	55	20	1.128	1.136	1.141	1.206	1.229	1.272	0.655	0.636	0.632
Q14376		UDP-glucose 4-epimerase OS=Homo sapiens OX=9606 GN=GALE	1.863	Up	1.59027e-05	GALE	38.281	18.61	19.8	6	8	6	1.16	1.281	1.278	1.139	1.163	1.183	0.627	0.644	0.6
P12314		High affinity immunoglobulin gamma Fc receptor I OS=Homo sapiens OX=9606 GN=FCGR1A	2.071	Up	3.7113e-05	FCGR1A	42.631	88.128	19.3	6	6	6	0.788	0.856	0.85	1.449	1.429	1.58	0.697	0.739	0.717
P17028		Zinc finger protein 24 OS=Homo sapiens OX=9606 GN=ZNF24	0.646	Down	0.0067235	ZNF24	42.155	2.0469	4.3	2	2	1	0.868	1.017	0.918	0.826	0.872	0.8	1.498	1.207	1.159
P37802		Transgelin-2 OS=Homo sapiens OX=9606 GN=TAGLN2	0.62	Down	1.79515e-05	TAGLN2	22.391	53.837	55.3	11	47	10	0.832	0.842	0.783	0.87	0.872	0.842	1.42	1.347	1.398
Q12873		Chromodomain-helicase-DNA-binding protein 3 OS=Homo sapiens OX=9606 GN=CHD3	0.584	Down	0.0038834	CHD3	226.59	5.6172	3.5	8	11	3	0.812	0.757	0.851	0.977	0.776	0.736	1.462	1.454	1.347
O14727		Apoptotic protease-activating factor 1 OS=Homo sapiens OX=9606 GN=APAF1	0.482	Down	3.7514e-05	APAF1	141.84	74.26	17.8	21	25	21	0.697	0.676	0.705	0.781	0.814	0.729	1.567	1.657	1.599
Q9HAU5		Regulator of nonsense transcripts 2 OS=Homo sapiens OX=9606 GN=UPF2	0.663	Down	0.000439	UPF2	147.81	24.248	7.2	8	10	8	0.962	0.819	0.892	0.81	0.865	0.889	1.301	1.224	1.341
Q8TCD5		5'(3')-deoxyribonucleotidase, cytosolic type OS=Homo sapiens OX=9606 GN=NT5C	0.628	Down	0.000101032	NT5C	23.382	20.441	34.8	7	7	7	0.92	0.697	0.894	0.882	0.827	0.842	1.308	1.341	1.415
Q658P3		Metalloreductase STEAP3 OS=Homo sapiens OX=9606 GN=STEAP3	1.689	Up	0.00024106	STEAP3	54.6	15.147	10.2	4	5	4	1.123	1.192	1.092	1.13	1.193	1.244	0.725	0.66	0.727
Q86WU2		Probable D-lactate dehydrogenase, mitochondrial OS=Homo sapiens OX=9606 GN=LDHD	2.73	Up	1.93382e-05	LDHD	54.87	4.1316	5.5	3	3	3	1.211	1.097	1.186	1.223	1.34	1.407	0.494	0.482	0.478
P18206		Vinculin OS=Homo sapiens OX=9606 GN=VCL	0.511	Down	2.4282e-05	VCL	123.8	284.8	52	57	110	57	0.696	0.72	0.71	0.821	0.82	0.75	1.581	1.53	1.566
Q96RE7		Nucleus accumbens-associated protein 1 OS=Homo sapiens OX=9606 GN=NACC1	0.565	Down	2.4463e-05	NACC1	57.258	4.7489	3.6	2	2	2	0.67	0.521	0.645	0.907	0.881	0.861	1.523	1.634	1.535
P49207		60S ribosomal protein L34 OS=Homo sapiens OX=9606 GN=RPL34	0.652	Down	2.8107e-06	RPL34	13.293	9.667	29.9	4	9	4	1.184	1.255	1.129	0.737	0.712	0.71	1.103	1.114	1.092
Q96BS2		Calcineurin B homologous protein 3 OS=Homo sapiens OX=9606 GN=TESC	0.666	Down	0.00061962	TESC	24.75	18.779	19.2	3	4	3	0.919	0.871	0.871	0.872	0.891	0.83	1.393	1.242	1.261
Q7Z6P3		Ras-related protein Rab-44 OS=Homo sapiens OX=9606 GN=RAB44	0.23	Down	7.9397e-07	RAB44	110.85	26.898	13.5	9	10	9	0.343	0.377	0.384	0.505	0.494	0.456	2.069	2.103	2.159
P22732		Solute carrier family 2, facilitated glucose transporter member 5 OS=Homo sapiens OX=9606 GN=SLC2A5	1.727	Up	2.3569e-06	SLC2A5	54.973	5.8972	6.4	3	5	3	1.232	1.244	1.344	1.079	1.099	1.119	0.626	0.631	0.652
P08133		Annexin A6 OS=Homo sapiens OX=9606 GN=ANXA6	0.581	Down	2.3499e-06	ANXA6	75.872	280.9	56.6	37	84	37	0.755	0.769	0.777	0.845	0.849	0.816	1.433	1.418	1.468
Q9Y6U3		Adseverin OS=Homo sapiens OX=9606 GN=SCIN	1.556	Up	1.7985e-06	SCIN	80.488	4.0468	3.8	2	2	2	1.215	1.282	1.417	1.06	1.038	1.04	0.661	0.685	0.671
Q96NT0		Coiled-coil domain-containing protein 115 OS=Homo sapiens OX=9606 GN=CCDC115	1.602	Up	0.00023836	CCDC115	19.76	6.5066	13.9	2	3	2	1.058	1.11	1.067	1.186	1.124	1.133	0.758	0.717	0.674
O14646		Chromodomain-helicase-DNA-binding protein 1 OS=Homo sapiens OX=9606 GN=CHD1	0.523	Down	0.00088113	CHD1	196.69	1.3741	2	4	4	2	0.667	0.705	0.793	0.867	0.829	0.714	1.631	1.41	1.569
Q99571		P2X purinoceptor 4 OS=Homo sapiens OX=9606 GN=P2RX4	1.526	Up	0.0038393	P2RX4	43.369	24.091	26.8	8	9	8	1.565	1.544	1.725	0.938	0.809	0.87	0.595	0.61	0.51
O15118		NPC intracellular cholesterol transporter 1 OS=Homo sapiens OX=9606 GN=NPC1	2.68	Up	5.6122e-05	NPC1	142.17	20.373	6.7	7	12	7	1.721	1.765	1.621	0.946	0.939	0.975	0.384	0.321	0.362
Q14914		Prostaglandin reductase 1 OS=Homo sapiens OX=9606 GN=PTGR1	1.912	Up	0.000115627	PTGR1	35.869	12.159	16.1	4	5	4	1.129	1.276	1.26	1.272	1.112	1.178	0.602	0.64	0.621
O00499		Myc box-dependent-interacting protein 1 OS=Homo sapiens OX=9606 GN=BIN1	2.652	Up	2.0633e-06	BIN1	64.699	27.144	14	8	12	6	1.051	1.037	1.125	1.404	1.461	1.391	0.558	0.533	0.514
Q03154		Aminoacylase-1 OS=Homo sapiens OX=9606 GN=ACY1	1.678	Up	0.00028299	ACY1	45.884	12.964	24.8	9	10	9	1.127	1.124	1.143	1.064	1.209	1.209	0.703	0.685	0.687
Q92922		SWI/SNF complex subunit SMARCC1 OS=Homo sapiens OX=9606 GN=SMARCC1	0.361	Down	0.000102316	SMARCC1	122.87	7.9722	8.6	9	12	4	0.651	0.653	0.668	0.678	0.672	0.569	1.896	1.729	1.697
Q8IVB4		Sodium/hydrogen exchanger 9 OS=Homo sapiens OX=9606 GN=SLC9A9	1.721	Up	0.000140132	SLC9A9	72.564	18.776	6.5	3	4	3	1.16	1.189	1.203	1.151	1.121	1.231	0.644	0.696	0.696
Q14149		MORC family CW-type zinc finger protein 3 OS=Homo sapiens OX=9606 GN=MORC3	0.577	Down	0.000143023	MORC3	107.11	30.245	8.7	7	9	7	0.84	0.885	0.902	0.833	0.829	0.742	1.417	1.374	1.377
O43704		Sulfotransferase family cytosolic 1B member 1 OS=Homo sapiens OX=9606 GN=SULT1B1	0.36	Down	3.8408e-05	SULT1B1	34.899	33.539	22.3	6	8	6	0.605	0.579	0.526	0.69	0.685	0.619	1.979	1.75	1.803
Q14696		LRP chaperone MESD OS=Homo sapiens OX=9606 GN=MESD	1.546	Up	0.00027965	MESD	26.076	23.703	23.1	5	8	5	1.215	1.299	1.267	1.044	1.105	1.12	0.684	0.684	0.747
O43567		E3 ubiquitin-protein ligase RNF13 OS=Homo sapiens OX=9606 GN=RNF13	1.727	Up	0.00084412	RNF13	42.813	8.7553	13.4	5	5	5	1.557	1.513	1.603	0.954	0.968	0.855	0.568	0.488	0.552
Q9Y2H1		Serine/threonine-protein kinase 38-like OS=Homo sapiens OX=9606 GN=STK38L	0.607	Down	0.00012055	STK38L	54.002	5.2446	10.8	5	6	4	0.811	0.793	0.783	0.841	0.892	0.826	1.398	1.47	1.351
P46019		Phosphorylase b kinase regulatory subunit alpha, liver isoform OS=Homo sapiens OX=9606 GN=PHKA2	0.651	Down	0.00104057	PHKA2	138.41	13.459	7.6	8	8	8	0.829	0.811	0.794	0.916	0.79	0.91	1.375	1.304	1.34
Q9UJY5		ADP-ribosylation factor-binding protein GGA1 OS=Homo sapiens OX=9606 GN=GGA1	1.765	Up	3.846e-05	GGA1	70.383	18.146	7	5	5	5	1.054	1.164	1.209	1.215	1.151	1.223	0.653	0.702	0.679
Q71DI3	1	Histone H3.2 OS=Homo sapiens OX=9606 GN=HIST2H3A	0.366	Down	0.000121849	HIST2H3A	15.388	12.005	39	9	25	9	0.76	0.775	0.785	0.63	0.633	0.518	1.599	1.681	1.586
P09913		Interferon-induced protein with tetratricopeptide repeats 2 OS=Homo sapiens OX=9606 GN=IFIT2	0.64	Down	0.00056428	IFIT2	54.632	16.443	15.7	7	7	7	1.157	1.177	1.176	0.749	0.794	0.685	1.182	1.167	1.131
P16949		Stathmin OS=Homo sapiens OX=9606 GN=STMN1	0.312	Down	4.1896e-05	STMN1	17.302	22.012	45.6	12	18	9	0.447	0.514	0.498	0.64	0.648	0.543	2.021	1.968	1.877
Q96G91		P2Y purinoceptor 11 OS=Homo sapiens OX=9606 GN=P2RY11	2.047	Up	7.7375e-05	P2RY11	40.345	2.0888	7.8	3	3	3	1.27	1.398	1.253	1.117	1.131	1.182	0.526	0.601	0.549
P35244		Replication protein A 14 kDa subunit OS=Homo sapiens OX=9606 GN=RPA3	0.646	Down	3.5171e-05	RPA3	13.569	29.791	45.5	4	6	4	0.788	0.759	0.834	0.874	0.9	0.915	1.393	1.424	1.348
Q17RY0		Cytoplasmic polyadenylation element-binding protein 4 OS=Homo sapiens OX=9606 GN=CPEB4	2.045	Up	0.00021864	CPEB4	80.151	22.474	5.3	3	3	3	1.129	1.129	1.331	1.195	1.131	1.334	0.573	0.588	0.629
Q92484		Acid sphingomyelinase-like phosphodiesterase 3a OS=Homo sapiens OX=9606 GN=SMPDL3A	2.287	Up	0.00059897	SMPDL3A	51.26	5.6699	8.8	4	4	4	1.904	2.051	1.981	0.652	0.733	0.799	0.349	0.322	0.284
P10301		Ras-related protein R-Ras OS=Homo sapiens OX=9606 GN=RRAS	1.706	Up	0.00033667	RRAS	23.48	21.438	45.9	8	11	8	1.319	1.26	1.245	1.079	1.112	1.116	0.706	0.61	0.623
O95425		Supervillin OS=Homo sapiens OX=9606 GN=SVIL	0.402	Down	0.020735	SVIL	247.74	7.5482	1.4	3	3	3	0.794	0.843	0.767	0.748	0.714	0.489	1.638	1.563	1.647
P49916		DNA ligase 3 OS=Homo sapiens OX=9606 GN=LIG3	0.44	Down	0.000116386	LIG3	112.91	22.83	8.6	9	11	9	0.632	0.606	0.648	0.81	0.712	0.696	1.769	1.662	1.612
P32119		Peroxiredoxin-2 OS=Homo sapiens OX=9606 GN=PRDX2	0.459	Down	4.6856e-06	PRDX2	21.892	13.253	31.8	8	16	7	0.733	0.767	0.721	0.744	0.75	0.698	1.642	1.561	1.574
P23786		Carnitine O-palmitoyltransferase 2, mitochondrial OS=Homo sapiens OX=9606 GN=CPT2	1.698	Up	3.6663e-06	CPT2	73.776	47.246	36.6	21	32	21	1.281	1.367	1.298	1.061	1.076	1.093	0.615	0.64	0.647
Q9H1A3		Methyltransferase-like protein 9 OS=Homo sapiens OX=9606 GN=METTL9	0.369	Down	5.5077e-05	METTL9	36.536	2.817	4.1	1	2	1	0.608	0.566	0.565	0.738	0.654	0.625	1.761	1.812	1.895
P13987		CD59 glycoprotein OS=Homo sapiens OX=9606 GN=CD59	3.447	Up	0.000155496	CD59	14.177	30.019	25.8	6	10	6	1.436	1.598	1.62	0.916	1.101	1.199	0.288	0.32	0.325
O15231		Zinc finger protein 185 OS=Homo sapiens OX=9606 GN=ZNF185	0.591	Down	0.000104495	ZNF185	73.525	98.238	26	14	16	14	0.659	0.71	0.613	0.911	0.886	0.858	1.565	1.414	1.515
P31941		DNA dC->dU-editing enzyme APOBEC-3A OS=Homo sapiens OX=9606 GN=APOBEC3A	0.528	Down	0.00024093	APOBEC3A	23.012	3.2872	12.1	3	3	3	0.398	0.449	0.367	0.874	0.927	0.958	1.896	1.68	1.649
Q30154		HLA class II histocompatibility antigen, DR beta 5 chain OS=Homo sapiens OX=9606 GN=HLA-DRB5	2.805	Up	3.7035e-05	HLA-DRB5	30.056	-2	31.6	9	25	1	1.623	1.596	1.641	1.012	1.099	0.961	0.377	0.376	0.342
Q10588		ADP-ribosyl cyclase/cyclic ADP-ribose hydrolase 2 OS=Homo sapiens OX=9606 GN=BST1	0.557	Down	0.000100174	BST1	35.724	31.71	20.8	6	14	6	0.863	0.873	0.851	0.781	0.805	0.737	1.358	1.347	1.468
O43665		Regulator of G-protein signaling 10 OS=Homo sapiens OX=9606 GN=RGS10	1.684	Up	1.77593e-05	RGS10	20.236	22.831	35.3	5	7	5	1.089	1.119	1.121	1.184	1.223	1.263	0.714	0.727	0.738
Q9H7M9		V-type immunoglobulin domain-containing suppressor of T-cell activation OS=Homo sapiens OX=9606 GN=VSIR	0.392	Down	9.9249e-05	VSIR	33.908	6.1503	10	4	6	4	0.523	0.518	0.522	0.761	0.764	0.643	1.802	1.81	1.916
Q07065		Cytoskeleton-associated protein 4 OS=Homo sapiens OX=9606 GN=CKAP4	0.644	Down	2.22e-05	CKAP4	66.022	304.52	46.3	25	46	25	0.908	0.874	0.878	0.862	0.838	0.81	1.29	1.322	1.288
Q5QGZ9		C-type lectin domain family 12 member A OS=Homo sapiens OX=9606 GN=CLEC12A	0.445	Down	0.00020198	CLEC12A	30.761	11.016	21.5	4	5	4	0.469	0.528	0.529	0.718	0.844	0.809	1.919	1.707	1.702
P16278		Beta-galactosidase OS=Homo sapiens OX=9606 GN=GLB1	1.775	Up	1.96795e-05	GLB1	76.074	85.284	21.1	10	28	10	1.377	1.441	1.477	0.973	1.019	1.035	0.563	0.586	0.556
Q53ET0		CREB-regulated transcription coactivator 2 OS=Homo sapiens OX=9606 GN=CRTC2	0.596	Down	0.00037603	CRTC2	73.301	4.3535	2.7	2	2	2	0.663	0.722	0.594	0.859	0.959	0.865	1.435	1.588	1.479
P16150		Leukosialin OS=Homo sapiens OX=9606 GN=SPN	0.409	Down	1.81489e-05	SPN	40.321	4.9585	7.5	3	3	3	0.54	0.546	0.528	0.769	0.704	0.727	1.784	1.876	1.717
Q9NSI6		Bromodomain and WD repeat-containing protein 1 OS=Homo sapiens OX=9606 GN=BRWD1	2.593	Up	2.0386e-05	BRWD1	262.93	1.8189	0.9	2	2	1	1.4	1.423	1.452	1.103	1.096	1.229	0.455	0.439	0.428
P41439		Folate receptor gamma OS=Homo sapiens OX=9606 GN=FOLR3	6.983	Up	0.003101	FOLR3	27.638	2.0447	15.2	3	3	1	1.875	1.688	1.678	1.067	1.125	1.076	0.128	0.154	0.186
Q5VU43		Myomegalin OS=Homo sapiens OX=9606 GN=PDE4DIP	1.663	Up	0.000115584	PDE4DIP	265.1	7.0201	1.8	5	5	5	1.237	1.286	1.264	1.052	1.08	1.154	0.635	0.663	0.678
P51159		Ras-related protein Rab-27A OS=Homo sapiens OX=9606 GN=RAB27A	0.264	Down	7.5689e-05	RAB27A	24.868	24.224	24.9	5	11	5	0.49	0.506	0.529	0.63	0.512	0.491	1.997	2.123	2.077
Q96S55		ATPase WRNIP1 OS=Homo sapiens OX=9606 GN=WRNIP1	0.641	Down	0.00160299	WRNIP1	72.132	2.0686	1.4	1	1	1	0.881	0.841	0.857	0.949	0.816	0.804	1.315	1.402	1.289
Q71UI9	1	Histone H2A.V OS=Homo sapiens OX=9606 GN=H2AFV	0.573	Down	0.0045563	H2AFV	13.509	10.923	31.2	4	14	2	0.915	0.907	0.983	0.848	0.771	0.724	1.281	1.595	1.21
P22681		E3 ubiquitin-protein ligase CBL OS=Homo sapiens OX=9606 GN=CBL	0.59	Down	0.000118498	CBL	99.632	61.956	23.8	16	21	15	0.737	0.808	0.694	0.891	0.857	0.799	1.427	1.483	1.409
Q9ULQ1		Two pore calcium channel protein 1 OS=Homo sapiens OX=9606 GN=TPCN1	2.004	Up	0.000120738	TPCN1	94.146	43.883	12.1	8	10	8	1.239	1.315	1.286	1.045	1.158	1.214	0.555	0.585	0.565
Q12866		Tyrosine-protein kinase Mer OS=Homo sapiens OX=9606 GN=MERTK	2.497	Up	0.023125	MERTK	110.25	18.184	7.3	7	8	7	1.178	1.21	1.146	1.286	1.235	1.267	0.409	0.657	0.451
Q99797		Mitochondrial intermediate peptidase OS=Homo sapiens OX=9606 GN=MIPEP	1.555	Up	4.4205e-06	MIPEP	80.64	12.484	9.8	6	6	6	1.154	1.242	1.182	1.086	1.141	1.118	0.722	0.709	0.72
P61026		Ras-related protein Rab-10 OS=Homo sapiens OX=9606 GN=RAB10	1.549	Up	0.00047717	RAB10	22.541	32.835	40.5	10	19	8	1.333	1.387	1.304	0.959	1.008	1.011	0.683	0.641	0.598
Q63ZY3		KN motif and ankyrin repeat domain-containing protein 2 OS=Homo sapiens OX=9606 GN=KANK2	2.114	Up	0.000122991	KANK2	91.173	2.9729	2.6	3	3	3	1.183	1.059	1.21	1.189	1.195	1.271	0.526	0.615	0.588
Q86WA9		Sodium-independent sulfate anion transporter OS=Homo sapiens OX=9606 GN=SLC26A11	2.877	Up	0.00029782	SLC26A11	65.298	8.4264	3.1	2	2	2	1.824	1.774	1.879	0.82	0.887	0.943	0.27	0.355	0.296
Q96EB6		NAD-dependent protein deacetylase sirtuin-1 OS=Homo sapiens OX=9606 GN=SIRT1	0.607	Down	0.00020094	SIRT1	81.68	11.376	5.6	3	3	3	0.961	0.999	0.954	0.834	0.763	0.764	1.359	1.274	1.254
P11233		Ras-related protein Ral-A OS=Homo sapiens OX=9606 GN=RALA	1.765	Up	0.000119455	RALA	23.567	33.651	23.8	5	11	3	1.573	1.624	1.683	0.859	0.873	0.935	0.515	0.476	0.52
P04066		Tissue alpha-L-fucosidase OS=Homo sapiens OX=9606 GN=FUCA1	4.297	Up	3.3591e-06	FUCA1	53.688	99.701	32	19	54	19	1.83	1.949	1.938	0.83	0.849	0.865	0.193	0.184	0.215
P08637		Low affinity immunoglobulin gamma Fc region receptor III-A OS=Homo sapiens OX=9606 GN=FCGR3A	4.194	Up	2.2314e-05	FCGR3A	29.089	5.725	10.6	3	5	3	1.064	1.185	1.014	1.421	1.645	1.48	0.395	0.353	0.336
Q10472		Polypeptide N-acetylgalactosaminyltransferase 1 OS=Homo sapiens OX=9606 GN=GALNT1	0.622	Down	0.00019884	GALNT1	64.218	57.939	18.1	9	11	9	0.968	0.958	0.872	0.797	0.862	0.794	1.38	1.282	1.282
Q9UKV3		Apoptotic chromatin condensation inducer in the nucleus OS=Homo sapiens OX=9606 GN=ACIN1	0.595	Down	0.000102236	ACIN1	151.86	92.931	15	16	19	16	0.809	0.831	0.828	0.869	0.81	0.807	1.453	1.386	1.339
Q6P2Q9		Pre-mRNA-processing-splicing factor 8 OS=Homo sapiens OX=9606 GN=PRPF8	0.633	Down	1.534e-07	PRPF8	273.6	216.96	26.2	52	70	52	0.944	0.917	0.946	0.825	0.82	0.833	1.311	1.291	1.311
Q49A92		Uncharacterized protein C8orf34 OS=Homo sapiens OX=9606 GN=C8orf34	0.56	Down	8.3943e-05	C8orf34	59.433	-2	2.8	1	1	1	0.802	0.761	0.847	0.803	0.859	0.766	1.405	1.462	1.47
Q8TDF6		RAS guanyl-releasing protein 4 OS=Homo sapiens OX=9606 GN=RASGRP4	0.561	Down	8.3251e-05	RASGRP4	74.882	10.245	5.8	4	4	4	0.762	0.698	0.682	0.896	0.815	0.815	1.453	1.54	1.507
O75558		Syntaxin-11 OS=Homo sapiens OX=9606 GN=STX11	0.653	Down	2.3668e-05	STX11	33.195	37.886	33.1	8	20	8	0.998	1.05	1.053	0.796	0.82	0.767	1.222	1.206	1.219
P08670		Vimentin OS=Homo sapiens OX=9606 GN=VIM	1.669	Up	7.1256e-07	VIM	53.651	320.89	71	46	235	43	1.245	1.278	1.261	1.076	1.1	1.101	0.653	0.646	0.665
P24928		DNA-directed RNA polymerase II subunit RPB1 OS=Homo sapiens OX=9606 GN=POLR2A	0.612	Down	9.6263e-05	POLR2A	217.17	49.331	11.4	21	25	21	0.861	0.848	0.85	0.851	0.847	0.787	1.317	1.4	1.345
Q68CZ2		Tensin-3 OS=Homo sapiens OX=9606 GN=TNS3	1.739	Up	0.0008821	TNS3	155.26	98.177	17.2	18	22	16	1.1	1.12	1.124	1.24	1.235	1.242	0.69	0.718	0.729
Q9Y2G5		GDP-fucose protein O-fucosyltransferase 2 OS=Homo sapiens OX=9606 GN=POFUT2	1.718	Up	3.254e-06	POFUT2	49.975	7.7442	8.6	4	5	4	1.273	1.342	1.266	1.078	1.063	1.029	0.611	0.606	0.628
Q8N612		FTS and Hook-interacting protein OS=Homo sapiens OX=9606 GN=FAM160A2	0.239	Down	1.3541e-06	FAM160A2	105.57	1.3169	0.8	1	1	1	0.572	0.538	0.572	0.496	0.504	0.466	1.932	2.116	2.089
P15090		Fatty acid-binding protein, adipocyte OS=Homo sapiens OX=9606 GN=FABP4	2.88	Up	0.0044967	FABP4	14.719	18.133	15.9	2	4	2	2.568	2.668	2.541	0.278	0.402	0.302	0.083	0.131	0.127
P23381		Tryptophan--tRNA ligase, cytoplasmic OS=Homo sapiens OX=9606 GN=WARS	1.789	Up	0.00113876	WARS	53.165	192.24	32.5	16	46	16	0.88	0.9	0.901	1.303	1.365	1.392	0.756	0.755	0.758
Q9BYN0		Sulfiredoxin-1 OS=Homo sapiens OX=9606 GN=SRXN1	2.119	Up	0.00029701	SRXN1	14.259	7.8733	34.3	3	4	3	1.247	1.52	1.395	1.064	1.116	1.13	0.581	0.51	0.471
Q9UJS0		Calcium-binding mitochondrial carrier protein Aralar2 OS=Homo sapiens OX=9606 GN=SLC25A13	1.51	Up	1.76145e-05	SLC25A13	74.175	150.22	37.3	21	27	17	1.213	1.227	1.288	1.055	1.028	1.068	0.679	0.704	0.704
P21266		Glutathione S-transferase Mu 3 OS=Homo sapiens OX=9606 GN=GSTM3	1.875	Up	3.9147e-06	GSTM3	26.559	3.5448	15.1	4	4	3	1.309	1.341	1.328	1.081	1.09	1.131	0.576	0.606	0.579
Q9NY27		Serine/threonine-protein phosphatase 4 regulatory subunit 2 OS=Homo sapiens OX=9606 GN=PPP4R2	0.585	Down	0.0006833	PPP4R2	46.898	16.283	10.1	3	4	3	0.792	0.789	0.788	0.779	0.906	0.827	1.524	1.425	1.347
Q9BTU6		Phosphatidylinositol 4-kinase type 2-alpha OS=Homo sapiens OX=9606 GN=PI4K2A	2.51	Up	0.0032044	PI4K2A	54.022	94.657	45.9	17	26	17	1.428	1.536	1.497	1.083	1.071	1.061	0.399	0.41	0.472
Q99417		c-Myc-binding protein OS=Homo sapiens OX=9606 GN=MYCBP	0.655	Down	0.00175733	MYCBP	11.967	6.9064	19.4	2	2	2	0.844	0.821	0.86	0.844	0.892	0.888	1.333	1.336	1.338
P16070		CD44 antigen OS=Homo sapiens OX=9606 GN=CD44	1.528	Up	0.000137972	CD44	81.537	17.157	10.9	8	17	8	1.28	1.274	1.366	1.012	1.008	1.101	0.675	0.689	0.678
Q6P1M0		Long-chain fatty acid transport protein 4 OS=Homo sapiens OX=9606 GN=SLC27A4	1.685	Up	0.000103881	SLC27A4	72.063	48.54	15.2	9	12	8	1.202	1.243	1.277	1.118	1.063	1.072	0.619	0.629	0.683
O75940		Survival of motor neuron-related-splicing factor 30 OS=Homo sapiens OX=9606 GN=SMNDC1	0.637	Down	0.00094077	SMNDC1	26.711	11.575	16	3	4	3	0.885	0.845	0.725	0.849	0.934	0.804	1.423	1.295	1.343
P30533		Alpha-2-macroglobulin receptor-associated protein OS=Homo sapiens OX=9606 GN=LRPAP1	2.236	Up	3.5438e-06	LRPAP1	41.465	82.494	45.9	20	28	20	1.29	1.314	1.343	1.096	1.149	1.149	0.486	0.523	0.509
Q7Z6K5		Arpin OS=Homo sapiens OX=9606 GN=ARPIN	1.627	Up	4.3915e-05	ARPIN	24.943	14.175	24.3	6	6	6	1.204	1.061	1.133	1.135	1.191	1.201	0.697	0.727	0.744
Q8WXF1		Paraspeckle component 1 OS=Homo sapiens OX=9606 GN=PSPC1	0.55	Down	1.5715e-05	PSPC1	58.743	63.25	29.6	15	20	14	0.801	0.827	0.807	0.805	0.748	0.764	1.416	1.395	1.401
Q86UV5		Ubiquitin carboxyl-terminal hydrolase 48 OS=Homo sapiens OX=9606 GN=USP48	0.311	Down	0.000155922	USP48	119.03	10.593	3.6	3	3	3	0.474	0.573	0.527	0.677	0.613	0.528	1.939	1.813	2.101
Q9Y251		Heparanase OS=Homo sapiens OX=9606 GN=HPSE	0.226	Down	0.0002194	HPSE	61.148	1.549	3.5	2	4	2	0.488	0.479	0.429	0.53	0.487	0.441	2.39	1.732	2.329
P07204		Thrombomodulin OS=Homo sapiens OX=9606 GN=THBD	1.753	Up	5.6649e-05	THBD	60.329	15.908	11.8	5	6	5	1.089	1.013	0.932	1.279	1.334	1.229	0.735	0.704	0.753
P08962		CD63 antigen OS=Homo sapiens OX=9606 GN=CD63	1.557	Up	0.000101482	CD63	25.636	17.93	11.8	3	16	3	1.508	1.646	1.558	0.851	0.896	0.93	0.577	0.559	0.583
Q0VD83		Apolipoprotein B receptor OS=Homo sapiens OX=9606 GN=APOBR	0.523	Down	2.2639e-05	APOBR	114.87	145.35	24.3	22	35	22	0.75	0.775	0.751	0.81	0.788	0.751	1.519	1.441	1.535
Q9UHI5		Large neutral amino acids transporter small subunit 2 OS=Homo sapiens OX=9606 GN=SLC7A8	3.861	Up	3.9335e-05	SLC7A8	58.381	3.6622	3.6	2	2	2	1.748	1.83	1.774	0.934	0.937	1.044	0.226	0.253	0.276
P01111		GTPase NRas OS=Homo sapiens OX=9606 GN=NRAS	1.562	Up	0.00031689	NRAS	21.229	27.923	39.2	6	11	2	1.281	1.307	1.397	1.006	0.987	1.105	0.652	0.649	0.682
P17544		Cyclic AMP-dependent transcription factor ATF-7 OS=Homo sapiens OX=9606 GN=ATF7	0.593	Down	0.00025574	ATF7	52.967	2.2957	3	2	2	2	0.799	0.941	0.774	0.84	0.846	0.788	1.305	1.478	1.389
Q8WWB7		Glycosylated lysosomal membrane protein OS=Homo sapiens OX=9606 GN=GLMP	1.694	Up	0.00037881	GLMP	43.864	41.547	16.3	4	10	4	1.478	1.353	1.213	1.055	1.019	1.035	0.585	0.67	0.58
Q92917		G-patch domain and KOW motifs-containing protein OS=Homo sapiens OX=9606 GN=GPKOW	0.59	Down	0.000179781	GPKOW	52.228	5.5335	10.9	5	5	5	0.81	0.774	0.926	0.78	0.825	0.871	1.416	1.445	1.337
P55899		IgG receptor FcRn large subunit p51 OS=Homo sapiens OX=9606 GN=FCGRT	1.676	Up	0.0025816	FCGRT	39.743	18.494	21.6	5	7	5	1.146	1.161	1.329	1.138	1.15	1.144	0.649	0.709	0.69
Q07960		Rho GTPase-activating protein 1 OS=Homo sapiens OX=9606 GN=ARHGAP1	0.628	Down	0.00051882	ARHGAP1	50.435	41.953	36.2	14	20	14	0.766	0.755	0.741	0.84	0.902	0.8	1.393	1.382	1.271
Q96SW2		Protein cereblon OS=Homo sapiens OX=9606 GN=CRBN	0.588	Down	5.7778e-05	CRBN	50.545	9.1368	9	3	3	3	0.904	0.839	0.888	0.81	0.84	0.77	1.341	1.412	1.363
Q13330		Metastasis-associated protein MTA1 OS=Homo sapiens OX=9606 GN=MTA1	0.652	Down	1.1623e-06	MTA1	80.785	10.404	7.8	5	6	4	0.693	0.728	0.795	0.886	0.887	0.914	1.372	1.366	1.381
Q09472	1	Histone acetyltransferase p300 OS=Homo sapiens OX=9606 GN=EP300	0.605	Down	0.00036087	EP300	264.16	24.675	4.8	10	10	4	0.83	0.829	0.922	0.882	0.787	0.773	1.299	1.377	1.363
Q9NUS5		AP-5 complex subunit sigma-1 OS=Homo sapiens OX=9606 GN=AP5S1	1.559	Up	5.5969e-05	AP5S1	22.522	23.738	40.5	6	6	6	1.187	1.154	1.153	1.144	1.096	1.152	0.699	0.742	0.735
P25205		DNA replication licensing factor MCM3 OS=Homo sapiens OX=9606 GN=MCM3	0.418	Down	5.9197e-08	MCM3	90.98	52.616	23.3	17	17	17	0.525	0.557	0.523	0.742	0.749	0.758	1.771	1.821	1.785
Q16827		Receptor-type tyrosine-protein phosphatase O OS=Homo sapiens OX=9606 GN=PTPRO	1.807	Up	0.00038225	PTPRO	138.34	3.436	1.2	1	1	1	1.282	1.277	1.336	1.075	1.15	1.092	0.67	0.601	0.565
Q6RW13		Type-1 angiotensin II receptor-associated protein OS=Homo sapiens OX=9606 GN=AGTRAP	0.306	Down	0.0078439	AGTRAP	17.419	52.715	24.5	3	5	3	0.573	0.498	0.509	0.696	0.618	0.485	1.97	1.973	1.934
P22897		Macrophage mannose receptor 1 OS=Homo sapiens OX=9606 GN=MRC1	5.01	Up	1.4151e-06	MRC1	166.01	229.78	33.4	47	90	47	1.465	1.511	1.511	1.19	1.197	1.25	0.226	0.241	0.259
O00767		Acyl-CoA desaturase OS=Homo sapiens OX=9606 GN=SCD	2.379	Up	0.00038213	SCD	41.522	6.5007	3.6	1	2	1	1.569	1.566	1.643	1.037	0.979	0.981	0.359	0.44	0.461
P52788		Spermine synthase OS=Homo sapiens OX=9606 GN=SMS	1.518	Up	8.4793e-05	SMS	41.268	21.588	20.2	8	9	8	1.152	1.22	1.233	1.051	1.102	1.119	0.723	0.738	0.694
P29966		Myristoylated alanine-rich C-kinase substrate OS=Homo sapiens OX=9606 GN=MARCKS	2.971	Up	2.3419e-05	MARCKS	31.554	61.016	26.8	7	15	7	1.101	1.041	1.109	1.301	1.309	1.446	0.427	0.453	0.485
P35613		Basigin OS=Homo sapiens OX=9606 GN=BSG	1.604	Up	4.1307e-06	BSG	42.2	63.126	21.6	7	16	7	1.213	1.203	1.212	1.125	1.115	1.081	0.682	0.705	0.683
Q9NXU5		ADP-ribosylation factor-like protein 15 OS=Homo sapiens OX=9606 GN=ARL15	1.917	Up	0.0021019	ARL15	22.876	16.829	24	5	6	5	1.367	1.201	1.403	1.137	1.037	1.134	0.495	0.67	0.561
P39748		Flap endonuclease 1 OS=Homo sapiens OX=9606 GN=FEN1	0.405	Down	4.4215e-06	FEN1	42.592	26.581	17.1	5	6	5	0.623	0.538	0.534	0.747	0.729	0.702	1.868	1.804	1.709
P19971		Thymidine phosphorylase OS=Homo sapiens OX=9606 GN=TYMP	1.729	Up	0.0005979	TYMP	49.955	201.39	36.9	14	35	14	1.002	1.006	0.995	1.295	1.24	1.285	0.736	0.736	0.737
O75477		Erlin-1 OS=Homo sapiens OX=9606 GN=ERLIN1	0.419	Down	0.0003222	ERLIN1	38.925	7.0714	16.8	6	9	4	0.741	0.87	0.966	0.728	0.676	0.579	1.487	1.676	1.57
Q86U44		N6-adenosine-methyltransferase catalytic subunit OS=Homo sapiens OX=9606 GN=METTL3	0.666	Down	0.00172337	METTL3	64.473	13.494	11.7	6	6	6	0.885	0.898	0.851	0.927	0.775	0.881	1.286	1.323	1.267
P52657		Transcription initiation factor IIA subunit 2 OS=Homo sapiens OX=9606 GN=GTF2A2	0.508	Down	0.000160281	GTF2A2	12.457	2.4922	14.7	2	2	2	0.689	0.697	0.749	0.774	0.761	0.845	1.679	1.497	1.51
Q9Y279		V-set and immunoglobulin domain-containing protein 4 OS=Homo sapiens OX=9606 GN=VSIG4	5.085	Up	4.0137e-07	VSIG4	43.987	31.102	16.8	5	5	5	0.614	0.51	0.549	1.936	2.017	2.047	0.402	0.405	0.373
Q02487		Desmocollin-2 OS=Homo sapiens OX=9606 GN=DSC2	0.374	Down	2.3611e-05	DSC2	99.961	1.2723	1.1	1	2	1	0.696	0.706	0.665	0.648	0.697	0.602	1.757	1.678	1.774
P11387		DNA topoisomerase 1 OS=Homo sapiens OX=9606 GN=TOP1	0.508	Down	4.2083e-05	TOP1	90.725	42.561	22.6	16	25	16	0.919	0.971	0.921	0.769	0.709	0.706	1.452	1.372	1.475
P11717		Cation-independent mannose-6-phosphate receptor OS=Homo sapiens OX=9606 GN=IGF2R	1.798	Up	1.5062e-06	IGF2R	274.37	249.17	24.3	53	76	53	1.095	1.086	1.091	1.201	1.208	1.239	0.67	0.693	0.666
Q8NBJ7		Inactive C-alpha-formylglycine-generating enzyme 2 OS=Homo sapiens OX=9606 GN=SUMF2	1.886	Up	6.558e-07	SUMF2	33.843	33.743	27.6	8	14	8	1.225	1.227	1.275	1.136	1.14	1.171	0.606	0.601	0.621
P50135		Histamine N-methyltransferase OS=Homo sapiens OX=9606 GN=HNMT	2.232	Up	0.0064436	HNMT	33.295	33.853	19.9	5	6	5	1.013	1.147	1.11	1.297	1.325	1.316	0.615	0.515	0.634
P19623		Spermidine synthase OS=Homo sapiens OX=9606 GN=SRM	0.415	Down	0.00023834	SRM	33.824	10.224	20.2	5	6	5	0.589	0.598	0.553	0.762	0.682	0.735	1.782	1.919	1.552
Q9NS87		Kinesin-like protein KIF15 OS=Homo sapiens OX=9606 GN=KIF15	0.605	Down	0.00089857	KIF15	160.16	1.8801	1.4	2	2	2	0.877	0.765	0.718	0.832	0.887	0.837	1.409	1.28	1.536
O15525		Transcription factor MafG OS=Homo sapiens OX=9606 GN=MAFG	0.544	Down	4.033e-05	MAFG	17.849	4.0195	9.9	2	2	2	0.824	0.846	0.811	0.781	0.782	0.794	1.41	1.389	1.533
P14384		Carboxypeptidase M OS=Homo sapiens OX=9606 GN=CPM	1.98	Up	4.3384e-05	CPM	50.513	52.801	22.8	9	17	9	1.486	1.541	1.488	0.978	0.994	1.037	0.524	0.521	0.475
P04440		HLA class II histocompatibility antigen, DP beta 1 chain OS=Homo sapiens OX=9606 GN=HLA-DPB1	1.965	Up	6.0143e-05	HLA-DPB1	29.159	14.617	18.2	5	11	3	1.463	1.483	1.619	0.977	0.994	1.038	0.479	0.514	0.538
Q76L83		Putative Polycomb group protein ASXL2 OS=Homo sapiens OX=9606 GN=ASXL2	0.603	Down	0.0060634	ASXL2	153.82	2.1992	0.7	1	1	1	1.025	0.789	0.92	0.87	0.767	0.781	1.339	1.345	1.323
O75391		Sperm-associated antigen 7 OS=Homo sapiens OX=9606 GN=SPAG7	0.564	Down	0.0014434	SPAG7	26.034	2.5326	4.4	1	1	1	0.725	0.604	0.575	0.97	0.828	0.822	1.491	1.705	1.452
Q86W42		THO complex subunit 6 homolog OS=Homo sapiens OX=9606 GN=THOC6	0.638	Down	0.00081686	THOC6	37.535	16.764	19.9	5	6	5	0.842	0.919	0.969	0.829	0.882	0.792	1.343	1.211	1.371
P29323		Ephrin type-B receptor 2 OS=Homo sapiens OX=9606 GN=EPHB2	1.548	Up	0.00041574	EPHB2	117.49	10.29	4.6	3	3	3	1.333	1.352	1.402	0.964	1.02	1.023	0.604	0.68	0.659
Q86VZ5		Phosphatidylcholine:ceramide cholinephosphotransferase 1 OS=Homo sapiens OX=9606 GN=SGMS1	4.538	Up	2.4692e-07	SGMS1	48.616	2.9762	2.2	1	1	1	0.984	1.008	0.893	1.617	1.624	1.71	0.375	0.364	0.352
Q9Y303		N-acetylglucosamine-6-phosphate deacetylase OS=Homo sapiens OX=9606 GN=AMDHD2	2.633	Up	5.6452e-05	AMDHD2	43.747	48.74	28.1	8	11	8	1.246	1.223	1.212	1.256	1.225	1.216	0.515	0.431	0.458
P10599		Thioredoxin OS=Homo sapiens OX=9606 GN=TXN	1.58	Up	6.1954e-05	TXN	11.737	12.365	48.6	6	13	6	1.1	1.097	1.112	1.141	1.146	1.222	0.733	0.727	0.761
Q9H098		Protein FAM107B OS=Homo sapiens OX=9606 GN=FAM107B	0.425	Down	0.0031966	FAM107B	15.558	18.979	37.4	5	7	5	0.66	0.593	0.575	0.795	0.712	0.674	1.723	1.71	1.704
Q8NDZ4		Deleted in autism protein 1 OS=Homo sapiens OX=9606 GN=C3orf58	0.607	Down	0.00164478	C3orf58	49.481	4.4225	5.8	2	2	2	0.726	0.77	0.82	0.825	0.917	0.844	1.496	1.262	1.503
O14497		AT-rich interactive domain-containing protein 1A OS=Homo sapiens OX=9606 GN=ARID1A	0.51	Down	2.3986e-06	ARID1A	242.04	70.866	9	17	18	17	0.745	0.746	0.743	0.772	0.793	0.769	1.543	1.559	1.472
Q9NR12		PDZ and LIM domain protein 7 OS=Homo sapiens OX=9606 GN=PDLIM7	0.606	Down	4.0936e-06	PDLIM7	49.844	16.184	18.8	7	9	7	0.766	0.841	0.819	0.87	0.845	0.821	1.395	1.385	1.403
P40121		Macrophage-capping protein OS=Homo sapiens OX=9606 GN=CAPG	2.13	Up	6.6672e-07	CAPG	38.498	134.94	51.1	12	70	12	1.112	1.079	1.118	1.273	1.274	1.304	0.596	0.592	0.62
Q6ZMZ3		Nesprin-3 OS=Homo sapiens OX=9606 GN=SYNE3	0.565	Down	2.3287e-05	SYNE3	112.22	85.467	22.2	19	26	19	0.799	0.76	0.75	0.869	0.824	0.808	1.482	1.436	1.511
Q8N1I0		Dedicator of cytokinesis protein 4 OS=Homo sapiens OX=9606 GN=DOCK4	3.307	Up	4.1197e-05	DOCK4	225.2	38.47	8	14	17	14	1.601	1.597	1.652	0.99	1.068	1.097	0.298	0.303	0.353
Q96D53		Atypical kinase COQ8B, mitochondrial OS=Homo sapiens OX=9606 GN=COQ8B	1.588	Up	0.0058028	COQ8B	60.069	8.7409	9.4	4	4	4	1.169	0.999	1.137	1.241	1.065	1.218	0.675	0.849	0.695
Q9Y2E5		Epididymis-specific alpha-mannosidase OS=Homo sapiens OX=9606 GN=MAN2B2	1.532	Up	0.0101419	MAN2B2	113.98	23.679	10.9	9	10	9	1.198	0.985	1.16	1.304	1.082	1.07	0.691	0.856	0.709
Q8TBC3		SH3KBP1-binding protein 1 OS=Homo sapiens OX=9606 GN=SHKBP1	0.576	Down	0.000855	SHKBP1	76.343	11.079	5.9	3	3	3	0.729	0.674	0.776	0.823	0.88	0.86	1.583	1.55	1.318
Q8TDJ6		DmX-like protein 2 OS=Homo sapiens OX=9606 GN=DMXL2	1.652	Up	1.317e-06	DMXL2	339.64	144.82	14.3	37	47	37	1.113	1.099	1.1	1.153	1.142	1.174	0.708	0.686	0.706
Q53FA7		Quinone oxidoreductase PIG3 OS=Homo sapiens OX=9606 GN=TP53I3	1.923	Up	0.004397	TP53I3	35.536	16.5	20.5	7	11	7	1.069	1.081	1.026	1.298	1.299	1.286	0.72	0.62	0.679
Q9BUJ2		Heterogeneous nuclear ribonucleoprotein U-like protein 1 OS=Homo sapiens OX=9606 GN=HNRNPUL1	0.568	Down	0.000184582	HNRNPUL1	95.737	92.503	23	17	29	17	0.825	0.814	0.812	0.819	0.837	0.756	1.492	1.404	1.348
Q8NBJ4		Golgi membrane protein 1 OS=Homo sapiens OX=9606 GN=GOLM1	0.556	Down	1.74012e-05	GOLM1	45.333	10.741	10.2	3	4	3	0.818	0.781	0.746	0.853	0.803	0.808	1.49	1.501	1.438
Q9H0R6		Glutamyl-tRNA(Gln) amidotransferase subunit A, mitochondrial OS=Homo sapiens OX=9606 GN=QRSL1	1.518	Up	0.00045745	QRSL1	57.46	15.603	11.7	5	5	5	1.239	1.069	1.271	1.059	1.121	1.099	0.705	0.771	0.684
P0DMN0		Sulfotransferase 1A4 OS=Homo sapiens OX=9606 GN=SULT1A4	0.609	Down	0.00056311	SULT1A4	34.196	16.972	29.8	8	14	4	0.763	0.804	0.786	0.917	0.834	0.811	1.492	1.336	1.377
Q6KC79		Nipped-B-like protein OS=Homo sapiens OX=9606 GN=NIPBL	0.582	Down	0.00017534	NIPBL	316.05	20.857	4.2	12	13	12	0.901	0.864	0.942	0.858	0.776	0.805	1.381	1.471	1.342
P62424		60S ribosomal protein L7a OS=Homo sapiens OX=9606 GN=RPL7A	1.687	Up	0.00030392	RPL7A	29.995	41.309	35.7	11	15	11	1.206	1.353	1.453	1.074	0.984	1.133	0.648	0.61	0.633
Q7Z406		Myosin-14 OS=Homo sapiens OX=9606 GN=MYH14	0.541	Down	1.2353e-06	MYH14	227.87	12.309	4.3	9	32	2	0.802	0.838	0.765	0.793	0.8	0.784	1.498	1.473	1.426
P34910		Protein EVI2B OS=Homo sapiens OX=9606 GN=EVI2B	0.664	Down	0.00143585	EVI2B	48.666	176.49	11.2	4	13	4	0.786	0.845	0.87	0.948	0.941	0.819	1.354	1.414	1.31
P51858		Hepatoma-derived growth factor OS=Homo sapiens OX=9606 GN=HDGF	0.53	Down	2.1631e-06	HDGF	26.788	55.593	38.3	11	21	10	0.717	0.671	0.726	0.838	0.822	0.804	1.518	1.536	1.591
P01011		Alpha-1-antichymotrypsin OS=Homo sapiens OX=9606 GN=SERPINA3	0.159	Down	0.0051016	SERPINA3	47.65	38.447	18	6	8	6	0.319	0.271	0.307	0.476	0.374	0.301	2.453	2.347	2.434
P25098		Beta-adrenergic receptor kinase 1 OS=Homo sapiens OX=9606 GN=GRK2	0.57	Down	1.6237e-06	GRK2	79.573	39.967	21.9	13	15	8	0.745	0.77	0.807	0.812	0.852	0.827	1.44	1.46	1.47
O60825		6-phosphofructo-2-kinase/fructose-2,6-bisphosphatase 2 OS=Homo sapiens OX=9606 GN=PFKFB2	1.683	Up	0.00020064	PFKFB2	58.476	35.261	21	10	13	7	1.021	1.09	1.103	1.203	1.183	1.257	0.741	0.752	0.671
P49790		Nuclear pore complex protein Nup153 OS=Homo sapiens OX=9606 GN=NUP153	0.66	Down	0.03522	NUP153	153.94	10.618	4.1	5	7	5	0.767	0.786	0.782	0.88	0.91	0.894	1.539	1.357	1.173
P20700		Lamin-B1 OS=Homo sapiens OX=9606 GN=LMNB1	0.464	Down	1.2598e-06	LMNB1	66.408	222.03	49.5	34	90	33	0.728	0.745	0.735	0.753	0.751	0.716	1.616	1.562	1.61
P61326		Protein mago nashi homolog OS=Homo sapiens OX=9606 GN=MAGOH	0.533	Down	0.000156991	MAGOH	17.163	73.128	48.6	6	10	6	0.863	0.947	0.952	0.763	0.793	0.703	1.492	1.391	1.359
Q6DD87		Zinc finger protein 787 OS=Homo sapiens OX=9606 GN=ZNF787	0.6	Down	0.00059575	ZNF787	40.428	4.6318	7.3	2	2	2	0.834	0.826	0.834	0.752	0.888	0.863	1.416	1.38	1.378
Q7LGA3		Heparan sulfate 2-O-sulfotransferase 1 OS=Homo sapiens OX=9606 GN=HS2ST1	1.75	Up	0.00078105	HS2ST1	41.881	12.425	16.6	5	5	5	1.367	1.357	1.302	1.004	1.018	1.172	0.566	0.631	0.628
P32455		Guanylate-binding protein 1 OS=Homo sapiens OX=9606 GN=GBP1	3.688	Up	3.0208e-06	GBP1	67.93	78.032	31.4	19	40	14	0.953	0.933	1.005	1.508	1.583	1.685	0.432	0.412	0.451
P62306		Small nuclear ribonucleoprotein F OS=Homo sapiens OX=9606 GN=SNRPF	0.608	Down	0.000184445	SNRPF	9.7251	1.6153	19.8	2	2	2	0.938	1.007	0.948	0.794	0.838	0.737	1.315	1.292	1.29
P67936		Tropomyosin alpha-4 chain OS=Homo sapiens OX=9606 GN=TPM4	1.513	Up	0.00121694	TPM4	28.521	126.43	51.2	19	23	9	1.141	1.082	1.028	1.154	1.183	1.081	0.753	0.697	0.809
Q9NS28		Regulator of G-protein signaling 18 OS=Homo sapiens OX=9606 GN=RGS18	0.587	Down	2.3835e-05	RGS18	27.582	6.6273	14.9	3	3	3	0.671	0.683	0.665	0.908	0.873	0.865	1.537	1.527	1.444
Q9BU76		Multiple myeloma tumor-associated protein 2 OS=Homo sapiens OX=9606 GN=MMTAG2	0.439	Down	0.00024111	MMTAG2	29.411	6.4713	5.3	1	1	1	0.695	0.695	0.709	0.768	0.728	0.668	1.633	1.5	1.798
P53634		Dipeptidyl peptidase 1 OS=Homo sapiens OX=9606 GN=CTSC	4.019	Up	1.7911e-06	CTSC	51.853	67.267	24.8	9	18	9	1.309	1.431	1.351	1.224	1.3	1.302	0.303	0.338	0.311
Q99541		Perilipin-2 OS=Homo sapiens OX=9606 GN=PLIN2	1.557	Up	0.0083186	PLIN2	48.075	47.329	29.5	11	13	11	2.106	2.334	2.138	0.474	0.521	0.402	0.28	0.288	0.329
P21796		Voltage-dependent anion-selective channel protein 1 OS=Homo sapiens OX=9606 GN=VDAC1	1.993	Up	9.2268e-07	VDAC1	30.772	242.94	57.6	12	34	12	1.259	1.333	1.322	1.103	1.108	1.142	0.571	0.548	0.563
Q13043		Serine/threonine-protein kinase 4 OS=Homo sapiens OX=9606 GN=STK4	0.618	Down	1.6693e-07	STK4	55.63	45.545	39	16	23	12	0.702	0.736	0.738	0.865	0.866	0.881	1.4	1.406	1.421
P32189		Glycerol kinase OS=Homo sapiens OX=9606 GN=GK	1.827	Up	0.0053958	GK	61.244	29.277	22.9	11	13	11	1.111	1.13	1.076	1.226	1.228	1.225	0.617	0.678	0.719
P43304		Glycerol-3-phosphate dehydrogenase, mitochondrial OS=Homo sapiens OX=9606 GN=GPD2	1.535	Up	0.000137953	GPD2	80.852	128.1	34.1	21	40	21	1.177	1.233	1.223	1.015	1.072	1.119	0.683	0.704	0.701
Q9BRJ6		Uncharacterized protein C7orf50 OS=Homo sapiens OX=9606 GN=C7orf50	0.635	Down	0.0154634	C7orf50	22.083	1.4253	6.2	1	1	1	0.947	0.95	0.72	0.869	0.97	0.689	1.193	1.368	1.42
Q15738		Sterol-4-alpha-carboxylate 3-dehydrogenase, decarboxylating OS=Homo sapiens OX=9606 GN=NSDHL	1.941	Up	9.0547e-07	NSDHL	41.9	21.976	20.4	7	11	7	1.239	1.278	1.289	1.093	1.128	1.147	0.578	0.585	0.572
P00374		Dihydrofolate reductase OS=Homo sapiens OX=9606 GN=DHFR	2.177	Up	0.00094021	DHFR	21.452	3.9314	8.6	1	1	1	1.06	0.892	0.823	1.573	1.231	1.443	0.609	0.623	0.719
Q9UNL4		Inhibitor of growth protein 4 OS=Homo sapiens OX=9606 GN=ING4	0.629	Down	0.00022349	ING4	28.53	2.1684	3.2	1	1	1	0.896	0.965	0.807	0.883	0.792	0.83	1.339	1.363	1.279
P62633		Cellular nucleic acid-binding protein OS=Homo sapiens OX=9606 GN=CNBP	0.482	Down	3.8263e-05	CNBP	19.463	16.356	16.9	4	4	4	0.58	0.664	0.741	0.732	0.815	0.807	1.645	1.651	1.588
Q9Y646		Carboxypeptidase Q OS=Homo sapiens OX=9606 GN=CPQ	2.513	Up	4.8304e-06	CPQ	51.887	26.455	12.9	5	6	5	1.354	1.381	1.441	1.191	1.125	1.177	0.446	0.455	0.489
Q9UPW5		Cytosolic carboxypeptidase 1 OS=Homo sapiens OX=9606 GN=AGTPBP1	0.267	Down	6.3781e-05	AGTPBP1	138.45	14.243	3.9	4	4	4	0.481	0.433	0.435	0.616	0.562	0.493	2.176	1.913	2.161
Q99828		Calcium and integrin-binding protein 1 OS=Homo sapiens OX=9606 GN=CIB1	1.874	Up	0.00100481	CIB1	21.703	13.242	40.3	6	7	6	1.217	1.283	1.116	1.049	1.223	1.319	0.662	0.605	0.649
Q9NZL6		Ral guanine nucleotide dissociation stimulator-like 1 OS=Homo sapiens OX=9606 GN=RGL1	2.669	Up	0.00037741	RGL1	86.7	2.8168	1.3	1	1	1	1.259	1.096	1.203	1.376	1.237	1.343	0.433	0.574	0.475
Q16539		Mitogen-activated protein kinase 14 OS=Homo sapiens OX=9606 GN=MAPK14	0.579	Down	2.3771e-05	MAPK14	41.293	50.786	31.4	10	19	10	0.706	0.718	0.716	0.849	0.908	0.847	1.528	1.498	1.47
Q8WUW1		Protein BRICK1 OS=Homo sapiens OX=9606 GN=BRK1	1.597	Up	0.007761	BRK1	8.7448	11.075	54.7	5	12	5	1.027	1.094	1.183	1.196	1.204	1.217	0.749	0.812	0.704
O95071		E3 ubiquitin-protein ligase UBR5 OS=Homo sapiens OX=9606 GN=UBR5	0.615	Down	3.9159e-05	UBR5	309.35	23.344	4.3	12	13	12	0.895	0.906	0.83	0.828	0.832	0.799	1.369	1.279	1.353
O95340		Bifunctional 3'-phosphoadenosine 5'-phosphosulfate synthase 2 OS=Homo sapiens OX=9606 GN=PAPSS2	1.775	Up	1.75961e-05	PAPSS2	69.5	26.421	22	12	13	11	1.126	1.121	1.124	1.202	1.137	1.191	0.644	0.667	0.678
O94804		Serine/threonine-protein kinase 10 OS=Homo sapiens OX=9606 GN=STK10	0.619	Down	5.8387e-05	STK10	112.13	103.87	34.1	31	45	30	0.817	0.823	0.803	0.835	0.887	0.827	1.409	1.336	1.374
Q68DH5		LMBR1 domain-containing protein 2 OS=Homo sapiens OX=9606 GN=LMBRD2	1.694	Up	0.00084341	LMBRD2	81.171	3.1561	1.3	1	1	1	1.205	1.41	1.412	0.955	1.065	1.149	0.605	0.652	0.614
Q8TB45		DEP domain-containing mTOR-interacting protein OS=Homo sapiens OX=9606 GN=DEPTOR	2.583	Up	0.000141805	DEPTOR	46.293	1.9756	2.4	1	1	1	1.264	1.329	1.25	1.332	1.2	1.188	0.512	0.5	0.428
P02794		Ferritin heavy chain OS=Homo sapiens OX=9606 GN=FTH1	5.617	Up	3.1191e-07	FTH1	21.225	277.38	76.5	15	98	15	1.326	1.389	1.382	1.253	1.335	1.383	0.233	0.233	0.241
Q9BTY2		Plasma alpha-L-fucosidase OS=Homo sapiens OX=9606 GN=FUCA2	2.732	Up	3.5811e-05	FUCA2	54.066	19.548	19.5	9	14	9	1.429	1.458	1.416	1.04	1.149	1.185	0.422	0.424	0.389
O43566		Regulator of G-protein signaling 14 OS=Homo sapiens OX=9606 GN=RGS14	0.556	Down	9.8591e-05	RGS14	61.446	20.763	14	6	6	6	0.782	0.667	0.677	0.825	0.868	0.848	1.612	1.431	1.528
Q5VTL8		Pre-mRNA-splicing factor 38B OS=Homo sapiens OX=9606 GN=PRPF38B	0.399	Down	0.0018241	PRPF38B	64.467	11.167	7.5	5	6	5	0.543	0.511	0.525	0.739	0.785	0.686	1.85	1.858	1.825
P52735		Guanine nucleotide exchange factor VAV2 OS=Homo sapiens OX=9606 GN=VAV2	0.631	Down	0.0007221	VAV2	101.29	5.6059	3.1	3	3	3	0.936	0.791	0.858	0.915	0.793	0.843	1.414	1.29	1.339
Q29RF7		Sister chromatid cohesion protein PDS5 homolog A OS=Homo sapiens OX=9606 GN=PDS5A	0.641	Down	0.000141277	PDS5A	150.83	45.759	16.5	18	22	15	0.889	0.847	0.867	0.862	0.811	0.893	1.345	1.358	1.298
Q9Y4I1		Unconventional myosin-Va OS=Homo sapiens OX=9606 GN=MYO5A	1.718	Up	1.70216e-05	MYO5A	215.4	147.77	22.9	42	52	42	1.351	1.351	1.398	1.032	1.004	0.999	0.571	0.609	0.587
Q3T906		N-acetylglucosamine-1-phosphotransferase subunits alpha/beta OS=Homo sapiens OX=9606 GN=GNPTAB	1.823	Up	0.00038267	GNPTAB	143.62	5.2331	3.1	4	4	4	1.146	1.198	1.329	1.063	1.136	1.276	0.647	0.633	0.626
Q9P013		Spliceosome-associated protein CWC15 homolog OS=Homo sapiens OX=9606 GN=CWC15	0.501	Down	2.2063e-05	CWC15	26.624	6.2629	11.4	4	4	4	0.695	0.598	0.645	0.822	0.832	0.769	1.63	1.651	1.551
Q9UMY4		Sorting nexin-12 OS=Homo sapiens OX=9606 GN=SNX12	1.949	Up	0.00017826	SNX12	19.73	10.363	25	5	8	4	1.07	1.043	1.055	1.243	1.287	1.358	0.622	0.654	0.719
P00568		Adenylate kinase isoenzyme 1 OS=Homo sapiens OX=9606 GN=AK1	2.248	Up	0.00047778	AK1	21.635	2.6959	5.7	1	2	1	1.115	1.146	1.113	1.323	1.178	1.395	0.537	0.548	0.648
Q7LBC6		Lysine-specific demethylase 3B OS=Homo sapiens OX=9606 GN=KDM3B	0.46	Down	0.00050415	KDM3B	191.58	19.924	5.8	8	9	8	0.721	0.681	0.63	0.754	0.796	0.721	1.43	1.714	1.798
Q86U38		Nucleolar protein 9 OS=Homo sapiens OX=9606 GN=NOP9	0.617	Down	0.00110319	NOP9	69.437	25.585	16.5	8	9	8	0.952	0.971	0.921	0.812	0.766	0.846	1.334	1.189	1.407
P13746		HLA class I histocompatibility antigen, A-11 alpha chain OS=Homo sapiens OX=9606 GN=HLA-A	1.904	Up	2.3271e-05	HLA-A	40.936	5.1021	47.7	14	28	2	1.438	1.47	1.45	0.972	1.041	1.041	0.525	0.524	0.555
O14929	1	Histone acetyltransferase type B catalytic subunit OS=Homo sapiens OX=9606 GN=HAT1	0.457	Down	8.4535e-05	HAT1	49.512	17.624	9.1	3	3	3	0.707	0.593	0.681	0.808	0.691	0.73	1.617	1.677	1.58
Q9Y286		Sialic acid-binding Ig-like lectin 7 OS=Homo sapiens OX=9606 GN=SIGLEC7	1.579	Up	0.000135279	SIGLEC7	51.142	108.5	22.1	8	14	8	1.352	1.225	1.309	1.077	1.076	1.055	0.639	0.683	0.71
P01909		HLA class II histocompatibility antigen, DQ alpha 1 chain OS=Homo sapiens OX=9606 GN=HLA-DQA1	1.972	Up	0.00083927	HLA-DQA1	27.805	9.0835	16.1	3	3	3	1.509	1.654	1.682	0.946	0.825	0.803	0.429	0.396	0.48
Q14554		Protein disulfide-isomerase A5 OS=Homo sapiens OX=9606 GN=PDIA5	0.664	Down	0.00060002	PDIA5	59.594	23.927	19.3	9	12	9	0.842	0.899	0.972	0.872	0.9	0.786	1.3	1.289	1.263
Q9NPF8		Arf-GAP with dual PH domain-containing protein 2 OS=Homo sapiens OX=9606 GN=ADAP2	3.341	Up	8.0921e-05	ADAP2	44.348	19.702	13.9	5	6	4	1.271	1.36	1.413	1.23	1.324	1.258	0.329	0.413	0.399
P14598		Neutrophil cytosol factor 1 OS=Homo sapiens OX=9606 GN=NCF1	0.51	Down	0.00083699	NCF1	44.681	4.9204	49	17	31	1	0.652	0.788	0.719	0.885	0.793	0.694	1.503	1.514	1.631
O95858		Tetraspanin-15 OS=Homo sapiens OX=9606 GN=TSPAN15	3.215	Up	0.000163413	TSPAN15	33.165	1.6205	2.7	1	1	1	1.405	1.447	1.542	1.247	1.079	1.191	0.348	0.327	0.419
Q15645		Pachytene checkpoint protein 2 homolog OS=Homo sapiens OX=9606 GN=TRIP13	0.423	Down	0.0003239	TRIP13	48.55	2.2739	2.3	1	1	1	0.608	0.592	0.5	0.854	0.702	0.675	1.785	1.69	1.796
Q9NZ43		Vesicle transport protein USE1 OS=Homo sapiens OX=9606 GN=USE1	0.62	Down	5.6132e-05	USE1	29.371	1.616	3.1	1	1	1	0.974	0.909	0.967	0.793	0.801	0.823	1.356	1.293	1.25
P01009		Alpha-1-antitrypsin OS=Homo sapiens OX=9606 GN=SERPINA1	0.173	Down	0.0081971	SERPINA1	46.736	53.864	24.4	9	15	9	0.246	0.258	0.313	0.492	0.43	0.288	2.355	2.415	2.244
P29372		DNA-3-methyladenine glycosylase OS=Homo sapiens OX=9606 GN=MPG	0.572	Down	0.00061849	MPG	32.868	16.616	20.1	4	4	4	0.887	0.714	0.755	0.897	0.819	0.745	1.44	1.482	1.38
P22307		Non-specific lipid-transfer protein OS=Homo sapiens OX=9606 GN=SCP2	1.677	Up	0.00038201	SCP2	58.993	62.237	30.5	15	32	15	1.201	1.267	1.245	1.026	1.145	1.125	0.692	0.619	0.655
Q9NZN8		CCR4-NOT transcription complex subunit 2 OS=Homo sapiens OX=9606 GN=CNOT2	0.485	Down	0.000100826	CNOT2	59.737	4.8465	3.5	2	2	2	0.506	0.426	0.437	0.913	0.783	0.858	1.718	1.747	1.805
O14607	1	Histone demethylase UTY OS=Homo sapiens OX=9606 GN=UTY	0.624	Down	0.0083154	UTY	149.55	4.5709	1.8	3	3	3	0.862	0.82	0.848	0.999	0.827	0.715	1.348	1.314	1.412
Q86WV6		Stimulator of interferon genes protein OS=Homo sapiens OX=9606 GN=TMEM173	0.41	Down	1.66943e-05	TMEM173	42.192	52.835	29.3	7	12	7	0.696	0.641	0.609	0.744	0.722	0.676	1.777	1.673	1.774
O00182		Galectin-9 OS=Homo sapiens OX=9606 GN=LGALS9	1.858	Up	0.00036312	LGALS9	39.518	43.214	17.7	6	10	6	1.203	1.226	1.128	1.053	1.245	1.212	0.632	0.608	0.649
Q13257		Mitotic spindle assembly checkpoint protein MAD2A OS=Homo sapiens OX=9606 GN=MAD2L1	0.655	Down	0.0036754	MAD2L1	23.51	5.9925	9.3	2	2	2	0.821	0.81	0.805	0.909	0.841	0.908	1.356	1.352	1.351
Q9UDY4		DnaJ homolog subfamily B member 4 OS=Homo sapiens OX=9606 GN=DNAJB4	3.435	Up	9.7475e-05	DNAJB4	37.806	21.575	7.7	2	4	1	1.506	1.398	1.5	1.273	1.057	1.232	0.354	0.372	0.311
Q15208		Serine/threonine-protein kinase 38 OS=Homo sapiens OX=9606 GN=STK38	0.486	Down	9.9658e-05	STK38	54.19	19.929	23.2	10	12	9	0.639	0.766	0.681	0.811	0.791	0.703	1.562	1.554	1.628
P36957		Dihydrolipoyllysine-residue succinyltransferase component of 2-oxoglutarate dehydrogenase complex, mitochondrial OS=Homo sapiens OX=9606 GN=DLST	1.611	Up	0.000122488	DLST	48.755	34.57	22.3	9	15	9	1.274	1.267	1.3	1.088	1.043	1.074	0.625	0.675	0.69
P68366		Tubulin alpha-4A chain OS=Homo sapiens OX=9606 GN=TUBA4A	0.483	Down	2.2874e-05	TUBA4A	49.924	134.08	50.9	17	66	4	0.667	0.656	0.663	0.808	0.792	0.731	1.599	1.576	1.647
P51572		B-cell receptor-associated protein 31 OS=Homo sapiens OX=9606 GN=BCAP31	2.033	Up	0.000115521	BCAP31	27.991	27.853	36.6	12	29	12	1.319	1.394	1.362	1.013	1.1	1.126	0.555	0.496	0.542
O60610		Protein diaphanous homolog 1 OS=Homo sapiens OX=9606 GN=DIAPH1	0.481	Down	1.287e-06	DIAPH1	141.35	95.026	27.7	33	53	32	0.637	0.613	0.632	0.815	0.799	0.768	1.643	1.673	1.636
Q13356		RING-type E3 ubiquitin-protein ligase PPIL2 OS=Homo sapiens OX=9606 GN=PPIL2	0.543	Down	0.000115884	PPIL2	58.823	3.9142	5.2	3	3	3	0.708	0.766	0.737	0.796	0.869	0.791	1.494	1.582	1.444
Q96AQ6		Pre-B-cell leukemia transcription factor-interacting protein 1 OS=Homo sapiens OX=9606 GN=PBXIP1	1.664	Up	0.00114155	PBXIP1	80.642	51.73	19.8	11	14	11	1.119	1.044	1.171	1.242	1.102	1.184	0.637	0.742	0.741
P35637		RNA-binding protein FUS OS=Homo sapiens OX=9606 GN=FUS	0.522	Down	0.000162691	FUS	53.425	35.013	13.5	6	12	4	0.641	0.563	0.677	0.902	0.813	0.81	1.717	1.565	1.556
Q9UEW8		STE20/SPS1-related proline-alanine-rich protein kinase OS=Homo sapiens OX=9606 GN=STK39	0.596	Down	0.02476	STK39	59.473	5.6422	12.1	6	6	2	0.864	0.726	0.72	0.726	0.967	0.864	1.413	1.416	1.464
O60704		Protein-tyrosine sulfotransferase 2 OS=Homo sapiens OX=9606 GN=TPST2	1.515	Up	0.0022191	TPST2	41.911	2.1761	2.7	1	1	1	1.294	1.088	1.285	1.056	1.077	1.116	0.648	0.791	0.705
P32246		C-C chemokine receptor type 1 OS=Homo sapiens OX=9606 GN=CCR1	1.549	Up	0.0020354	CCR1	41.172	3.0846	3.7	1	1	1	1.051	1.166	1.232	1.09	1.093	1.232	0.691	0.803	0.71
Q15853		Upstream stimulatory factor 2 OS=Homo sapiens OX=9606 GN=USF2	0.402	Down	0.0050174	USF2	36.954	16.966	13.6	4	5	4	0.527	0.606	0.55	0.822	0.688	0.668	1.806	1.825	1.787
Q8TCT8		Signal peptide peptidase-like 2A OS=Homo sapiens OX=9606 GN=SPPL2A	1.85	Up	0.00034423	SPPL2A	58.143	2.7877	2.7	2	2	2	1.308	1.547	1.582	0.948	0.974	1.086	0.556	0.565	0.505
P01860		Immunoglobulin heavy constant gamma 3 OS=Homo sapiens OX=9606 GN=IGHG3	0.198	Down	0.00038425	IGHG3	41.287	12.218	11.1	2	4	1	0.619	0.72	0.677	0.453	0.457	0.294	2.104	1.902	2.067
Q8N2K0		Monoacylglycerol lipase ABHD12 OS=Homo sapiens OX=9606 GN=ABHD12	2.965	Up	2.0966e-05	ABHD12	45.096	43.269	28.4	10	15	10	1.488	1.614	1.445	1.068	1.066	1.133	0.363	0.397	0.342
Q8NF91		Nesprin-1 OS=Homo sapiens OX=9606 GN=SYNE1	1.521	Up	0.0070356	SYNE1	1011.1	5.0823	0.6	5	5	5	1.093	1.201	1.082	1.063	1.174	1.186	0.744	0.751	0.756
Q9UNH7		Sorting nexin-6 OS=Homo sapiens OX=9606 GN=SNX6	2.008	Up	0.00196193	SNX6	46.648	114.44	46.3	20	42	19	1.128	1.205	1.181	1.17	1.2	1.296	0.606	0.608	0.612
P15153		Ras-related C3 botulinum toxin substrate 2 OS=Homo sapiens OX=9606 GN=RAC2	0.584	Down	0.00030249	RAC2	21.429	3.1104	31.8	6	12	2	0.683	0.654	0.681	0.896	0.932	0.808	1.498	1.461	1.552
Q15274		Nicotinate-nucleotide pyrophosphorylase [carboxylating] OS=Homo sapiens OX=9606 GN=QPRT	2.33	Up	0.0058633	QPRT	30.845	24.61	33	7	9	7	1.332	1.272	1.156	1.074	0.993	1.237	0.47	0.468	0.48
Q6P1J9		Parafibromin OS=Homo sapiens OX=9606 GN=CDC73	0.632	Down	0.000143641	CDC73	60.576	11.631	12.6	6	6	6	0.768	0.826	0.837	0.891	0.839	0.843	1.374	1.29	1.409
Q99798		Aconitate hydratase, mitochondrial OS=Homo sapiens OX=9606 GN=ACO2	1.759	Up	2.7027e-06	ACO2	85.424	290.85	49.6	30	61	30	1.236	1.234	1.26	1.124	1.115	1.136	0.624	0.66	0.635
P19338		Nucleolin OS=Homo sapiens OX=9606 GN=NCL	0.603	Down	1.59534e-05	NCL	76.613	92.788	27.3	22	39	22	0.848	0.902	0.857	0.812	0.832	0.802	1.395	1.329	1.333
P57105		Synaptojanin-2-binding protein OS=Homo sapiens OX=9606 GN=SYNJ2BP	1.846	Up	4.2655e-05	SYNJ2BP	15.928	11.102	39.3	5	7	5	1.228	1.23	1.248	1.117	1.119	1.199	0.614	0.647	0.6
P02671		Fibrinogen alpha chain OS=Homo sapiens OX=9606 GN=FGA	0.233	Down	0.00032208	FGA	94.972	80.306	13	10	13	10	0.516	0.457	0.482	0.584	0.511	0.383	2.2	2.001	2.136
Q96AB6		Protein N-terminal asparagine amidohydrolase OS=Homo sapiens OX=9606 GN=NTAN1	1.827	Up	0.00052171	NTAN1	34.677	14.57	20.6	5	7	5	1.178	1.042	1.232	1.125	1.094	1.284	0.681	0.619	0.617
Q96C86		m7GpppX diphosphatase OS=Homo sapiens OX=9606 GN=DCPS	0.583	Down	0.00037998	DCPS	38.608	103.28	34.4	8	10	8	0.751	0.802	0.821	0.887	0.832	0.781	1.475	1.339	1.474
Q14162		Scavenger receptor class F member 1 OS=Homo sapiens OX=9606 GN=SCARF1	1.943	Up	0.0077041	SCARF1	87.386	2.2898	1.3	1	1	1	1.173	1.377	1.189	1.192	0.914	1.389	0.546	0.643	0.61
Q9Y6N5		Sulfide:quinone oxidoreductase, mitochondrial OS=Homo sapiens OX=9606 GN=SQOR	2.199	Up	2.1082e-05	SQOR	49.96	146.23	51.1	22	45	22	1.23	1.323	1.316	1.093	1.161	1.197	0.503	0.523	0.543
Q9NWX6		Probable tRNA(His) guanylyltransferase OS=Homo sapiens OX=9606 GN=THG1L	0.621	Down	0.0031793	THG1L	34.83	8.055	9.4	2	4	2	0.841	0.841	0.752	0.938	0.816	0.785	1.237	1.482	1.369
Q9H223		EH domain-containing protein 4 OS=Homo sapiens OX=9606 GN=EHD4	1.602	Up	4.1267e-05	EHD4	61.174	98.216	43.6	21	37	17	1.091	1.098	1.068	1.119	1.167	1.215	0.721	0.735	0.729
Q9NSY2		StAR-related lipid transfer protein 5 OS=Homo sapiens OX=9606 GN=STARD5	2.826	Up	1.5971e-06	STARD5	23.794	3.1523	4.2	1	2	1	1.123	1.254	1.292	1.266	1.31	1.366	0.481	0.46	0.454
Q7Z3E5		LisH domain-containing protein ARMC9 OS=Homo sapiens OX=9606 GN=ARMC9	2.091	Up	0.0003996	ARMC9	91.818	8.938	4.5	4	5	4	1.411	1.176	1.25	1.257	1.094	1.154	0.583	0.593	0.5
P61978		Heterogeneous nuclear ribonucleoprotein K OS=Homo sapiens OX=9606 GN=HNRNPK	0.611	Down	0.0024351	HNRNPK	50.976	49.516	29.6	14	31	14	0.797	0.794	0.796	0.896	0.828	0.84	1.403	1.401	1.393
Q10589		Bone marrow stromal antigen 2 OS=Homo sapiens OX=9606 GN=BST2	0.449	Down	0.000101051	BST2	19.769	17.174	18.3	3	4	3	0.676	0.685	0.713	0.747	0.801	0.677	1.712	1.631	1.616
Q9UBR2		Cathepsin Z OS=Homo sapiens OX=9606 GN=CTSZ	2.4	Up	0.00132129	CTSZ	33.868	119.58	36.3	12	33	12	1.33	1.35	1.404	1.134	1.122	1.13	0.448	0.464	0.499
Q8TBX8		Phosphatidylinositol 5-phosphate 4-kinase type-2 gamma OS=Homo sapiens OX=9606 GN=PIP4K2C	1.57	Up	0.000115759	PIP4K2C	47.299	12.666	9.5	5	5	5	1.106	1.21	1.099	1.12	1.162	1.157	0.756	0.691	0.743
P49915		GMP synthase [glutamine-hydrolyzing] OS=Homo sapiens OX=9606 GN=GMPS	0.61	Down	3.5743e-06	GMPS	76.715	56.252	24.7	13	24	13	0.795	0.812	0.801	0.838	0.849	0.838	1.405	1.398	1.337
Q8NCJ5		SPRY domain-containing protein 3 OS=Homo sapiens OX=9606 GN=SPRYD3	0.648	Down	0.00111871	SPRYD3	49.693	2.9127	2.5	1	2	1	0.853	0.952	0.926	0.833	0.79	0.908	1.308	1.371	1.226
Q8IXM2		Chromatin complexes subunit BAP18 OS=Homo sapiens OX=9606 GN=BAP18	0.574	Down	0.00027912	BAP18	17.9	24.475	23.3	3	3	3	0.885	0.863	0.835	0.867	0.75	0.788	1.353	1.443	1.393
Q9P0V9		Septin-10 OS=Homo sapiens OX=9606 GN=SEPT10	2.828	Up	3.131e-06	SEPT10	52.592	19.116	15.2	7	9	6	1.373	1.422	1.214	1.254	1.221	1.263	0.467	0.436	0.419
O60828		Polyglutamine-binding protein 1 OS=Homo sapiens OX=9606 GN=PQBP1	0.53	Down	5.6815e-05	PQBP1	30.472	34.988	9.1	2	2	2	0.737	0.683	0.787	0.779	0.861	0.777	1.496	1.543	1.523
P42766		60S ribosomal protein L35 OS=Homo sapiens OX=9606 GN=RPL35	1.572	Up	0.0027194	RPL35	14.551	5.8812	21.1	3	4	3	1.456	1.423	1.528	0.869	0.931	1.054	0.647	0.602	0.567
Q12802		A-kinase anchor protein 13 OS=Homo sapiens OX=9606 GN=AKAP13	0.479	Down	7.9195e-05	AKAP13	307.55	123.63	14.8	31	39	31	0.683	0.671	0.685	0.8	0.799	0.704	1.617	1.559	1.631
P62888		60S ribosomal protein L30 OS=Homo sapiens OX=9606 GN=RPL30	1.65	Up	0.00026227	RPL30	12.784	21.976	49.6	6	15	6	1.263	1.343	1.33	0.989	1.095	1.087	0.649	0.663	0.61
Q9GZY6		Linker for activation of T-cells family member 2 OS=Homo sapiens OX=9606 GN=LAT2	2.39	Up	5.8243e-05	LAT2	26.55	7.9395	10.7	2	2	2	0.898	0.897	0.785	1.495	1.433	1.581	0.591	0.676	0.62
O43684		Mitotic checkpoint protein BUB3 OS=Homo sapiens OX=9606 GN=BUB3	0.608	Down	1.98904e-05	BUB3	37.154	51.06	26.8	7	13	7	0.85	0.849	0.889	0.809	0.854	0.809	1.386	1.336	1.345
Q9BRT9		DNA replication complex GINS protein SLD5 OS=Homo sapiens OX=9606 GN=GINS4	0.295	Down	7.5326e-05	GINS4	26.047	2.4088	7.2	2	2	2	0.38	0.407	0.37	0.704	0.583	0.559	2.129	2.032	2.104
Q9UGR2		Zinc finger CCCH domain-containing protein 7B OS=Homo sapiens OX=9606 GN=ZC3H7B	0.597	Down	0.0020821	ZC3H7B	111.58	2.0594	1.1	1	1	1	0.821	0.957	1.076	0.754	0.867	0.748	1.381	1.404	1.183
Q7L5Y1		Mitochondrial enolase superfamily member 1 OS=Homo sapiens OX=9606 GN=ENOSF1	1.757	Up	0.000122217	ENOSF1	49.786	9.92	12.2	6	6	6	1.215	1.226	1.184	1.087	1.198	1.163	0.623	0.679	0.66
Q7Z3T8		Zinc finger FYVE domain-containing protein 16 OS=Homo sapiens OX=9606 GN=ZFYVE16	2.053	Up	1.82456e-05	ZFYVE16	168.9	75.506	16	20	24	20	1.275	1.315	1.226	1.131	1.172	1.166	0.544	0.552	0.594
Q9NQ48		Leucine zipper transcription factor-like protein 1 OS=Homo sapiens OX=9606 GN=LZTFL1	0.664	Down	0.0027444	LZTFL1	34.592	4.9378	11.4	3	3	3	0.856	0.817	0.786	0.969	0.827	0.875	1.311	1.449	1.261
Q96PP9		Guanylate-binding protein 4 OS=Homo sapiens OX=9606 GN=GBP4	1.956	Up	1.2394e-06	GBP4	73.164	24.251	13.8	7	7	7	0.721	0.779	0.804	1.457	1.531	1.465	0.753	0.769	0.755
Q8IZD4		mRNA-decapping enzyme 1B OS=Homo sapiens OX=9606 GN=DCP1B	0.601	Down	2.4134e-06	DCP1B	67.722	-2	1.6	1	1	1	0.908	1.036	0.957	0.79	0.784	0.778	1.338	1.303	1.272
Q9UHB7		AF4/FMR2 family member 4 OS=Homo sapiens OX=9606 GN=AFF4	0.604	Down	0.000163599	AFF4	127.46	1.2225	0.6	1	1	1	0.767	0.851	0.854	0.85	0.796	0.879	1.377	1.454	1.347
O75348		V-type proton ATPase subunit G 1 OS=Homo sapiens OX=9606 GN=ATP6V1G1	1.962	Up	0.00056422	ATP6V1G1	13.757	4.5214	32.2	3	3	3	1.13	1.22	1.227	1.131	1.16	1.379	0.634	0.593	0.644
P39019		40S ribosomal protein S19 OS=Homo sapiens OX=9606 GN=RPS19	0.51	Down	1.70948e-05	RPS19	16.06	24.964	43.4	8	16	8	0.859	0.804	0.829	0.725	0.791	0.757	1.471	1.475	1.51
P12882		Myosin-1 OS=Homo sapiens OX=9606 GN=MYH1	1.711	Up	0.0025642	MYH1	223.14	1.2326	0.4	1	1	1	1.376	1.181	1.283	1.172	0.973	1.14	0.61	0.712	0.598
Q96GA7		Serine dehydratase-like OS=Homo sapiens OX=9606 GN=SDSL	5.013	Up	0.000121301	SDSL	34.674	28.066	22.2	5	9	5	1.291	1.341	1.262	1.28	1.244	1.481	0.226	0.259	0.314
P16671		Platelet glycoprotein 4 OS=Homo sapiens OX=9606 GN=CD36	0.422	Down	0.00042394	CD36	53.053	38.138	14	7	12	7	1.189	1.185	1.191	0.624	0.593	0.481	1.376	1.31	1.335
Q92562		Polyphosphoinositide phosphatase OS=Homo sapiens OX=9606 GN=FIG4	1.845	Up	0.000163802	FIG4	103.63	15.989	6.6	7	7	7	1.167	1.255	1.184	1.128	1.178	1.14	0.661	0.635	0.572
P68871		Hemoglobin subunit beta OS=Homo sapiens OX=9606 GN=HBB	0.127	Down	0.0053644	HBB	15.998	90.699	69.4	9	32	5	0.234	0.244	0.223	0.353	0.349	0.222	2.355	2.466	2.458
P58546		Myotrophin OS=Homo sapiens OX=9606 GN=MTPN	0.665	Down	0.00108037	MTPN	12.895	74.746	39	5	8	5	0.881	0.896	0.915	0.808	0.934	0.812	1.303	1.257	1.281
Q96QH2		PML-RARA-regulated adapter molecule 1 OS=Homo sapiens OX=9606 GN=PRAM1	0.533	Down	1.94609e-05	PRAM1	73.968	106.69	29.1	16	19	16	0.697	0.599	0.619	0.874	0.858	0.808	1.623	1.556	1.59
P17900		Ganglioside GM2 activator OS=Homo sapiens OX=9606 GN=GM2A	2.543	Up	2.019e-05	GM2A	20.838	34.021	34.7	6	22	6	1.542	1.61	1.668	0.987	0.97	1.021	0.362	0.408	0.401
P02545		Prelamin-A/C OS=Homo sapiens OX=9606 GN=LMNA	5.01	Up	1.76045e-05	LMNA	74.139	147.1	53	36	83	36	1.466	1.423	1.446	1.221	1.178	1.238	0.247	0.265	0.214
Q9NY25		C-type lectin domain family 5 member A OS=Homo sapiens OX=9606 GN=CLEC5A	3.175	Up	1.5573e-05	CLEC5A	21.521	10.657	26.6	5	7	5	1.057	1.117	1.093	1.371	1.487	1.526	0.475	0.435	0.471
O94819		Kelch repeat and BTB domain-containing protein 11 OS=Homo sapiens OX=9606 GN=KBTBD11	0.365	Down	0.000118942	KBTBD11	65.719	19.696	15.7	8	9	8	0.599	0.51	0.497	0.762	0.649	0.609	1.89	1.808	1.839
Q8NEL9		Phospholipase DDHD1 OS=Homo sapiens OX=9606 GN=DDHD1	2.003	Up	0.00022215	DDHD1	100.43	2.6296	1.9	2	2	2	1.269	1.289	1.308	1.216	1.08	1.148	0.53	0.615	0.574
P33121		Long-chain-fatty-acid--CoA ligase 1 OS=Homo sapiens OX=9606 GN=ACSL1	2.052	Up	1.2642e-06	ACSL1	77.942	92.064	34.4	25	43	23	1.443	1.53	1.536	0.989	1.013	1.017	0.485	0.506	0.48
Q6UWU2		Beta-galactosidase-1-like protein OS=Homo sapiens OX=9606 GN=GLB1L	2.202	Up	0.0030767	GLB1L	74.157	3.1287	2	1	2	1	1.217	1.335	1.341	1.083	1.145	1.304	0.423	0.575	0.606
Q6P4Q7		Metal transporter CNNM4 OS=Homo sapiens OX=9606 GN=CNNM4	1.937	Up	0.00045502	CNNM4	86.606	2.4856	1.2	1	1	1	1.202	1.326	1.304	1.076	1.092	1.27	0.627	0.588	0.56
Q8IWW6		Rho GTPase-activating protein 12 OS=Homo sapiens OX=9606 GN=ARHGAP12	1.972	Up	0.00028419	ARHGAP12	96.253	7.0422	4	3	3	3	1.332	1.033	1.144	1.188	1.134	1.333	0.586	0.615	0.652
P62805	1	Histone H4 OS=Homo sapiens OX=9606 GN=HIST1H4A	0.357	Down	2.2708e-05	HIST1H4A	11.367	48.68	59.2	9	65	9	0.846	0.856	0.794	0.602	0.603	0.534	1.688	1.553	1.628
O00115		Deoxyribonuclease-2-alpha OS=Homo sapiens OX=9606 GN=DNASE2	2.704	Up	0.0026609	DNASE2	39.58	16.371	16.4	6	10	6	1.618	1.61	1.55	1.023	1.006	1.026	0.348	0.414	0.368
Q7L1W4		Volume-regulated anion channel subunit LRRC8D OS=Homo sapiens OX=9606 GN=LRRC8D	0.53	Down	0.00091982	LRRC8D	98.2	5.1981	3.5	3	3	3	0.804	0.801	0.931	0.872	0.747	0.686	1.491	1.459	1.399
P78332		RNA-binding protein 6 OS=Homo sapiens OX=9606 GN=RBM6	0.585	Down	0.00032149	RBM6	128.64	19.504	10.9	13	13	11	0.79	0.762	0.793	0.877	0.838	0.802	1.394	1.544	1.362
Q9BRQ8		Apoptosis-inducing factor 2 OS=Homo sapiens OX=9606 GN=AIFM2	2.476	Up	3.6658e-05	AIFM2	40.526	32.127	21.2	6	6	6	1.39	1.426	1.417	1.166	1.1	1.141	0.422	0.476	0.478
Q5TBB1		Ribonuclease H2 subunit B OS=Homo sapiens OX=9606 GN=RNASEH2B	0.59	Down	0.000116743	RNASEH2B	35.138	16.397	23.1	7	8	7	0.728	0.826	0.776	0.894	0.84	0.807	1.405	1.411	1.488
Q9UMX5		Neudesin OS=Homo sapiens OX=9606 GN=NENF	2.057	Up	8.3197e-05	NENF	18.856	18.808	42.4	6	8	6	1.353	1.395	1.329	1.138	1.078	1.123	0.587	0.52	0.516
P35579		Myosin-9 OS=Homo sapiens OX=9606 GN=MYH9	0.666	Down	1.71711e-05	MYH9	226.53	323.31	53.5	115	366	108	0.871	0.887	0.874	0.879	0.886	0.848	1.321	1.286	1.319
P36405		ADP-ribosylation factor-like protein 3 OS=Homo sapiens OX=9606 GN=ARL3	1.644	Up	0.00049923	ARL3	20.455	16.776	47.8	6	8	6	1.097	0.96	1.111	1.231	1.197	1.252	0.766	0.68	0.793
Q9H944		Mediator of RNA polymerase II transcription subunit 20 OS=Homo sapiens OX=9606 GN=MED20	0.565	Down	0.00026209	MED20	23.222	7.1863	14.6	3	3	3	0.755	0.808	0.876	0.822	0.796	0.821	1.435	1.553	1.326
Q13247		Serine/arginine-rich splicing factor 6 OS=Homo sapiens OX=9606 GN=SRSF6	0.469	Down	2.1041e-05	SRSF6	39.586	5.0958	17.7	6	9	2	0.703	0.79	0.662	0.741	0.809	0.735	1.658	1.629	1.586
P33897		ATP-binding cassette sub-family D member 1 OS=Homo sapiens OX=9606 GN=ABCD1	1.615	Up	0.0170358	ABCD1	82.936	24.351	14.5	9	12	9	1.277	1.248	1.362	1.069	1.042	1.051	0.573	0.685	0.7
P24071		Immunoglobulin alpha Fc receptor OS=Homo sapiens OX=9606 GN=FCAR	0.603	Down	0.00027916	FCAR	32.265	7.223	8	2	5	2	0.751	0.773	0.777	0.835	0.935	0.879	1.482	1.521	1.39
Q8N3U4		Cohesin subunit SA-2 OS=Homo sapiens OX=9606 GN=STAG2	0.482	Down	7.5201e-07	STAG2	141.32	40.043	13.3	16	21	12	0.802	0.838	0.768	0.74	0.757	0.731	1.575	1.541	1.507
O75431		Metaxin-2 OS=Homo sapiens OX=9606 GN=MTX2	1.518	Up	0.00020349	MTX2	29.763	16.931	16.7	4	6	4	1.287	1.235	1.261	1.038	1.105	1.062	0.667	0.722	0.723
P42224		Signal transducer and activator of transcription 1-alpha/beta OS=Homo sapiens OX=9606 GN=STAT1	2.593	Up	1.3799e-06	STAT1	87.334	166.03	41.7	27	66	27	0.881	0.873	0.865	1.508	1.478	1.596	0.59	0.579	0.598
O60488		Long-chain-fatty-acid--CoA ligase 4 OS=Homo sapiens OX=9606 GN=ACSL4	1.603	Up	9.8805e-05	ACSL4	79.187	54.552	28.4	15	26	13	1.017	0.976	1.015	1.234	1.178	1.286	0.745	0.775	0.787
P27797		Calreticulin OS=Homo sapiens OX=9606 GN=CALR	1.818	Up	1.7305e-06	CALR	48.141	129.48	57.3	19	58	19	1.199	1.294	1.274	1.098	1.138	1.154	0.624	0.613	0.628
Q7LG56		Ribonucleoside-diphosphate reductase subunit M2 B OS=Homo sapiens OX=9606 GN=RRM2B	1.582	Up	0.000183035	RRM2B	40.736	4.5054	6.6	3	3	3	1.049	1.066	1.021	1.212	1.201	1.306	0.818	0.761	0.772
Q7L4I2		Arginine/serine-rich coiled-coil protein 2 OS=Homo sapiens OX=9606 GN=RSRC2	0.385	Down	2.9003e-07	RSRC2	50.559	16.484	5.1	2	2	2	0.575	0.516	0.533	0.71	0.713	0.692	1.883	1.805	1.806
P38571		Lysosomal acid lipase/cholesteryl ester hydrolase OS=Homo sapiens OX=9606 GN=LIPA	5.491	Up	1.52992e-05	LIPA	45.418	10.867	8.5	4	8	4	1.571	1.506	1.524	1.097	1.215	1.235	0.211	0.199	0.236
Q06136		3-ketodihydrosphingosine reductase OS=Homo sapiens OX=9606 GN=KDSR	1.578	Up	0.00017946	KDSR	36.187	5.2237	7.8	2	2	2	1.237	1.291	1.306	1.018	1.075	1.103	0.667	0.651	0.707
Q9UHL4		Dipeptidyl peptidase 2 OS=Homo sapiens OX=9606 GN=DPP7	1.589	Up	0.00068432	DPP7	54.341	47.769	27.4	11	20	11	1.347	1.248	1.394	1.039	0.978	1.003	0.688	0.588	0.624
P01040		Cystatin-A OS=Homo sapiens OX=9606 GN=CSTA	0.426	Down	3.8788e-06	CSTA	11.006	39.257	65.3	6	12	6	0.629	0.568	0.632	0.759	0.725	0.696	1.669	1.751	1.692
Q9H7Z6	1	Histone acetyltransferase KAT8 OS=Homo sapiens OX=9606 GN=KAT8	0.542	Down	0.0162785	KAT8	52.402	5.5497	7.4	3	3	3	0.895	0.74	0.957	0.947	0.748	0.622	1.712	1.282	1.284
O60268		Uncharacterized protein KIAA0513 OS=Homo sapiens OX=9606 GN=KIAA0513	0.451	Down	0.00024394	KIAA0513	46.638	4.6007	5.6	2	2	2	0.586	0.536	0.638	0.835	0.803	0.679	1.672	1.749	1.711
Q15054		DNA polymerase delta subunit 3 OS=Homo sapiens OX=9606 GN=POLD3	0.383	Down	0.00093662	POLD3	51.4	1.6455	3	1	2	1	0.606	0.741	0.599	0.661	0.726	0.632	2.095	1.486	1.684
Q8NCF5		NFATC2-interacting protein OS=Homo sapiens OX=9606 GN=NFATC2IP	0.617	Down	0.0025764	NFATC2IP	45.816	5.9485	6.4	2	2	2	0.672	0.764	0.751	0.964	0.819	0.884	1.583	1.427	1.312
P69905		Hemoglobin subunit alpha OS=Homo sapiens OX=9606 GN=HBA1	0.14	Down	0.0040022	HBA1	15.257	106.8	52.1	5	7	3	0.26	0.378	0.337	0.38	0.381	0.262	2.511	2.359	2.434
Q9H0M0		NEDD4-like E3 ubiquitin-protein ligase WWP1 OS=Homo sapiens OX=9606 GN=WWP1	1.8	Up	0.0057184	WWP1	105.2	9.6426	6.1	5	5	3	1.125	1.189	1.048	1.15	1.304	1.186	0.807	0.564	0.651
O60879		Protein diaphanous homolog 2 OS=Homo sapiens OX=9606 GN=DIAPH2	0.558	Down	3.7349e-05	DIAPH2	125.57	42.684	10.6	12	14	12	0.72	0.749	0.754	0.87	0.828	0.79	1.466	1.502	1.492
P06865		Beta-hexosaminidase subunit alpha OS=Homo sapiens OX=9606 GN=HEXA	2.889	Up	3.9767e-06	HEXA	60.702	56.257	26.7	14	29	14	1.608	1.591	1.591	1.053	1.067	1.035	0.357	0.346	0.389
O00443		Phosphatidylinositol 4-phosphate 3-kinase C2 domain-containing subunit alpha OS=Homo sapiens OX=9606 GN=PIK3C2A	1.697	Up	0.0056441	PIK3C2A	190.68	4.9944	2.6	4	4	4	1.155	1.206	1.263	1.07	1.06	1.22	0.587	0.777	0.61
Q14108		Lysosome membrane protein 2 OS=Homo sapiens OX=9606 GN=SCARB2	1.977	Up	0.0068013	SCARB2	54.29	31.671	19.7	10	27	10	1.589	1.532	1.726	0.87	0.875	0.883	0.412	0.494	0.423
Q99523		Sortilin OS=Homo sapiens OX=9606 GN=SORT1	0.522	Down	2.1093e-05	SORT1	92.067	11.342	5.4	4	6	4	0.632	0.68	0.685	0.827	0.862	0.783	1.599	1.562	1.577
Q07954		Prolow-density lipoprotein receptor-related protein 1 OS=Homo sapiens OX=9606 GN=LRP1	1.511	Up	1.4211e-06	LRP1	504.6	323.31	25.4	94	140	93	1.161	1.193	1.189	1.085	1.082	1.092	0.704	0.726	0.727
P45973		Chromobox protein homolog 5 OS=Homo sapiens OX=9606 GN=CBX5	0.455	Down	0.00030077	CBX5	22.225	11.433	24.6	5	6	5	0.652	0.633	0.621	0.79	0.811	0.668	1.732	1.571	1.687
Q9Y3Y2		Chromatin target of PRMT1 protein OS=Homo sapiens OX=9606 GN=CHTOP	0.328	Down	1.65133e-05	CHTOP	26.396	25.556	16.9	3	4	3	0.797	0.76	0.796	0.577	0.597	0.529	1.794	1.742	1.656
P20585		DNA mismatch repair protein Msh3 OS=Homo sapiens OX=9606 GN=MSH3	0.549	Down	0.0022151	MSH3	127.41	8.7489	4.6	5	5	5	0.988	0.79	0.778	0.725	0.842	0.662	1.261	1.311	1.489
P61457		Pterin-4-alpha-carbinolamine dehydratase OS=Homo sapiens OX=9606 GN=PCBD1	1.952	Up	0.00045547	PCBD1	11.999	6.2179	42.3	4	4	3	1.074	1.146	1.091	1.378	1.204	1.228	0.695	0.664	0.593
P02751		Fibronectin OS=Homo sapiens OX=9606 GN=FN1	1.707	Up	2.432e-05	FN1	262.62	42.976	5.7	11	12	11	1.145	1.231	1.228	1.155	1.154	1.2	0.668	0.673	0.715
P12821		Angiotensin-converting enzyme OS=Homo sapiens OX=9606 GN=ACE	3.151	Up	2.2237e-05	ACE	149.71	25.832	9.9	12	14	12	1.407	1.546	1.635	1.035	0.98	1.127	0.338	0.312	0.347
Q01130		Serine/arginine-rich splicing factor 2 OS=Homo sapiens OX=9606 GN=SRSF2	0.562	Down	4.1717e-05	SRSF2	25.476	3.7173	10.4	3	3	3	0.775	0.815	0.826	0.852	0.811	0.769	1.431	1.438	1.456
Q8WW12		PEST proteolytic signal-containing nuclear protein OS=Homo sapiens OX=9606 GN=PCNP	0.451	Down	4.1401e-05	PCNP	18.925	7.6404	19.7	3	4	3	0.366	0.513	0.404	0.833	0.868	0.763	1.779	1.88	1.807
O75787		Renin receptor OS=Homo sapiens OX=9606 GN=ATP6AP2	1.663	Up	3.5127e-05	ATP6AP2	39.008	8.7674	15.4	5	7	5	1.258	1.349	1.272	1.007	1.081	1.051	0.632	0.641	0.614
Q15365		Poly(rC)-binding protein 1 OS=Homo sapiens OX=9606 GN=PCBP1	0.656	Down	0.00043839	PCBP1	37.497	115	57.6	14	45	9	0.776	0.714	0.685	0.955	0.932	0.842	1.387	1.407	1.364
P01023		Alpha-2-macroglobulin OS=Homo sapiens OX=9606 GN=A2M	2.657	Up	0.00029905	A2M	163.29	37.881	12.1	15	14	12	1.342	1.402	1.402	1.159	1.199	1.288	0.442	0.404	0.526
P09104		Gamma-enolase OS=Homo sapiens OX=9606 GN=ENO2	2.58	Up	0.0048558	ENO2	47.268	4.9853	9.9	4	6	2	1.333	1.328	1.347	1.194	1.198	1.209	0.431	0.436	0.529
P51580		Thiopurine S-methyltransferase OS=Homo sapiens OX=9606 GN=TPMT	1.557	Up	1.7613e-07	TPMT	28.18	14.299	31	8	12	8	0.946	0.951	0.906	1.273	1.263	1.264	0.824	0.81	0.807
P30273		High affinity immunoglobulin epsilon receptor subunit gamma OS=Homo sapiens OX=9606 GN=FCER1G	2.278	Up	6.4206e-05	FCER1G	9.6674	14.894	33.7	4	8	4	0.883	0.968	0.963	1.364	1.446	1.539	0.675	0.602	0.632
O00148		ATP-dependent RNA helicase DDX39A OS=Homo sapiens OX=9606 GN=DDX39A	0.483	Down	0.0030365	DDX39A	49.129	18.135	26.9	12	24	6	0.648	0.76	0.73	0.826	0.748	0.723	1.581	1.575	1.602
Q9BXP5		Serrate RNA effector molecule homolog OS=Homo sapiens OX=9606 GN=SRRT	0.662	Down	0.00037517	SRRT	100.67	124.58	19.3	17	21	17	0.824	0.869	0.857	0.89	0.9	0.807	1.286	1.343	1.295
Q9Y5X1		Sorting nexin-9 OS=Homo sapiens OX=9606 GN=SNX9	2.371	Up	7.6176e-05	SNX9	66.591	16.184	13.9	7	10	7	1.379	1.283	1.289	1.108	1.165	1.255	0.463	0.524	0.501
P14780		Matrix metalloproteinase-9 OS=Homo sapiens OX=9606 GN=MMP9	1.652	Up	6.4022e-05	MMP9	78.457	37.593	21.5	14	17	14	1.388	1.242	1.265	1.079	1	1.036	0.63	0.649	0.607
P22234		Multifunctional protein ADE2 OS=Homo sapiens OX=9606 GN=PAICS	0.593	Down	1.78662e-05	PAICS	47.079	48.746	28.9	11	15	11	0.792	0.726	0.755	0.877	0.819	0.839	1.432	1.407	1.438
P21397		Amine oxidase [flavin-containing] A OS=Homo sapiens OX=9606 GN=MAOA	3.217	Up	1.92889e-05	MAOA	59.681	38.186	21.8	9	9	8	1.555	1.532	1.517	1.095	1.091	1.15	0.34	0.321	0.376
O14795		Protein unc-13 homolog B OS=Homo sapiens OX=9606 GN=UNC13B	4.523	Up	8.3409e-05	UNC13B	180.68	2.3816	0.8	1	1	1	1.05	1.391	1.214	1.482	1.352	1.508	0.273	0.317	0.37
Q14839		Chromodomain-helicase-DNA-binding protein 4 OS=Homo sapiens OX=9606 GN=CHD4	0.627	Down	3.2498e-06	CHD4	218	82.101	11.7	20	25	13	0.777	0.794	0.829	0.839	0.843	0.831	1.298	1.358	1.353
Q06830		Peroxiredoxin-1 OS=Homo sapiens OX=9606 GN=PRDX1	3.047	Up	8.113e-07	PRDX1	22.11	43.586	63.8	15	67	10	1.237	1.243	1.226	1.236	1.301	1.323	0.412	0.421	0.434
Q8IUE6	1	Histone H2A type 2-B OS=Homo sapiens OX=9606 GN=HIST2H2AB	0.364	Down	0.00076463	HIST2H2AB	13.995	2.9302	17.7	3	7	1	0.669	0.633	0.692	0.627	0.765	0.554	1.881	1.583	1.882
Q9P2A4		ABI gene family member 3 OS=Homo sapiens OX=9606 GN=ABI3	2.621	Up	0.000156627	ABI3	39.035	110.23	33.9	12	18	12	1.153	1.174	1.238	1.25	1.23	1.354	0.432	0.496	0.535
Q8IYB1		Protein MB21D2 OS=Homo sapiens OX=9606 GN=MB21D2	2.253	Up	7.742e-05	MB21D2	55.8	1.2991	3.5	2	2	2	1.176	1.431	1.239	1.135	1.218	1.232	0.558	0.545	0.488
O60749		Sorting nexin-2 OS=Homo sapiens OX=9606 GN=SNX2	2.059	Up	5.5015e-07	SNX2	58.47	115.98	43.2	19	34	17	1.149	1.116	1.096	1.272	1.239	1.283	0.605	0.611	0.627
P02042		Hemoglobin subunit delta OS=Homo sapiens OX=9606 GN=HBD	0.149	Down	6.3743e-05	HBD	16.055	33.998	75.5	9	20	5	0.343	0.193	0.261	0.39	0.392	0.282	2.415	2.269	2.449
Q9Y616		Interleukin-1 receptor-associated kinase 3 OS=Homo sapiens OX=9606 GN=IRAK3	0.433	Down	0.00031547	IRAK3	67.766	16.229	9.4	5	6	5	0.642	0.611	0.644	0.848	0.692	0.689	1.681	1.795	1.671
Q7L9B9		Endonuclease/exonuclease/phosphatase family domain-containing protein 1 OS=Homo sapiens OX=9606 GN=EEPD1	2.197	Up	0.0003976	EEPD1	62.402	16.735	15.5	8	11	8	1.37	1.527	1.535	1.019	0.996	1.047	0.412	0.526	0.456
P11215		Integrin alpha-M OS=Homo sapiens OX=9606 GN=ITGAM	0.564	Down	4.4817e-06	ITGAM	127.18	280.54	27	26	58	25	0.817	0.823	0.807	0.806	0.809	0.761	1.404	1.396	1.412
P21127		Cyclin-dependent kinase 11B OS=Homo sapiens OX=9606 GN=CDK11B	0.589	Down	1.96353e-05	CDK11B	92.619	33.322	17.5	14	16	14	0.803	0.851	0.855	0.835	0.825	0.814	1.452	1.402	1.349
P84103		Serine/arginine-rich splicing factor 3 OS=Homo sapiens OX=9606 GN=SRSF3	0.625	Down	9.877e-05	SRSF3	19.329	39.889	32.9	6	18	5	0.816	0.885	0.897	0.889	0.826	0.833	1.329	1.41	1.335
Q13093		Platelet-activating factor acetylhydrolase OS=Homo sapiens OX=9606 GN=PLA2G7	1.516	Up	8.4187e-05	PLA2G7	50.077	22.214	16.3	6	6	6	1.749	1.91	1.83	0.71	0.737	0.707	0.481	0.487	0.453
P61626		Lysozyme C OS=Homo sapiens OX=9606 GN=LYZ	0.172	Down	0.0066828	LYZ	16.537	80.045	73	11	47	11	0.406	0.309	0.379	0.447	0.469	0.296	2.34	2.333	2.354
Q16658		Fascin OS=Homo sapiens OX=9606 GN=FSCN1	2.269	Up	3.6956e-05	FSCN1	54.529	65.639	33.3	17	22	17	1.183	1.137	1.135	1.312	1.249	1.269	0.527	0.6	0.561
Q9Y259		Choline/ethanolamine kinase OS=Homo sapiens OX=9606 GN=CHKB	0.571	Down	0.00073728	CHKB	45.271	9.6348	11.9	5	7	5	0.81	0.875	0.982	0.722	0.782	0.868	1.331	1.46	1.36
Q2KHR3		Glutamine and serine-rich protein 1 OS=Homo sapiens OX=9606 GN=QSER1	3.292	Up	3.7719e-06	QSER1	189.97	1.4161	0.6	1	1	1	1.236	0.821	1.375	1.401	1.341	1.524	0.441	0.421	0.434
Q96MH6		Transmembrane protein 68 OS=Homo sapiens OX=9606 GN=TMEM68	1.616	Up	0.0082829	TMEM68	37.424	1.2197	3.7	1	1	1	1.443	1.16	1.228	1.003	1.142	1.069	0.724	0.546	0.719
P18859		ATP synthase-coupling factor 6, mitochondrial OS=Homo sapiens OX=9606 GN=ATP5J	3.647	Up	0.0022593	ATP5J	12.587	85.21	51.9	6	14	6	1.361	1.365	1.486	1.219	1.244	1.246	0.337	0.304	0.376
A4D1P6		WD repeat-containing protein 91 OS=Homo sapiens OX=9606 GN=WDR91	1.708	Up	2.9044e-06	WDR91	83.343	62.469	23.7	14	16	14	1.346	1.373	1.338	1.06	1.05	1.076	0.608	0.617	0.64
Q9UBG0		C-type mannose receptor 2 OS=Homo sapiens OX=9606 GN=MRC2	2.882	Up	2.276e-05	MRC2	166.67	9.8061	2.6	4	5	4	1.382	1.518	1.559	1.076	1.122	1.203	0.374	0.385	0.421
Q92902		Hermansky-Pudlak syndrome 1 protein OS=Homo sapiens OX=9606 GN=HPS1	1.992	Up	0.0025777	HPS1	79.291	5.6536	4.7	3	3	3	1.284	1.171	1.267	1.306	1.165	1.061	0.625	0.651	0.497
Q9BPW9		Dehydrogenase/reductase SDR family member 9 OS=Homo sapiens OX=9606 GN=DHRS9	2.947	Up	2.2896e-05	DHRS9	35.227	40.787	22.6	7	9	7	1.779	1.731	1.915	0.945	0.86	0.865	0.279	0.313	0.314
P46108		Adapter molecule crk OS=Homo sapiens OX=9606 GN=CRK	1.544	Up	1.88661e-05	CRK	33.83	83.776	24.7	6	8	6	1.097	1.047	1.107	1.123	1.16	1.17	0.727	0.76	0.749
Q14683		Structural maintenance of chromosomes protein 1A OS=Homo sapiens OX=9606 GN=SMC1A	0.539	Down	5.9068e-05	SMC1A	143.23	118.12	28.8	35	46	35	0.84	0.84	0.83	0.79	0.81	0.724	1.455	1.42	1.438
Q9Y5S1		Transient receptor potential cation channel subfamily V member 2 OS=Homo sapiens OX=9606 GN=TRPV2	2.228	Up	3.0244e-06	TRPV2	85.98	42.795	22.3	13	19	13	1.193	1.153	1.216	1.188	1.258	1.27	0.556	0.57	0.542
Q9UPT8		Zinc finger CCCH domain-containing protein 4 OS=Homo sapiens OX=9606 GN=ZC3H4	0.389	Down	0.000120799	ZC3H4	140.26	21.384	6.6	6	6	6	0.491	0.443	0.401	0.743	0.779	0.683	1.94	1.709	2.025
Q16719		Kynureninase OS=Homo sapiens OX=9606 GN=KYNU	2.247	Up	0.00023666	KYNU	52.351	30.354	31.2	12	18	12	1.178	1.242	1.268	1.204	1.199	1.285	0.592	0.565	0.484
Q5HYW2		NHS-like protein 2 OS=Homo sapiens OX=9606 GN=NHSL2	0.243	Down	4.1431e-05	NHSL2	76.3	21.196	7.6	5	5	5	0.515	0.536	0.513	0.562	0.491	0.437	2.074	1.994	2.064
Q92963		GTP-binding protein Rit1 OS=Homo sapiens OX=9606 GN=RIT1	1.772	Up	0.00033903	RIT1	25.145	11.662	21.5	4	4	4	1.203	1.215	1.108	1.169	1.145	1.201	0.599	0.696	0.689
Q9BZE4		Nucleolar GTP-binding protein 1 OS=Homo sapiens OX=9606 GN=GTPBP4	0.612	Down	0.000140934	GTPBP4	73.964	15.576	12.6	7	8	7	0.91	1.011	1.029	0.771	0.828	0.772	1.351	1.282	1.239
Q9BS26		Endoplasmic reticulum resident protein 44 OS=Homo sapiens OX=9606 GN=ERP44	1.63	Up	9.8555e-05	ERP44	46.971	81.613	37.7	15	33	15	1.16	1.224	1.22	1.065	1.155	1.145	0.668	0.686	0.71
Q9HBL0		Tensin-1 OS=Homo sapiens OX=9606 GN=TNS1	2.662	Up	7.605e-05	TNS1	185.7	36.935	10	15	16	13	1.375	1.27	1.372	1.306	1.091	1.218	0.431	0.46	0.467
P08514		Integrin alpha-IIb OS=Homo sapiens OX=9606 GN=ITGA2B	0.15	Down	0.0102244	ITGA2B	113.38	53.918	10.8	9	12	9	0.318	0.295	0.332	0.461	0.397	0.241	2.42	2.534	2.375
Q13636		Ras-related protein Rab-31 OS=Homo sapiens OX=9606 GN=RAB31	1.566	Up	0.0020633	RAB31	21.569	43.487	49.5	8	15	7	1.371	1.441	1.292	0.958	0.96	1.045	0.565	0.642	0.685
P25025		C-X-C chemokine receptor type 2 OS=Homo sapiens OX=9606 GN=CXCR2	0.228	Down	3.9927e-05	CXCR2	40.759	6.9202	2.8	1	1	1	0.4	0.329	0.34	0.517	0.568	0.442	2.238	2.156	2.304
O15264		Mitogen-activated protein kinase 13 OS=Homo sapiens OX=9606 GN=MAPK13	3.317	Up	3.8366e-06	MAPK13	42.089	14.876	14	5	6	5	1.328	1.224	1.231	1.257	1.268	1.326	0.374	0.371	0.416
O95470		Sphingosine-1-phosphate lyase 1 OS=Homo sapiens OX=9606 GN=SGPL1	2.691	Up	3.7579e-05	SGPL1	63.523	29.298	23.2	14	17	14	1.377	1.4	1.471	1.101	1.067	1.171	0.445	0.409	0.387
O75676		Ribosomal protein S6 kinase alpha-4 OS=Homo sapiens OX=9606 GN=RPS6KA4	0.434	Down	1.55546e-05	RPS6KA4	85.605	63.249	12	8	9	7	0.7	0.7	0.704	0.734	0.741	0.685	1.602	1.706	1.669
Q69YN2		CWF19-like protein 1 OS=Homo sapiens OX=9606 GN=CWF19L1	0.646	Down	0.0060442	CWF19L1	60.618	18.389	16.9	8	8	8	0.912	0.91	0.883	0.902	0.819	0.811	1.317	1.299	1.302
P49961		Ectonucleoside triphosphate diphosphohydrolase 1 OS=Homo sapiens OX=9606 GN=ENTPD1	1.725	Up	1.54907e-05	ENTPD1	57.964	35.471	14.1	8	9	8	1.172	1.319	1.346	1.066	1.096	1.135	0.647	0.628	0.636
Q9BPX1		17-beta-hydroxysteroid dehydrogenase 14 OS=Homo sapiens OX=9606 GN=HSD17B14	3.111	Up	2.3857e-05	HSD17B14	28.317	3.3746	4.4	1	1	1	1.375	1.271	1.333	1.234	1.243	1.315	0.385	0.387	0.447
Q99470		Stromal cell-derived factor 2 OS=Homo sapiens OX=9606 GN=SDF2	1.837	Up	0.00030102	SDF2	23.026	32.504	36	7	8	7	1.232	1.38	1.265	1.037	1.105	1.121	0.644	0.582	0.55
Q9NVV0		Trimeric intracellular cation channel type B OS=Homo sapiens OX=9606 GN=TMEM38B	2.254	Up	4.2772e-07	TMEM38B	32.509	13.864	8.2	2	2	2	1.381	1.399	1.448	1.103	1.106	1.118	0.505	0.479	0.492
P35611		Alpha-adducin OS=Homo sapiens OX=9606 GN=ADD1	0.365	Down	4.7795e-06	ADD1	80.954	34.016	14.9	9	10	9	0.636	0.637	0.619	0.688	0.657	0.613	1.833	1.753	1.785
O75323		Protein NipSnap homolog 2 OS=Homo sapiens OX=9606 GN=NIPSNAP2	1.527	Up	0.00087597	NIPSNAP2	33.742	15.326	25.2	8	11	6	1.174	1.364	1.376	0.955	1.043	1.117	0.696	0.679	0.665
P45985		Dual specificity mitogen-activated protein kinase kinase 4 OS=Homo sapiens OX=9606 GN=MAP2K4	0.545	Down	1.3273e-06	MAP2K4	44.287	5.5843	6.3	2	2	2	0.84	0.805	0.839	0.796	0.786	0.781	1.482	1.409	1.441
P30485		HLA class I histocompatibility antigen, B-47 alpha chain OS=Homo sapiens OX=9606 GN=HLA-B	2.584	Up	1.59331e-05	HLA-B	40.571	8.5341	28.7	9	18	2	1.016	0.984	1.073	1.449	1.395	1.419	0.531	0.531	0.588
Q8WXI4		Acyl-coenzyme A thioesterase 11 OS=Homo sapiens OX=9606 GN=ACOT11	1.558	Up	0.000197187	ACOT11	68.491	7.2992	4.4	3	4	3	1.254	1.172	1.247	1.087	1.055	1.07	0.732	0.658	0.671
Q12797		Aspartyl/asparaginyl beta-hydroxylase OS=Homo sapiens OX=9606 GN=ASPH	2.012	Up	1.2117e-06	ASPH	85.862	102.4	25.2	18	24	18	1.251	1.317	1.318	1.133	1.141	1.122	0.547	0.58	0.561
Q8NHS3		Major facilitator superfamily domain-containing protein 8 OS=Homo sapiens OX=9606 GN=MFSD8	1.814	Up	0.00045887	MFSD8	57.627	12.409	2.3	1	1	1	1.501	1.401	1.599	0.97	0.931	1.042	0.551	0.577	0.494
Q96P11		Probable 28S rRNA (cytosine-C(5))-methyltransferase OS=Homo sapiens OX=9606 GN=NSUN5	0.561	Down	7.8883e-05	NSUN5	46.691	4.309	4.4	2	2	2	0.776	0.806	0.899	0.827	0.829	0.751	1.406	1.467	1.42
P51531		Probable global transcription activator SNF2L2 OS=Homo sapiens OX=9606 GN=SMARCA2	0.583	Down	0.0025397	SMARCA2	181.28	28.668	10.4	14	15	10	0.874	0.827	0.903	0.811	0.804	0.801	1.386	1.442	1.314
O94766		Galactosylgalactosylxylosylprotein 3-beta-glucuronosyltransferase 3 OS=Homo sapiens OX=9606 GN=B3GAT3	1.528	Up	0.002636	B3GAT3	37.121	1.9175	5.1	2	2	2	1.056	0.982	1.09	1.173	1.139	1.268	0.848	0.702	0.793
P11498		Pyruvate carboxylase, mitochondrial OS=Homo sapiens OX=9606 GN=PC	2.666	Up	6.0164e-05	PC	129.63	117.81	21.1	19	30	19	1.313	1.324	1.276	1.203	1.195	1.159	0.462	0.474	0.398
P12931		Proto-oncogene tyrosine-protein kinase Src OS=Homo sapiens OX=9606 GN=SRC	2.9	Up	5.5137e-05	SRC	59.834	43.155	26.7	12	16	8	1.146	1.4	1.294	1.158	1.243	1.358	0.414	0.42	0.462
P43246		DNA mismatch repair protein Msh2 OS=Homo sapiens OX=9606 GN=MSH2	0.438	Down	2.4502e-05	MSH2	104.74	31.935	13.2	14	15	14	0.681	0.692	0.679	0.754	0.702	0.687	1.716	1.568	1.609
Q9P035		Very-long-chain (3R)-3-hydroxyacyl-CoA dehydratase 3 OS=Homo sapiens OX=9606 GN=HACD3	1.676	Up	0.000156314	HACD3	43.159	50.331	15.2	4	5	4	1.381	1.37	1.514	0.974	1.02	1.026	0.568	0.597	0.637
P13473		Lysosome-associated membrane glycoprotein 2 OS=Homo sapiens OX=9606 GN=LAMP2	1.684	Up	0.0021647	LAMP2	44.96	5.5897	5.1	2	3	2	1.287	1.245	1.372	1.063	0.961	1.211	0.61	0.678	0.633
Q99808		Equilibrative nucleoside transporter 1 OS=Homo sapiens OX=9606 GN=SLC29A1	2.285	Up	4.0453e-05	SLC29A1	50.219	4.669	2.2	1	1	1	1.658	1.889	1.695	0.843	0.864	0.944	0.399	0.393	0.368
Q9BTT0		Acidic leucine-rich nuclear phosphoprotein 32 family member E OS=Homo sapiens OX=9606 GN=ANP32E	0.407	Down	8.3657e-05	ANP32E	30.692	12.242	10.4	2	4	2	0.601	0.685	0.64	0.795	0.685	0.671	1.787	1.793	1.702
O00757		Fructose-1,6-bisphosphatase isozyme 2 OS=Homo sapiens OX=9606 GN=FBP2	1.68	Up	0.00066001	FBP2	36.743	5.1742	12.4	3	7	2	1.007	1.026	1.051	1.152	1.265	1.316	0.769	0.687	0.766
Q9NWH9		SAFB-like transcription modulator OS=Homo sapiens OX=9606 GN=SLTM	0.397	Down	0.0022041	SLTM	117.15	15.27	7.6	9	9	9	0.906	0.663	0.63	0.647	0.776	0.542	1.625	1.424	1.897
Q96E11		Ribosome-recycling factor, mitochondrial OS=Homo sapiens OX=9606 GN=MRRF	1.611	Up	1.9434e-07	MRRF	29.277	6.5879	24.8	5	5	5	1.126	1.205	1.187	1.133	1.12	1.143	0.696	0.707	0.705
P83111		Serine beta-lactamase-like protein LACTB, mitochondrial OS=Homo sapiens OX=9606 GN=LACTB	2.326	Up	2.1761e-05	LACTB	60.693	121.06	23.9	12	20	12	1.273	1.361	1.434	1.132	1.151	1.194	0.53	0.471	0.494
P20702		Integrin alpha-X OS=Homo sapiens OX=9606 GN=ITGAX	2.129	Up	0.00104492	ITGAX	127.83	81.844	23.2	28	52	27	1.358	1.43	1.429	1.066	1.072	1.077	0.481	0.523	0.506
Q53EL6		Programmed cell death protein 4 OS=Homo sapiens OX=9606 GN=PDCD4	0.417	Down	2.2362e-05	PDCD4	51.735	88.367	24.9	9	11	9	0.62	0.623	0.666	0.724	0.703	0.651	1.739	1.639	1.607
P09661		U2 small nuclear ribonucleoprotein A' OS=Homo sapiens OX=9606 GN=SNRPA1	0.604	Down	0.000158515	SNRPA1	28.415	14.581	31	8	10	8	0.859	0.826	0.732	0.867	0.856	0.799	1.352	1.358	1.465
Q12792		Twinfilin-1 OS=Homo sapiens OX=9606 GN=TWF1	1.68	Up	0.000119071	TWF1	40.282	19.343	24.6	8	10	5	1.167	1.231	1.093	1.148	1.236	1.16	0.668	0.712	0.729
P18124		60S ribosomal protein L7 OS=Homo sapiens OX=9606 GN=RPL7	0.617	Down	0.00123685	RPL7	29.225	24.317	40.7	12	25	12	0.988	1.087	1.017	0.728	0.858	0.738	1.293	1.187	1.287
Q12972		Nuclear inhibitor of protein phosphatase 1 OS=Homo sapiens OX=9606 GN=PPP1R8	0.618	Down	0.00022366	PPP1R8	38.478	21.499	25.9	6	6	6	0.794	0.686	0.796	0.913	0.813	0.837	1.357	1.425	1.363
Q96PY5		Formin-like protein 2 OS=Homo sapiens OX=9606 GN=FMNL2	4.278	Up	0.000103586	FMNL2	123.32	20.853	14.5	17	21	11	1.534	1.485	1.525	1.065	1.106	1.196	0.236	0.24	0.311
Q6P158		Putative ATP-dependent RNA helicase DHX57 OS=Homo sapiens OX=9606 GN=DHX57	0.313	Down	3.5797e-05	DHX57	155.6	7.009	3	3	3	3	0.53	0.586	0.581	0.626	0.61	0.565	2.08	1.77	1.911
Q9Y2G3		Probable phospholipid-transporting ATPase IF OS=Homo sapiens OX=9606 GN=ATP11B	0.536	Down	2.0019e-05	ATP11B	134.19	11.766	5.4	7	9	6	0.876	0.871	0.957	0.771	0.728	0.769	1.436	1.357	1.438
P36543		V-type proton ATPase subunit E 1 OS=Homo sapiens OX=9606 GN=ATP6V1E1	1.563	Up	0.0038756	ATP6V1E1	26.145	25.496	36.7	9	28	9	1.227	1.149	1.172	1.11	1.122	1.106	0.697	0.687	0.751
P62253		Ubiquitin-conjugating enzyme E2 G1 OS=Homo sapiens OX=9606 GN=UBE2G1	0.624	Down	0.0090399	UBE2G1	19.509	1.3157	4.1	1	1	1	1.42	1.359	1.532	0.708	0.64	0.516	0.958	1.074	0.955
Q8NI22		Multiple coagulation factor deficiency protein 2 OS=Homo sapiens OX=9606 GN=MCFD2	3.162	Up	0.000177013	MCFD2	16.39	11.59	11.6	1	1	1	1.211	1.389	1.47	1.062	1.319	1.379	0.415	0.379	0.395
Q9NPY3		Complement component C1q receptor OS=Homo sapiens OX=9606 GN=CD93	0.247	Down	0.0003575	CD93	68.559	18.87	7.7	3	3	3	0.382	0.33	0.396	0.589	0.602	0.412	2.277	2.105	2.114
Q9GZT4		Serine racemase OS=Homo sapiens OX=9606 GN=SRR	3.213	Up	0.00010247	SRR	36.566	7.4015	5.3	1	1	1	1.108	1.067	1.17	1.546	1.37	1.374	0.392	0.454	0.489
Q13571		Lysosomal-associated transmembrane protein 5 OS=Homo sapiens OX=9606 GN=LAPTM5	2.298	Up	0.00024183	LAPTM5	29.937	3.7736	5.7	1	2	1	1.242	1.171	1.218	1.167	1.203	1.385	0.54	0.586	0.508
P07996		Thrombospondin-1 OS=Homo sapiens OX=9606 GN=THBS1	0.104	Down	0.0112588	THBS1	129.38	79.582	15.6	16	5	5	0.15	0.129	0.119	0.322	0.36	0.163	2.742	2.798	2.611
Q9UBQ5		Eukaryotic translation initiation factor 3 subunit K OS=Homo sapiens OX=9606 GN=EIF3K	0.648	Down	0.0147952	EIF3K	25.059	7.3618	14.7	3	4	3	0.826	0.921	0.889	0.943	0.835	0.787	1.337	1.31	1.31
P48163		NADP-dependent malic enzyme OS=Homo sapiens OX=9606 GN=ME1	5.247	Up	1.7004e-06	ME1	64.149	50.678	29.5	14	32	14	1.256	1.274	1.267	1.403	1.351	1.454	0.285	0.248	0.269
Q93084		Sarcoplasmic/endoplasmic reticulum calcium ATPase 3 OS=Homo sapiens OX=9606 GN=ATP2A3	0.573	Down	6.1895e-05	ATP2A3	113.98	40.475	21.8	22	41	13	0.8	0.822	0.837	0.845	0.821	0.775	1.381	1.474	1.406
P60983		Glia maturation factor beta OS=Homo sapiens OX=9606 GN=GMFB	1.706	Up	0.000118526	GMFB	16.713	3.0484	18.3	3	6	2	1.21	1.162	1.17	1.105	1.2	1.213	0.713	0.665	0.684
P12004		Proliferating cell nuclear antigen OS=Homo sapiens OX=9606 GN=PCNA	0.487	Down	0.000179562	PCNA	28.768	48.642	39.1	9	14	9	0.624	0.711	0.669	0.833	0.814	0.743	1.642	1.519	1.749
Q8TAE8		Growth arrest and DNA damage-inducible proteins-interacting protein 1 OS=Homo sapiens OX=9606 GN=GADD45GIP1	1.872	Up	1.9228e-06	GADD45GIP1	25.384	2.0073	4.5	1	2	1	1.323	1.382	1.258	1.113	1.116	1.074	0.601	0.575	0.588
Q9NZQ7		Programmed cell death 1 ligand 1 OS=Homo sapiens OX=9606 GN=CD274	2.422	Up	9.7621e-05	CD274	33.275	5.2278	10	2	2	2	1.316	1.3	1.289	1.118	1.202	1.296	0.462	0.514	0.517
Q16678		Cytochrome P450 1B1 OS=Homo sapiens OX=9606 GN=CYP1B1	1.815	Up	0.0022004	CYP1B1	60.845	17.472	13.8	7	8	7	1.434	1.362	1.21	1.071	1.103	1.146	0.673	0.513	0.643
Q9Y5J7		Mitochondrial import inner membrane translocase subunit Tim9 OS=Homo sapiens OX=9606 GN=TIMM9	1.599	Up	0.000122151	TIMM9	10.378	32.323	43.8	3	4	3	1.182	1.344	1.249	1.06	1.133	1.042	0.665	0.7	0.658
Q9H7Z7		Prostaglandin E synthase 2 OS=Homo sapiens OX=9606 GN=PTGES2	1.587	Up	0.00046169	PTGES2	41.943	33.491	24.1	9	14	9	1.266	1.202	1.271	1.056	1.096	1.145	0.733	0.645	0.699
P01034		Cystatin-C OS=Homo sapiens OX=9606 GN=CST3	1.88	Up	7.7775e-05	CST3	15.799	72.207	36.3	4	10	4	1.155	1.061	1.067	1.204	1.191	1.315	0.631	0.665	0.677
Q15020		Squamous cell carcinoma antigen recognized by T-cells 3 OS=Homo sapiens OX=9606 GN=SART3	0.666	Down	0.00042368	SART3	109.93	76.975	17.3	17	21	17	0.905	0.918	0.897	0.897	0.828	0.825	1.307	1.21	1.311
Q86VP3		Phosphofurin acidic cluster sorting protein 2 OS=Homo sapiens OX=9606 GN=PACS2	1.607	Up	8.3966e-05	PACS2	97.701	1.7978	1.8	2	2	2	1.135	1.103	1.06	1.216	1.149	1.17	0.699	0.743	0.758
P17676		CCAAT/enhancer-binding protein beta OS=Homo sapiens OX=9606 GN=CEBPB	0.47	Down	0.0031965	CEBPB	36.105	15.967	12.8	5	5	5	0.797	0.781	0.805	0.767	0.776	0.679	1.585	1.581	1.564
Q9NVC3		Putative sodium-coupled neutral amino acid transporter 7 OS=Homo sapiens OX=9606 GN=SLC38A7	2.178	Up	0.0025584	SLC38A7	49.965	6.4569	5.2	2	3	2	1.437	1.528	1.538	1.041	1.033	1.038	0.481	0.506	0.442
P32942		Intercellular adhesion molecule 3 OS=Homo sapiens OX=9606 GN=ICAM3	0.438	Down	0.0113167	ICAM3	59.54	12.726	9.3	5	6	5	0.716	0.648	0.74	0.782	0.788	0.602	1.613	1.666	1.682
O15018		PDZ domain-containing protein 2 OS=Homo sapiens OX=9606 GN=PDZD2	0.648	Down	0.00011601	PDZD2	301.64	1.6476	0.6	2	2	2	0.992	0.975	0.992	0.785	0.85	0.799	1.242	1.225	1.291
Q9Y2Y0		ADP-ribosylation factor-like protein 2-binding protein OS=Homo sapiens OX=9606 GN=ARL2BP	0.598	Down	0.00103647	ARL2BP	18.822	15.218	7.4	1	1	1	0.534	0.574	0.486	1.039	0.858	0.937	1.548	1.657	1.533
P17480		Nucleolar transcription factor 1 OS=Homo sapiens OX=9606 GN=UBTF	0.661	Down	3.9487e-05	UBTF	89.405	41.314	10.7	7	8	7	0.986	0.952	1.014	0.843	0.834	0.789	1.256	1.239	1.238
Q9P2N5		RNA-binding protein 27 OS=Homo sapiens OX=9606 GN=RBM27	0.634	Down	0.000183826	RBM27	118.72	8.2199	5.1	5	5	5	0.83	0.888	0.809	0.809	0.905	0.858	1.367	1.371	1.321
P08246		Neutrophil elastase OS=Homo sapiens OX=9606 GN=ELANE	0.164	Down	0.0046796	ELANE	28.518	6.8702	9.4	3	7	3	0.302	0.294	0.291	0.474	0.405	0.309	2.465	2.386	2.411
O94885		SAM and SH3 domain-containing protein 1 OS=Homo sapiens OX=9606 GN=SASH1	0.524	Down	0.000183031	SASH1	136.65	1.6434	2.1	2	5	1	1.183	1.141	1.219	0.692	0.622	0.626	1.245	1.3	1.156
Q13123		Protein Red OS=Homo sapiens OX=9606 GN=IK	0.522	Down	1.88325e-05	IK	65.601	39.229	16.5	9	11	9	0.718	0.736	0.787	0.799	0.804	0.768	1.509	1.578	1.458
Q53EP0		Fibronectin type III domain-containing protein 3B OS=Homo sapiens OX=9606 GN=FNDC3B	1.543	Up	2.2213e-05	FNDC3B	132.89	11.732	4.7	5	5	5	1.159	1.289	1.367	1.035	1.032	1.082	0.664	0.687	0.69
P52566		Rho GDP-dissociation inhibitor 2 OS=Homo sapiens OX=9606 GN=ARHGDIB	0.624	Down	1.3299e-06	ARHGDIB	22.988	85.648	49.3	10	33	10	0.648	0.727	0.752	0.887	0.91	0.906	1.468	1.422	1.44
Q9Y5S2		Serine/threonine-protein kinase MRCK beta OS=Homo sapiens OX=9606 GN=CDC42BPB	2.149	Up	0.00096405	CDC42BPB	194.31	17.065	5.3	10	12	8	1.256	1.216	1.23	1.152	1.115	1.313	0.524	0.504	0.638
Q99519		Sialidase-1 OS=Homo sapiens OX=9606 GN=NEU1	2.919	Up	4.0513e-05	NEU1	45.467	19.629	14.7	6	7	6	1.105	1.333	1.236	1.219	1.305	1.402	0.447	0.42	0.478
P36406		E3 ubiquitin-protein ligase TRIM23 OS=Homo sapiens OX=9606 GN=TRIM23	2.025	Up	0.00042206	TRIM23	64.066	2.7566	1.7	1	2	1	1.177	1.426	1.306	1.04	1.283	1.108	0.585	0.546	0.563
Q13555		Calcium/calmodulin-dependent protein kinase type II subunit gamma OS=Homo sapiens OX=9606 GN=CAMK2G	0.655	Down	8.0554e-05	CAMK2G	62.606	8.9793	10.4	5	6	4	0.849	0.933	0.893	0.865	0.884	0.849	1.382	1.303	1.281
Q9NX57		Ras-related protein Rab-20 OS=Homo sapiens OX=9606 GN=RAB20	1.852	Up	7.8969e-05	RAB20	26.277	6.3949	13.2	3	5	3	1.405	1.348	1.465	1.087	0.982	0.991	0.532	0.566	0.554
Q08380		Galectin-3-binding protein OS=Homo sapiens OX=9606 GN=LGALS3BP	3.654	Up	3.0494e-06	LGALS3BP	65.33	60.735	18.6	8	12	8	1.309	1.261	1.266	1.301	1.303	1.419	0.37	0.347	0.384
Q92620		Pre-mRNA-splicing factor ATP-dependent RNA helicase PRP16 OS=Homo sapiens OX=9606 GN=DHX38	0.651	Down	0.0020369	DHX38	140.5	17.989	8.7	10	10	10	0.857	0.907	0.936	0.87	0.969	0.811	1.325	1.441	1.304
P08134		Rho-related GTP-binding protein RhoC OS=Homo sapiens OX=9606 GN=RHOC	1.733	Up	0.0026823	RHOC	22.006	2.2253	20.7	3	6	1	1.05	1.192	1.129	1.058	1.266	1.276	0.67	0.769	0.638
P20645		Cation-dependent mannose-6-phosphate receptor OS=Homo sapiens OX=9606 GN=M6PR	2.098	Up	3.7989e-05	M6PR	30.993	57.081	23.1	6	8	6	1.256	1.503	1.568	1.007	1.074	1.138	0.521	0.51	0.503
Q15059		Bromodomain-containing protein 3 OS=Homo sapiens OX=9606 GN=BRD3	0.454	Down	1.93091e-05	BRD3	79.541	11.805	13.4	9	13	5	0.588	0.73	0.683	0.782	0.748	0.729	1.644	1.741	1.592
Q8WU67		Phospholipase ABHD3 OS=Homo sapiens OX=9606 GN=ABHD3	1.809	Up	0.0192552	ABHD3	46.008	2.6998	2.7	1	1	1	1.276	1.331	1.294	1.08	1.114	1.111	0.629	0.515	0.683
P54252		Ataxin-3 OS=Homo sapiens OX=9606 GN=ATXN3	0.501	Down	0.020455	ATXN3	41.25	2.6905	4.7	2	2	2	0.823	0.784	0.789	0.661	0.98	0.624	1.764	1.172	1.581
O95218		Zinc finger Ran-binding domain-containing protein 2 OS=Homo sapiens OX=9606 GN=ZRANB2	0.632	Down	0.0009195	ZRANB2	37.404	12.994	10.3	3	3	3	0.666	0.603	0.648	1.023	0.865	0.918	1.531	1.464	1.442
Q13049		E3 ubiquitin-protein ligase TRIM32 OS=Homo sapiens OX=9606 GN=TRIM32	1.63	Up	0.0058611	TRIM32	71.988	7.3358	5.1	3	3	3	1.23	1.2	1.169	1.087	1.106	1.176	0.58	0.698	0.789
Q9Y383		Putative RNA-binding protein Luc7-like 2 OS=Homo sapiens OX=9606 GN=LUC7L2	0.591	Down	5.7698e-05	LUC7L2	46.513	69.963	33.2	12	27	9	0.831	0.818	0.806	0.865	0.855	0.801	1.462	1.38	1.425
O43374		Ras GTPase-activating protein 4 OS=Homo sapiens OX=9606 GN=RASA4	1.819	Up	1.6932e-05	RASA4	90.457	10.503	6.2	4	5	4	1.01	1.119	1.017	1.223	1.258	1.296	0.676	0.686	0.714
Q9Y2J2		Band 4.1-like protein 3 OS=Homo sapiens OX=9606 GN=EPB41L3	2.477	Up	1.5649e-06	EPB41L3	120.68	175.15	30.3	29	44	26	1.345	1.37	1.375	1.103	1.156	1.194	0.458	0.465	0.471
Q86XS8		E3 ubiquitin-protein ligase RNF130 OS=Homo sapiens OX=9606 GN=RNF130	1.754	Up	2.0014e-05	RNF130	46.404	6.913	11	3	3	3	1.115	1.173	1.162	1.183	1.148	1.228	0.658	0.681	0.69
O75821		Eukaryotic translation initiation factor 3 subunit G OS=Homo sapiens OX=9606 GN=EIF3G	0.617	Down	0.000121271	EIF3G	35.611	30.311	23.4	8	12	8	0.756	0.717	0.795	0.868	0.917	0.851	1.48	1.363	1.426
Q9UKK3		Poly [ADP-ribose] polymerase 4 OS=Homo sapiens OX=9606 GN=PARP4	1.558	Up	2.133e-05	PARP4	192.59	123.18	21.1	32	40	32	1.05	1.102	1.022	1.169	1.144	1.195	0.732	0.771	0.748
Q8NFQ8		Torsin-1A-interacting protein 2 OS=Homo sapiens OX=9606 GN=TOR1AIP2	1.63	Up	0.00073597	TOR1AIP2	51.263	4.5884	6.4	3	5	2	1.127	1.183	1.251	1.087	1.161	1.153	0.641	0.689	0.757
O75023		Leukocyte immunoglobulin-like receptor subfamily B member 5 OS=Homo sapiens OX=9606 GN=LILRB5	6.259	Up	2.2964e-06	LILRB5	64.125	62.205	23.7	10	15	9	1.226	1.23	1.243	1.416	1.469	1.49	0.229	0.214	0.256
P20591		Interferon-induced GTP-binding protein Mx1 OS=Homo sapiens OX=9606 GN=MX1	0.5	Down	0.000101302	MX1	75.519	48.998	27	14	16	11	1.093	1.111	1.119	0.647	0.644	0.58	1.299	1.184	1.261
P52272		Heterogeneous nuclear ribonucleoprotein M OS=Homo sapiens OX=9606 GN=HNRNPM	0.574	Down	0.00042141	HNRNPM	77.515	145.2	61.1	39	73	39	0.756	0.755	0.777	0.846	0.847	0.818	1.459	1.458	1.458
P00488		Coagulation factor XIII A chain OS=Homo sapiens OX=9606 GN=F13A1	1.56	Up	1.71436e-05	F13A1	83.266	146.7	31.3	21	69	21	1.216	1.223	1.289	1.044	1.071	1.07	0.693	0.66	0.689
Q9BUR5		MICOS complex subunit MIC26 OS=Homo sapiens OX=9606 GN=APOO	1.527	Up	0.000141436	APOO	22.284	18.04	16.2	3	5	3	1.139	1.192	1.289	1.107	1.08	1.174	0.735	0.754	0.712
O00159		Unconventional myosin-Ic OS=Homo sapiens OX=9606 GN=MYO1C	2.567	Up	1.73457e-05	MYO1C	121.68	71.802	23	21	25	21	1.348	1.35	1.342	1.143	1.162	1.207	0.437	0.444	0.487
P50452		Serpin B8 OS=Homo sapiens OX=9606 GN=SERPINB8	0.469	Down	1.7734e-06	SERPINB8	42.766	95.49	41.2	15	28	13	0.665	0.654	0.706	0.785	0.788	0.74	1.652	1.628	1.657
P51608		Methyl-CpG-binding protein 2 OS=Homo sapiens OX=9606 GN=MECP2	1.955	Up	0.00061684	MECP2	52.44	23.464	13.6	5	7	5	1.176	1.301	1.472	1.034	1.122	1.079	0.487	0.608	0.56
Q13547	1	Histone deacetylase 1 OS=Homo sapiens OX=9606 GN=HDAC1	0.42	Down	3.6024e-05	HDAC1	55.102	21.684	12.2	5	6	3	0.738	0.804	0.708	0.69	0.706	0.648	1.593	1.728	1.547
Q5JTH9		RRP12-like protein OS=Homo sapiens OX=9606 GN=RRP12	0.511	Down	1.95645e-05	RRP12	143.7	8.8322	4.7	7	8	6	0.718	0.782	0.798	0.799	0.782	0.736	1.555	1.485	1.495
O75896		Tumor suppressor candidate 2 OS=Homo sapiens OX=9606 GN=TUSC2	1.668	Up	0.0039218	TUSC2	12.074	4.1679	32.7	2	2	2	1.183	1.154	1.058	1.224	1.113	1.179	0.638	0.648	0.822
O60942		mRNA-capping enzyme OS=Homo sapiens OX=9606 GN=RNGTT	0.649	Down	0.00117682	RNGTT	68.556	8.9558	7.2	4	4	4	1.022	0.879	0.873	0.897	0.863	0.792	1.215	1.355	1.362
Q15067		Peroxisomal acyl-coenzyme A oxidase 1 OS=Homo sapiens OX=9606 GN=ACOX1	1.937	Up	7.7518e-05	ACOX1	74.423	29.343	16.2	9	14	9	1.233	1.354	1.414	1.089	1.093	1.15	0.544	0.613	0.563
P05771		Protein kinase C beta type OS=Homo sapiens OX=9606 GN=PRKCB	0.537	Down	1.92271e-05	PRKCB	76.868	35.731	17.4	10	12	8	0.681	0.617	0.69	0.864	0.856	0.799	1.591	1.558	1.545
Q8IV08		Phospholipase D3 OS=Homo sapiens OX=9606 GN=PLD3	2.561	Up	4.5152e-07	PLD3	54.705	68.835	22.9	9	23	9	1.558	1.631	1.575	1.027	0.998	1.022	0.387	0.409	0.394
P11169		Solute carrier family 2, facilitated glucose transporter member 3 OS=Homo sapiens OX=9606 GN=SLC2A3	0.267	Down	3.9191e-05	SLC2A3	53.924	43.138	11.3	5	9	5	0.423	0.367	0.377	0.604	0.61	0.499	2.188	2.135	2.085
Q8TEM1		Nuclear pore membrane glycoprotein 210 OS=Homo sapiens OX=9606 GN=NUP210	0.564	Down	0.0042192	NUP210	205.11	78.89	13.9	24	32	24	0.84	0.779	0.792	0.866	0.798	0.762	1.435	1.44	1.43
Q9H2P0		Activity-dependent neuroprotector homeobox protein OS=Homo sapiens OX=9606 GN=ADNP	0.537	Down	0.00035581	ADNP	123.56	9.8631	4.7	5	5	5	0.745	0.701	0.683	0.901	0.779	0.78	1.511	1.464	1.604
Q96BX8		MOB kinase activator 3A OS=Homo sapiens OX=9606 GN=MOB3A	0.485	Down	0.00084307	MOB3A	25.464	5.1229	18.4	3	3	3	0.553	0.547	0.612	0.905	0.814	0.724	1.735	1.521	1.777
P07602		Prosaposin OS=Homo sapiens OX=9606 GN=PSAP	3.324	Up	1.93572e-05	PSAP	58.112	80.179	30.3	16	30	16	1.491	1.633	1.633	1.026	1.115	1.07	0.294	0.338	0.334
O75582		Ribosomal protein S6 kinase alpha-5 OS=Homo sapiens OX=9606 GN=RPS6KA5	0.643	Down	0.0040778	RPS6KA5	89.864	7.4626	5.5	6	6	5	0.9	0.882	0.912	0.842	0.842	0.844	1.363	1.24	1.328
Q14669		E3 ubiquitin-protein ligase TRIP12 OS=Homo sapiens OX=9606 GN=TRIP12	0.665	Down	0.00046001	TRIP12	220.43	93.518	8.7	13	14	13	0.84	0.883	0.877	0.908	0.876	0.883	1.331	1.427	1.255
Q8NC51		Plasminogen activator inhibitor 1 RNA-binding protein OS=Homo sapiens OX=9606 GN=SERBP1	0.47	Down	1.582e-06	SERBP1	44.965	33.874	26.2	9	15	9	0.538	0.549	0.579	0.779	0.792	0.784	1.725	1.673	1.611
Q05048		Cleavage stimulation factor subunit 1 OS=Homo sapiens OX=9606 GN=CSTF1	0.617	Down	2.0592e-05	CSTF1	48.357	21.268	15.3	5	5	5	0.788	0.814	0.88	0.829	0.855	0.868	1.407	1.335	1.392
P26368		Splicing factor U2AF 65 kDa subunit OS=Homo sapiens OX=9606 GN=U2AF2	0.639	Down	0.00026488	U2AF2	53.5	43.288	19.8	8	18	8	0.865	0.836	0.849	0.861	0.903	0.8	1.324	1.318	1.368
O00461		Golgi integral membrane protein 4 OS=Homo sapiens OX=9606 GN=GOLIM4	1.851	Up	0.00199603	GOLIM4	81.879	31.371	12.5	7	9	7	1.267	1.092	1.194	1.2	1.114	1.215	0.692	0.536	0.679
A8MVS5		Protein HIDE1 OS=Homo sapiens OX=9606 GN=HIDE1	0.639	Down	0.00066327	HIDE1	24.753	14.242	6.5	1	2	1	0.768	0.779	0.83	0.877	0.83	0.941	1.323	1.46	1.358
Q6IQ22		Ras-related protein Rab-12 OS=Homo sapiens OX=9606 GN=RAB12	2.171	Up	2.3651e-05	RAB12	27.248	19.684	23	5	5	5	1.307	1.402	1.368	1.08	1.137	1.177	0.539	0.529	0.495
P05387		60S acidic ribosomal protein P2 OS=Homo sapiens OX=9606 GN=RPLP2	1.847	Up	2.2256e-05	RPLP2	11.665	39.179	60.9	6	17	6	1.145	1.132	1.155	1.181	1.173	1.206	0.609	0.662	0.656
P80188		Neutrophil gelatinase-associated lipocalin OS=Homo sapiens OX=9606 GN=LCN2	0.247	Down	0.00150497	LCN2	22.588	19.002	21.7	3	3	3	0.475	0.395	0.382	0.694	0.503	0.375	2.28	1.925	2.152
P02679		Fibrinogen gamma chain OS=Homo sapiens OX=9606 GN=FGG	0.175	Down	0.0055235	FGG	51.511	18.996	12.4	5	5	5	0.391	0.375	0.382	0.44	0.455	0.302	2.265	2.292	2.293
Q6YHK3		CD109 antigen OS=Homo sapiens OX=9606 GN=CD109	1.502	Up	0.000199807	CD109	161.69	26.472	7.6	9	10	9	1.299	1.2	1.382	1.035	1.016	1.07	0.731	0.673	0.674
P83731		60S ribosomal protein L24 OS=Homo sapiens OX=9606 GN=RPL24	1.578	Up	0.0031209	RPL24	17.779	9.7011	29.3	5	7	5	1.207	1.405	1.337	0.948	0.999	1.186	0.663	0.637	0.686
Q9P2E9		Ribosome-binding protein 1 OS=Homo sapiens OX=9606 GN=RRBP1	1.614	Up	5.9222e-05	RRBP1	152.45	323.31	33.3	39	63	38	1.152	1.166	1.132	1.124	1.133	1.165	0.702	0.679	0.739
P35659		Protein DEK OS=Homo sapiens OX=9606 GN=DEK	0.578	Down	2.4959e-05	DEK	42.674	35.376	20.3	8	13	8	0.694	0.776	0.836	0.839	0.798	0.87	1.444	1.463	1.428
Q96AE4		Far upstream element-binding protein 1 OS=Homo sapiens OX=9606 GN=FUBP1	0.489	Down	2.2043e-06	FUBP1	67.56	87.095	37.1	20	39	18	0.7	0.736	0.737	0.791	0.777	0.741	1.584	1.589	1.55
P51003		Poly(A) polymerase alpha OS=Homo sapiens OX=9606 GN=PAPOLA	0.521	Down	0.00021856	PAPOLA	82.842	23.029	11.7	9	12	7	0.777	0.764	0.794	0.811	0.823	0.711	1.498	1.556	1.445
Q8IYM9		E3 ubiquitin-protein ligase TRIM22 OS=Homo sapiens OX=9606 GN=TRIM22	0.596	Down	0.0071171	TRIM22	56.947	13.126	13.5	7	7	7	0.791	0.781	0.766	0.902	0.882	0.783	1.438	1.439	1.427
Q8WWW0		Ras association domain-containing protein 5 OS=Homo sapiens OX=9606 GN=RASSF5	0.53	Down	0.0084834	RASSF5	47.09	7.6044	9.3	4	5	4	0.811	0.706	0.724	0.886	0.758	0.732	1.481	1.516	1.485
Q13501		Sequestosome-1 OS=Homo sapiens OX=9606 GN=SQSTM1	1.594	Up	8.8173e-07	SQSTM1	47.687	52.593	34.8	9	17	9	1.333	1.329	1.329	1.032	1.038	1.015	0.654	0.635	0.646
P09496		Clathrin light chain A OS=Homo sapiens OX=9606 GN=CLTA	1.718	Up	0.00078299	CLTA	27.076	7.9153	15.7	5	6	5	1.14	1.215	1.104	1.208	1.1	1.22	0.646	0.654	0.753
P24557		Thromboxane-A synthase OS=Homo sapiens OX=9606 GN=TBXAS1	1.684	Up	0.00031882	TBXAS1	60.518	92.303	33.8	18	37	18	1.299	1.358	1.38	1.028	1.054	1.034	0.644	0.563	0.643
Q5MNZ9		WD repeat domain phosphoinositide-interacting protein 1 OS=Homo sapiens OX=9606 GN=WIPI1	2.256	Up	6.3929e-05	WIPI1	48.673	3.9493	4	2	2	2	1.315	1.153	1.151	1.305	1.141	1.283	0.531	0.55	0.572
O00193		Small acidic protein OS=Homo sapiens OX=9606 GN=SMAP	0.646	Down	0.00030343	SMAP	20.332	7.5659	12.6	2	3	2	0.574	0.605	0.6	0.992	0.925	0.898	1.501	1.389	1.467
Q9Y485		DmX-like protein 1 OS=Homo sapiens OX=9606 GN=DMXL1	1.737	Up	0.0003438	DMXL1	337.83	60.224	9.2	22	27	22	1.217	1.275	1.283	1.109	1.077	1.128	0.59	0.693	0.625
Q8N8N7		Prostaglandin reductase 2 OS=Homo sapiens OX=9606 GN=PTGR2	1.673	Up	5.9902e-05	PTGR2	38.499	27.742	20.8	6	7	6	1.097	1.225	1.159	1.173	1.094	1.191	0.677	0.706	0.684
P08311		Cathepsin G OS=Homo sapiens OX=9606 GN=CTSG	0.166	Down	0.0030391	CTSG	28.837	63.155	42	12	35	12	0.376	0.323	0.348	0.438	0.414	0.318	2.316	2.406	2.308
P51397		Death-associated protein 1 OS=Homo sapiens OX=9606 GN=DAP	2.9	Up	0.0157574	DAP	11.164	2.1865	7.8	1	1	1	1.283	1.367	1.421	1.247	1.173	1.251	0.322	0.513	0.431
P05109		Protein S100-A8 OS=Homo sapiens OX=9606 GN=S100A8	0.257	Down	4.0232e-05	S100A8	10.834	19.548	60.2	8	94	8	0.479	0.462	0.455	0.57	0.58	0.471	2.191	2.071	2.051
Q96EK4		THAP domain-containing protein 11 OS=Homo sapiens OX=9606 GN=THAP11	0.489	Down	1.97595e-05	THAP11	34.455	2.3568	2.9	1	2	1	0.695	0.706	0.866	0.727	0.754	0.8	1.568	1.579	1.517
P10619		Lysosomal protective protein OS=Homo sapiens OX=9606 GN=CTSA	2.382	Up	1.0203e-06	CTSA	54.465	107.7	18.1	8	18	8	1.381	1.5	1.488	1.043	1.076	1.108	0.453	0.442	0.46
Q9H0L4		Cleavage stimulation factor subunit 2 tau variant OS=Homo sapiens OX=9606 GN=CSTF2T	0.634	Down	0.000101285	CSTF2T	64.436	7.7392	14.4	7	8	3	0.965	0.796	0.785	0.867	0.85	0.836	1.417	1.316	1.296
Q8N7R7		Cyclin-Y-like protein 1 OS=Homo sapiens OX=9606 GN=CCNYL1	1.833	Up	0.00027949	CCNYL1	40.705	5.3408	7	2	2	1	1.14	1.163	1.179	1.197	1.245	1.148	0.709	0.608	0.642
Q9Y4F9		Rho family-interacting cell polarization regulator 2 OS=Homo sapiens OX=9606 GN=RIPOR2	0.26	Down	8.1842e-05	RIPOR2	118.52	12.025	5	5	5	5	0.604	0.48	0.483	0.58	0.505	0.473	2.234	1.901	1.866
Q00526		Cyclin-dependent kinase 3 OS=Homo sapiens OX=9606 GN=CDK3	0.542	Down	0.000142349	CDK3	35.045	2.1493	10.2	3	6	1	0.683	0.647	0.772	0.876	0.821	0.795	1.594	1.57	1.436
Q53GQ0		Very-long-chain 3-oxoacyl-CoA reductase OS=Homo sapiens OX=9606 GN=HSD17B12	1.687	Up	0.0025603	HSD17B12	34.324	14.316	18.6	5	7	5	1.268	1.354	1.297	1.042	1.072	1.183	0.567	0.678	0.709
Q8N9F7		Lysophospholipase D GDPD1 OS=Homo sapiens OX=9606 GN=GDPD1	1.804	Up	0.00072394	GDPD1	36.167	3.5782	5.1	1	1	1	1.218	1.108	1.237	1.161	1.224	1.139	0.715	0.656	0.582
P22830		Ferrochelatase, mitochondrial OS=Homo sapiens OX=9606 GN=FECH	1.557	Up	0.00060264	FECH	47.862	30.103	31.2	10	14	10	1.342	1.31	1.337	0.977	1.044	0.973	0.691	0.624	0.608
P61513		60S ribosomal protein L37a OS=Homo sapiens OX=9606 GN=RPL37A	10.025	Up	4.9773e-06	RPL37A	10.275	8.3229	28.3	2	2	2	1.381	1.617	1.525	1.166	1.406	1.468	0.146	0.13	0.127
O15355		Protein phosphatase 1G OS=Homo sapiens OX=9606 GN=PPM1G	0.589	Down	0.00061706	PPM1G	59.271	36.088	13.9	7	9	7	0.823	0.74	0.766	0.806	0.915	0.871	1.576	1.376	1.448
Q9H2U1		ATP-dependent RNA helicase DHX36 OS=Homo sapiens OX=9606 GN=DHX36	0.663	Down	0.0005158	DHX36	114.76	39.197	6.6	6	7	6	0.826	0.881	0.887	0.824	0.88	0.899	1.301	1.38	1.243
O60568		Procollagen-lysine,2-oxoglutarate 5-dioxygenase 3 OS=Homo sapiens OX=9606 GN=PLOD3	2.073	Up	1.9664e-06	PLOD3	84.784	103.16	27.5	17	28	17	1.287	1.253	1.319	1.192	1.128	1.19	0.553	0.569	0.571
Q9NR30		Nucleolar RNA helicase 2 OS=Homo sapiens OX=9606 GN=DDX21	0.575	Down	0.00822	DDX21	87.343	22.715	14.7	11	15	10	0.933	0.87	0.806	0.866	0.772	0.729	1.365	1.372	1.38
Q6N021		Methylcytosine dioxygenase TET2 OS=Homo sapiens OX=9606 GN=TET2	2.854	Up	2.3395e-05	TET2	223.81	3.4795	0.9	2	3	2	0.602	0.563	0.558	1.675	1.742	1.928	0.623	0.599	0.651
Q14739		Lamin-B receptor OS=Homo sapiens OX=9606 GN=LBR	0.454	Down	3.5202e-05	LBR	70.702	50.027	15.3	9	11	9	0.813	0.826	0.78	0.697	0.761	0.693	1.651	1.551	1.538
O00244		Copper transport protein ATOX1 OS=Homo sapiens OX=9606 GN=ATOX1	1.709	Up	1.97173e-05	ATOX1	7.4016	43.096	76.5	5	11	5	1.106	1.125	1.037	1.195	1.194	1.221	0.698	0.681	0.733
Q93100		Phosphorylase b kinase regulatory subunit beta OS=Homo sapiens OX=9606 GN=PHKB	0.665	Down	4.1347e-05	PHKB	124.88	22.623	9.8	11	13	11	0.872	0.83	0.868	0.867	0.879	0.845	1.325	1.32	1.254
P04179		Superoxide dismutase [Mn], mitochondrial OS=Homo sapiens OX=9606 GN=SOD2	4.844	Up	4.3158e-06	SOD2	24.75	95.922	45.5	11	42	11	1.42	1.607	1.554	1.07	1.153	1.265	0.228	0.245	0.247
O00258		Tail-anchored protein insertion receptor WRB OS=Homo sapiens OX=9606 GN=WRB	1.576	Up	0.0040843	WRB	19.779	1.621	8	2	2	2	1.361	1.247	1.285	1.159	0.983	1.01	0.601	0.734	0.665
Q9UDY2		Tight junction protein ZO-2 OS=Homo sapiens OX=9606 GN=TJP2	0.442	Down	7.6045e-05	TJP2	133.96	2.0583	1.7	2	2	2	0.727	0.758	0.756	0.751	0.733	0.653	1.635	1.656	1.542
Q8WY22		BRI3-binding protein OS=Homo sapiens OX=9606 GN=BRI3BP	0.539	Down	3.4081e-06	BRI3BP	27.835	41.932	14.3	2	3	2	0.873	0.868	0.889	0.77	0.757	0.764	1.4	1.381	1.473
O15541		RING finger protein 113A OS=Homo sapiens OX=9606 GN=RNF113A	0.478	Down	0.0078353	RNF113A	38.787	28.833	19.2	7	8	7	0.594	0.559	0.581	0.891	0.857	0.719	1.71	1.717	1.739
P12318		Low affinity immunoglobulin gamma Fc region receptor II-a OS=Homo sapiens OX=9606 GN=FCGR2A	1.723	Up	0.000160205	FCGR2A	35	44.229	23.3	5	11	5	1.279	1.191	1.234	1.133	1.086	1.005	0.61	0.615	0.646
Q09028	1	Histone-binding protein RBBP4 OS=Homo sapiens OX=9606 GN=RBBP4	0.573	Down	0.0005397	RBBP4	47.655	76.418	26.1	9	16	4	0.741	0.704	0.761	0.827	0.907	0.752	1.424	1.479	1.434
Q9Y5X2		Sorting nexin-8 OS=Homo sapiens OX=9606 GN=SNX8	3.751	Up	3.985e-05	SNX8	52.569	37.391	15.5	6	8	6	1.285	1.286	1.247	1.28	1.369	1.436	0.322	0.388	0.379
Q9Y5Q9		General transcription factor 3C polypeptide 3 OS=Homo sapiens OX=9606 GN=GTF3C3	0.645	Down	0.00027834	GTF3C3	101.27	8.0212	4	3	3	3	0.834	0.902	0.954	0.872	0.806	0.859	1.25	1.375	1.311
O75376		Nuclear receptor corepressor 1 OS=Homo sapiens OX=9606 GN=NCOR1	0.588	Down	0.000141093	NCOR1	270.21	18.2	3.6	8	8	7	0.674	0.833	0.731	0.899	0.866	0.817	1.476	1.52	1.396
O95866		Megakaryocyte and platelet inhibitory receptor G6b OS=Homo sapiens OX=9606 GN=MPIG6B	0.222	Down	0.000157379	MPIG6B	26.163	2.3772	3.7	1	1	1	0.323	0.394	0.427	0.549	0.533	0.398	2.288	2.067	2.32
O43719		HIV Tat-specific factor 1 OS=Homo sapiens OX=9606 GN=HTATSF1	0.62	Down	0.00083703	HTATSF1	85.852	19.202	13.2	10	12	10	0.729	0.826	0.829	0.903	0.791	0.828	1.267	1.367	1.434
O75151		Lysine-specific demethylase PHF2 OS=Homo sapiens OX=9606 GN=PHF2	0.439	Down	3.0738e-07	PHF2	120.77	1.5359	0.6	1	1	1	0.762	0.876	0.739	0.685	0.701	0.697	1.613	1.543	1.588
Q15047	1	Histone-lysine N-methyltransferase SETDB1 OS=Homo sapiens OX=9606 GN=SETDB1	0.589	Down	2.4675e-05	SETDB1	143.16	7.774	3	3	3	3	0.644	0.691	0.717	0.917	0.884	0.868	1.557	1.458	1.513
Q9Y5B9		FACT complex subunit SPT16 OS=Homo sapiens OX=9606 GN=SUPT16H	0.452	Down	3.7773e-05	SUPT16H	119.91	57.932	15.4	15	19	15	0.756	0.761	0.73	0.756	0.734	0.667	1.567	1.579	1.625
P49458		Signal recognition particle 9 kDa protein OS=Homo sapiens OX=9606 GN=SRP9	0.548	Down	4.3415e-06	SRP9	10.112	14.527	70.9	7	18	7	0.744	0.768	0.756	0.823	0.809	0.82	1.432	1.515	1.527
Q5T8D3		Acyl-CoA-binding domain-containing protein 5 OS=Homo sapiens OX=9606 GN=ACBD5	1.937	Up	2.773e-06	ACBD5	60.091	14.986	10.5	6	8	6	1.302	1.181	1.191	1.151	1.137	1.167	0.573	0.6	0.611
Q6NUM9		All-trans-retinol 13,14-reductase OS=Homo sapiens OX=9606 GN=RETSAT	1.964	Up	4.4547e-05	RETSAT	66.819	9.1382	12	7	7	7	1.472	1.42	1.539	1.022	1.041	1.116	0.523	0.566	0.53
P09467		Fructose-1,6-bisphosphatase 1 OS=Homo sapiens OX=9606 GN=FBP1	2.014	Up	2.4429e-05	FBP1	36.842	112.71	49.1	19	56	18	0.936	0.943	0.985	1.279	1.326	1.41	0.643	0.675	0.676
Q16822		Phosphoenolpyruvate carboxykinase [GTP], mitochondrial OS=Homo sapiens OX=9606 GN=PCK2	2.059	Up	1.7823e-06	PCK2	70.698	102.19	43.4	25	48	25	1.198	1.226	1.208	1.177	1.194	1.246	0.579	0.58	0.598
Q9UDX5		Mitochondrial fission process protein 1 OS=Homo sapiens OX=9606 GN=MTFP1	1.579	Up	0.000159114	MTFP1	18.01	3.9122	7.8	1	1	1	1.196	1.214	1.174	1.122	1.142	1.079	0.667	0.733	0.717
O14908		PDZ domain-containing protein GIPC1 OS=Homo sapiens OX=9606 GN=GIPC1	2.276	Up	1.3183e-06	GIPC1	36.049	3.8904	11.4	3	3	3	1.041	0.991	0.981	1.348	1.371	1.439	0.61	0.617	0.6
P01024		Complement C3 OS=Homo sapiens OX=9606 GN=C3	0.476	Down	2.4764e-05	C3	187.15	23.403	3.2	4	3	3	0.962	0.8	0.802	0.751	0.687	0.699	1.472	1.561	1.453
Q9Y6A4		Cilia- and flagella-associated protein 20 OS=Homo sapiens OX=9606 GN=CFAP20	0.635	Down	0.0045965	CFAP20	22.774	14.493	16.1	3	3	3	0.86	0.941	0.814	0.795	0.968	0.791	1.382	1.227	1.415
Q8IX19		Mast cell-expressed membrane protein 1 OS=Homo sapiens OX=9606 GN=MCEMP1	0.165	Down	0.0063377	MCEMP1	21.228	32.167	24.6	4	6	4	0.281	0.254	0.268	0.468	0.439	0.294	2.397	2.453	2.422
Q9Y6M1		Insulin-like growth factor 2 mRNA-binding protein 2 OS=Homo sapiens OX=9606 GN=IGF2BP2	0.512	Down	6.352e-05	IGF2BP2	66.121	33.176	14.7	7	8	7	0.797	0.829	0.653	0.832	0.843	0.77	1.678	1.54	1.559
O75911		Short-chain dehydrogenase/reductase 3 OS=Homo sapiens OX=9606 GN=DHRS3	2.323	Up	9.7523e-05	DHRS3	33.548	10.503	4	1	1	1	1.761	1.702	1.774	0.856	0.929	0.879	0.347	0.405	0.395
Q5JSP0		FYVE, RhoGEF and PH domain-containing protein 3 OS=Homo sapiens OX=9606 GN=FGD3	0.548	Down	4.2996e-05	FGD3	79.4	44.51	16.6	11	13	11	0.741	0.696	0.681	0.842	0.844	0.782	1.544	1.445	1.512
Q71RC2		La-related protein 4 OS=Homo sapiens OX=9606 GN=LARP4	1.507	Up	0.0086781	LARP4	80.595	3.3822	1.7	1	1	1	1.128	1.178	1.055	1.1	1.268	1.05	0.726	0.853	0.689
P05141		ADP/ATP translocase 2 OS=Homo sapiens OX=9606 GN=SLC25A5	1.51	Up	0.000175294	SLC25A5	32.852	32.442	44.3	17	40	6	1.258	1.407	1.309	0.987	1	1.065	0.687	0.648	0.686
O75144		ICOS ligand OS=Homo sapiens OX=9606 GN=ICOSLG	3.121	Up	0.0008781	ICOSLG	33.348	2.2538	3.3	1	1	1	1.48	1.45	1.545	1.286	1.032	1.109	0.311	0.338	0.449
Q9NTG7		NAD-dependent protein deacetylase sirtuin-3, mitochondrial OS=Homo sapiens OX=9606 GN=SIRT3	1.58	Up	0.0159622	SIRT3	43.573	5.3126	5.5	2	2	2	1.11	1.154	1.219	1.263	0.962	1.192	0.725	0.815	0.622
P00813		Adenosine deaminase OS=Homo sapiens OX=9606 GN=ADA	1.977	Up	1.76251e-05	ADA	40.764	38.559	35.3	11	18	11	1.3	1.356	1.343	1.076	1.101	1.115	0.563	0.574	0.528
Q9BUB5		MAP kinase-interacting serine/threonine-protein kinase 1 OS=Homo sapiens OX=9606 GN=MKNK1	2.388	Up	2.3485e-05	MKNK1	51.342	28.524	12.7	5	7	5	1.085	1.189	1.115	1.252	1.306	1.391	0.572	0.524	0.558
Q92804		TATA-binding protein-associated factor 2N OS=Homo sapiens OX=9606 GN=TAF15	0.539	Down	1.91718e-05	TAF15	61.829	8.536	14	6	9	4	0.727	0.837	0.817	0.773	0.808	0.794	1.484	1.407	1.518
Q6UXN9		WD repeat-containing protein 82 OS=Homo sapiens OX=9606 GN=WDR82	0.609	Down	4.1259e-05	WDR82	35.079	7.6832	18.2	6	7	6	0.898	0.903	0.915	0.83	0.822	0.795	1.394	1.331	1.292
Q8N5W9		Refilin-B OS=Homo sapiens OX=9606 GN=RFLNB	0.238	Down	0.00155585	RFLNB	22.882	27.253	35.5	4	6	4	0.476	0.351	0.431	0.633	0.463	0.331	1.968	1.879	2.16
P02747		Complement C1q subcomponent subunit C OS=Homo sapiens OX=9606 GN=C1QC	2.655	Up	9.8734e-05	C1QC	25.773	17.736	22.4	4	5	4	1.252	1.388	1.279	1.264	1.257	1.443	0.534	0.499	0.46
P20336		Ras-related protein Rab-3A OS=Homo sapiens OX=9606 GN=RAB3A	0.281	Down	4.0839e-05	RAB3A	24.984	42.779	10.5	2	4	1	0.415	0.509	0.47	0.55	0.642	0.539	2.197	2.01	1.954
Q9Y230		RuvB-like 2 OS=Homo sapiens OX=9606 GN=RUVBL2	0.607	Down	2.8859e-07	RUVBL2	51.156	39.01	43.2	18	26	18	0.819	0.826	0.794	0.864	0.839	0.848	1.401	1.395	1.404
P26583		High mobility group protein B2 OS=Homo sapiens OX=9606 GN=HMGB2	0.486	Down	2.0971e-05	HMGB2	24.033	15.249	32.1	7	9	6	0.867	0.943	0.964	0.746	0.7	0.717	1.561	1.448	1.443
O75503		Ceroid-lipofuscinosis neuronal protein 5 OS=Homo sapiens OX=9606 GN=CLN5	1.833	Up	0.023385	CLN5	41.496	8.9986	13.7	5	7	5	1.135	1.229	1.155	1.113	1.269	1.14	0.659	0.812	0.45
Q96DG6		Carboxymethylenebutenolidase homolog OS=Homo sapiens OX=9606 GN=CMBL	2.049	Up	0.00038294	CMBL	28.048	2.2362	6.5	2	3	2	1.18	1.168	1.076	1.255	1.318	1.18	0.68	0.563	0.589
Q8NHG8		E3 ubiquitin-protein ligase ZNRF2 OS=Homo sapiens OX=9606 GN=ZNRF2	1.686	Up	0.00042228	ZNRF2	24.115	8.0923	18.2	3	3	3	1.061	1.044	1.194	1.164	1.252	1.188	0.678	0.684	0.776
Q01432		AMP deaminase 3 OS=Homo sapiens OX=9606 GN=AMPD3	1.635	Up	7.9467e-05	AMPD3	88.811	39.155	14.1	12	14	12	1.242	1.306	1.351	1.017	1.057	1.111	0.642	0.637	0.669
Q96C23		Aldose 1-epimerase OS=Homo sapiens OX=9606 GN=GALM	2.681	Up	7.9791e-07	GALM	37.765	18.378	32.7	9	12	9	1.148	1.149	1.14	1.304	1.334	1.403	0.501	0.508	0.498
Q93050		V-type proton ATPase 116 kDa subunit a isoform 1 OS=Homo sapiens OX=9606 GN=ATP6V0A1	2.024	Up	1.85127e-05	ATP6V0A1	96.412	96.789	23.7	18	27	17	1.428	1.5	1.496	0.988	1.05	1.035	0.529	0.495	0.494
Q53F19		Nuclear cap-binding protein subunit 3 OS=Homo sapiens OX=9606 GN=NCBP3	0.658	Down	0.0035412	NCBP3	70.592	10.269	6.1	4	5	4	0.781	0.625	0.723	0.992	0.911	0.855	1.398	1.27	1.523
P78347		General transcription factor II-I OS=Homo sapiens OX=9606 GN=GTF2I	0.64	Down	0.000176974	GTF2I	112.42	36.703	18.6	17	22	17	0.815	0.772	0.798	0.94	0.856	0.856	1.357	1.409	1.376
P05362		Intercellular adhesion molecule 1 OS=Homo sapiens OX=9606 GN=ICAM1	2.193	Up	4.0246e-06	ICAM1	57.825	38.878	26.7	11	24	11	1.452	1.476	1.464	1.029	1.033	1.1	0.466	0.491	0.485
Q9UJY4		ADP-ribosylation factor-binding protein GGA2 OS=Homo sapiens OX=9606 GN=GGA2	1.546	Up	0.00050007	GGA2	67.15	58.029	18.4	9	9	9	1.097	1.051	1.081	1.138	1.193	1.272	0.786	0.737	0.808
Q8IVH4		Methylmalonic aciduria type A protein, mitochondrial OS=Homo sapiens OX=9606 GN=MMAA	1.923	Up	1.64217e-05	MMAA	46.538	11.87	13.6	5	7	5	1.23	1.14	1.127	1.189	1.147	1.235	0.629	0.625	0.603
Q9BWM7		Sideroflexin-3 OS=Homo sapiens OX=9606 GN=SFXN3	1.687	Up	0.000117322	SFXN3	35.503	68.75	37.7	10	18	10	1.339	1.341	1.313	1.046	1.068	1.057	0.588	0.662	0.63
O00519		Fatty-acid amide hydrolase 1 OS=Homo sapiens OX=9606 GN=FAAH	0.426	Down	0.00084393	FAAH	63.065	11.689	7.6	4	4	4	0.785	0.755	0.843	0.592	0.799	0.624	1.658	1.535	1.538
Q9UIW2		Plexin-A1 OS=Homo sapiens OX=9606 GN=PLXNA1	3.949	Up	1.72132e-05	PLXNA1	211.06	15.33	4.7	9	10	9	1.591	1.671	1.635	1.114	1.121	1.023	0.256	0.299	0.27
Q13510		Acid ceramidase OS=Homo sapiens OX=9606 GN=ASAH1	2.795	Up	1.56282e-05	ASAH1	44.659	80.556	43.8	18	57	18	1.526	1.591	1.641	0.998	1.029	1.067	0.369	0.348	0.39
Q96F46		Interleukin-17 receptor A OS=Homo sapiens OX=9606 GN=IL17RA	0.607	Down	0.0012793	IL17RA	96.121	4.6853	2.2	2	2	2	0.728	0.647	0.83	0.96	0.827	0.841	1.392	1.376	1.56
O43660		Pleiotropic regulator 1 OS=Homo sapiens OX=9606 GN=PLRG1	0.531	Down	5.5266e-05	PLRG1	57.193	16.999	10.9	6	6	6	0.817	0.814	0.746	0.801	0.819	0.737	1.517	1.461	1.464
Q5T0D9		Tumor protein p63-regulated gene 1-like protein OS=Homo sapiens OX=9606 GN=TPRG1L	1.753	Up	1.86274e-05	TPRG1L	30.211	8.2678	8.8	2	4	2	1.181	1.17	1.143	1.2	1.145	1.183	0.684	0.682	0.646
Q96HE9		Proline-rich protein 11 OS=Homo sapiens OX=9606 GN=PRR11	0.58	Down	0.00032038	PRR11	40.085	1.6265	2.2	1	2	1	0.856	0.842	0.893	0.787	0.832	0.8	1.507	1.366	1.297
Q8IWA5		Choline transporter-like protein 2 OS=Homo sapiens OX=9606 GN=SLC44A2	0.636	Down	0.0002833	SLC44A2	80.123	8.0726	5.1	3	3	3	0.88	0.883	0.934	0.873	0.791	0.851	1.289	1.381	1.282
Q9H910		Jupiter microtubule associated homolog 2 OS=Homo sapiens OX=9606 GN=JPT2	2.284	Up	0.000116412	JPT2	20.063	5.5396	21.1	3	3	3	0.885	0.965	0.993	1.534	1.348	1.399	0.605	0.674	0.595
Q02818		Nucleobindin-1 OS=Homo sapiens OX=9606 GN=NUCB1	2.344	Up	1.5784e-06	NUCB1	53.879	110.86	46.2	17	27	17	1.26	1.268	1.262	1.193	1.192	1.216	0.506	0.496	0.534
P51688		N-sulphoglucosamine sulphohydrolase OS=Homo sapiens OX=9606 GN=SGSH	1.501	Up	0.000140127	SGSH	56.695	48.448	21.1	8	14	8	1.388	1.497	1.412	0.967	0.928	0.961	0.619	0.667	0.617
Q9NUQ7		Ufm1-specific protease 2 OS=Homo sapiens OX=9606 GN=UFSP2	1.612	Up	0.000163727	UFSP2	53.261	13.471	11.3	4	6	4	1.233	1.26	1.265	1.082	1.117	1.089	0.637	0.714	0.689
P52701		DNA mismatch repair protein Msh6 OS=Homo sapiens OX=9606 GN=MSH6	0.492	Down	0.000155529	MSH6	152.78	13.036	5.1	7	8	7	0.749	0.61	0.694	0.847	0.738	0.754	1.658	1.584	1.509
Q8TDQ0		Hepatitis A virus cellular receptor 2 OS=Homo sapiens OX=9606 GN=HAVCR2	2.965	Up	4.7145e-06	HAVCR2	33.394	20.568	15.6	5	9	5	1.346	1.375	1.214	1.273	1.245	1.283	0.411	0.46	0.411
P54687		Branched-chain-amino-acid aminotransferase, cytosolic OS=Homo sapiens OX=9606 GN=BCAT1	2.856	Up	2.0184e-06	BCAT1	42.966	31.644	18.1	5	8	5	1.219	1.128	1.282	1.236	1.284	1.293	0.432	0.469	0.434
P21926		CD9 antigen OS=Homo sapiens OX=9606 GN=CD9	4.834	Up	2.1075e-05	CD9	25.416	20.749	15.4	6	12	6	1.652	1.772	1.678	0.942	1.144	1.124	0.228	0.208	0.228
Q9ULI0		ATPase family AAA domain-containing protein 2B OS=Homo sapiens OX=9606 GN=ATAD2B	0.407	Down	7.8687e-05	ATAD2B	164.91	12.808	4.7	7	10	7	0.64	0.684	0.785	0.704	0.719	0.64	1.647	1.824	1.594
P15559		NAD(P)H dehydrogenase [quinone] 1 OS=Homo sapiens OX=9606 GN=NQO1	2.826	Up	5.9007e-05	NQO1	30.867	14.546	17.5	4	6	4	1.479	1.74	1.707	0.959	1.063	1.146	0.384	0.383	0.354
Q99538		Legumain OS=Homo sapiens OX=9606 GN=LGMN	3.728	Up	0.000181495	LGMN	49.411	75.775	20.6	7	26	7	1.393	1.483	1.476	1.064	1.191	1.156	0.28	0.271	0.364
P20160		Azurocidin OS=Homo sapiens OX=9606 GN=AZU1	0.238	Down	0.00026242	AZU1	26.885	12.419	13.5	3	5	3	0.611	0.627	0.518	0.548	0.505	0.372	1.995	1.931	2.062
Q02447		Transcription factor Sp3 OS=Homo sapiens OX=9606 GN=SP3	0.42	Down	0.00030001	SP3	81.924	3.2591	3.2	2	2	2	0.743	0.736	0.763	0.765	0.699	0.596	1.599	1.678	1.631
Q9BTE3		Mini-chromosome maintenance complex-binding protein OS=Homo sapiens OX=9606 GN=MCMBP	0.558	Down	0.0027401	MCMBP	72.979	33.421	10	5	5	5	0.7	0.692	1	0.725	0.792	0.921	1.548	1.302	1.518
Q30134		HLA class II histocompatibility antigen, DRB1-8 beta chain OS=Homo sapiens OX=9606 GN=HLA-DRB1	2.973	Up	0.0033198	HLA-DRB1	30.004	2.4315	37.6	9	18	1	1.615	1.484	1.518	1.092	1.088	1.093	0.401	0.324	0.376
Q01658		Protein Dr1 OS=Homo sapiens OX=9606 GN=DR1	0.599	Down	0.0146752	DR1	19.443	13.782	15.9	3	6	3	0.729	0.676	0.735	0.931	0.911	0.764	1.476	1.448	1.429
P38646		Stress-70 protein, mitochondrial OS=Homo sapiens OX=9606 GN=HSPA9	1.56	Up	3.5932e-05	HSPA9	73.68	174.19	48	35	88	34	1.192	1.218	1.216	1.073	1.101	1.125	0.715	0.682	0.718
Q5J8M3		ER membrane protein complex subunit 4 OS=Homo sapiens OX=9606 GN=EMC4	1.678	Up	0.0081212	EMC4	20.086	7.4854	8.7	1	1	1	1.072	1.445	1.354	0.906	1.215	1.135	0.705	0.581	0.654
Q14498		RNA-binding protein 39 OS=Homo sapiens OX=9606 GN=RBM39	0.489	Down	2.9541e-06	RBM39	59.379	50.279	17.9	9	16	9	0.779	0.803	0.82	0.741	0.714	0.767	1.487	1.531	1.524
Q7Z5R6		Amyloid beta A4 precursor protein-binding family B member 1-interacting protein OS=Homo sapiens OX=9606 GN=APBB1IP	0.595	Down	1.6677e-05	APBB1IP	73.182	79.317	29.3	16	23	15	0.747	0.706	0.702	0.889	0.858	0.853	1.475	1.484	1.413
Q9BUT1		3-hydroxybutyrate dehydrogenase type 2 OS=Homo sapiens OX=9606 GN=BDH2	1.643	Up	0.00047764	BDH2	26.724	13.976	15.1	3	3	3	1.099	1.056	1.028	1.225	1.139	1.271	0.688	0.751	0.773
O60234		Glia maturation factor gamma OS=Homo sapiens OX=9606 GN=GMFG	0.628	Down	0.00110096	GMFG	16.801	13.665	40.1	5	12	4	0.708	0.624	0.717	0.973	0.852	0.862	1.349	1.523	1.405
O94956		Solute carrier organic anion transporter family member 2B1 OS=Homo sapiens OX=9606 GN=SLCO2B1	2.055	Up	3.5816e-05	SLCO2B1	76.71	5.9026	6.8	4	4	4	1.343	1.434	1.297	1.054	1.164	1.115	0.551	0.551	0.52
Q86TW2		Uncharacterized aarF domain-containing protein kinase 1 OS=Homo sapiens OX=9606 GN=ADCK1	2.165	Up	0.00063986	ADCK1	60.577	3.2674	4	2	2	2	1.481	1.429	1.492	0.979	1.12	1.069	0.433	0.479	0.551
Q9UHQ4		B-cell receptor-associated protein 29 OS=Homo sapiens OX=9606 GN=BCAP29	1.84	Up	0.000102546	BCAP29	28.32	6.9812	16.2	5	7	5	1.348	1.323	1.433	1.046	1.084	1.062	0.583	0.614	0.538
O15229		Kynurenine 3-monooxygenase OS=Homo sapiens OX=9606 GN=KMO	2.054	Up	1.86742e-05	KMO	55.809	8.522	8.2	4	7	4	1.465	1.84	1.716	0.868	0.938	0.95	0.452	0.451	0.439
Q92841		Probable ATP-dependent RNA helicase DDX17 OS=Homo sapiens OX=9606 GN=DDX17	0.605	Down	2.8685e-06	DDX17	80.272	173.65	41.7	28	61	22	0.856	0.871	0.893	0.835	0.811	0.812	1.365	1.378	1.322
Q9HDC9		Adipocyte plasma membrane-associated protein OS=Homo sapiens OX=9606 GN=APMAP	1.575	Up	0.00027615	APMAP	46.48	52.622	38.5	15	30	15	1.363	1.441	1.484	0.973	0.981	0.995	0.616	0.668	0.588
Q6ZNJ1		Neurobeachin-like protein 2 OS=Homo sapiens OX=9606 GN=NBEAL2	0.596	Down	3.6847e-05	NBEAL2	302.51	103.42	14	30	34	30	0.732	0.701	0.73	0.854	0.89	0.817	1.421	1.429	1.448
P50281		Matrix metalloproteinase-14 OS=Homo sapiens OX=9606 GN=MMP14	3.802	Up	4.5674e-06	MMP14	65.893	21.647	11.9	6	8	6	1.187	1.342	1.335	1.312	1.177	1.37	0.331	0.338	0.346
P23246		Splicing factor, proline- and glutamine-rich OS=Homo sapiens OX=9606 GN=SFPQ	0.622	Down	3.8512e-05	SFPQ	76.149	98.542	34.7	27	53	26	0.886	0.882	0.925	0.841	0.851	0.794	1.36	1.32	1.317
Q6ZUM4		Rho GTPase-activating protein 27 OS=Homo sapiens OX=9606 GN=ARHGAP27	0.657	Down	0.0034228	ARHGAP27	98.395	14.179	11.1	9	10	9	0.801	0.763	0.714	0.993	0.803	0.882	1.311	1.441	1.327
O15254		Peroxisomal acyl-coenzyme A oxidase 3 OS=Homo sapiens OX=9606 GN=ACOX3	1.518	Up	0.00057503	ACOX3	77.628	33.376	14.6	8	12	8	1.099	1.256	1.307	1.017	1.079	1.096	0.704	0.742	0.657
P08047		Transcription factor Sp1 OS=Homo sapiens OX=9606 GN=SP1	0.502	Down	7.8474e-05	SP1	80.692	18.217	7.5	3	4	3	0.688	0.627	0.7	0.766	0.87	0.792	1.657	1.612	1.565
P43405		Tyrosine-protein kinase SYK OS=Homo sapiens OX=9606 GN=SYK	0.643	Down	3.1824e-07	SYK	72.065	65.942	30.7	17	29	17	0.839	0.833	0.824	0.864	0.856	0.848	1.331	1.344	1.317
Q6UN15		Pre-mRNA 3'-end-processing factor FIP1 OS=Homo sapiens OX=9606 GN=FIP1L1	0.537	Down	0.00049689	FIP1L1	66.526	9.0717	4	2	3	2	0.734	0.647	0.634	0.91	0.751	0.844	1.517	1.519	1.625
Q68DK2		Zinc finger FYVE domain-containing protein 26 OS=Homo sapiens OX=9606 GN=ZFYVE26	1.649	Up	0.000140781	ZFYVE26	284.57	56.038	8.7	21	22	21	1.105	1.223	1.189	1.111	1.104	1.138	0.66	0.724	0.649
Q8WTV0		Scavenger receptor class B member 1 OS=Homo sapiens OX=9606 GN=SCARB1	2.202	Up	0.00025787	SCARB1	60.877	11.116	9.2	5	6	5	1.571	1.614	1.653	0.926	0.948	1.002	0.429	0.393	0.484
Q92785		Zinc finger protein ubi-d4 OS=Homo sapiens OX=9606 GN=DPF2	0.579	Down	3.733e-05	DPF2	44.155	58.286	18.9	7	10	6	0.837	0.801	0.798	0.816	0.84	0.814	1.488	1.366	1.412
P12429		Annexin A3 OS=Homo sapiens OX=9606 GN=ANXA3	0.299	Down	0.000160391	ANXA3	36.375	11.498	15.5	4	5	4	0.631	0.456	0.463	0.673	0.598	0.504	1.958	2.078	1.898
O60341	1	Lysine-specific histone demethylase 1A OS=Homo sapiens OX=9606 GN=KDM1A	0.612	Down	9.6006e-05	KDM1A	92.902	39.819	17.4	13	16	13	0.805	0.856	0.864	0.871	0.858	0.813	1.398	1.431	1.325
P07686		Beta-hexosaminidase subunit beta OS=Homo sapiens OX=9606 GN=HEXB	2.444	Up	1.28e-06	HEXB	63.111	88.78	30	17	44	17	1.557	1.693	1.634	0.947	0.981	0.99	0.412	0.387	0.395
Q92793		CREB-binding protein OS=Homo sapiens OX=9606 GN=CREBBP	0.513	Down	2.3979e-05	CREBBP	265.35	5.5565	4.3	9	9	3	0.859	0.8	0.818	0.802	0.775	0.742	1.495	1.57	1.459
Q9Y6X3		MAU2 chromatid cohesion factor homolog OS=Homo sapiens OX=9606 GN=MAU2	0.616	Down	0.00081824	MAU2	69.081	12.836	6.9	3	3	3	0.884	0.832	0.93	0.75	0.872	0.861	1.319	1.307	1.408
Q6ZQX7		Protein LIAT1 OS=Homo sapiens OX=9606 GN=LIAT1	0.549	Down	0.0030431	LIAT1	49.655	1.7447	22.1	1	1	1	0.678	0.714	0.557	0.996	0.808	0.756	1.613	1.633	1.419
Q13151		Heterogeneous nuclear ribonucleoprotein A0 OS=Homo sapiens OX=9606 GN=HNRNPA0	0.579	Down	0.000115063	HNRNPA0	30.84	84.253	39	8	13	8	0.657	0.658	0.703	0.848	0.883	0.814	1.545	1.44	1.412
P30047		GTP cyclohydrolase 1 feedback regulatory protein OS=Homo sapiens OX=9606 GN=GCHFR	2.806	Up	0.000156487	GCHFR	9.6981	19.54	19	1	2	1	1.022	1.236	1.073	1.278	1.361	1.534	0.534	0.449	0.504
P61421		V-type proton ATPase subunit d 1 OS=Homo sapiens OX=9606 GN=ATP6V0D1	2.113	Up	0.00034047	ATP6V0D1	40.329	69.331	30.8	10	23	10	1.286	1.465	1.407	1.083	1.088	1.081	0.515	0.524	0.5
P25445		Tumor necrosis factor receptor superfamily member 6 OS=Homo sapiens OX=9606 GN=FAS	0.665	Down	3.731e-05	FAS	37.732	1.9524	2.4	1	1	1	0.71	0.803	0.752	0.911	0.909	0.933	1.375	1.426	1.339
P02649		Apolipoprotein E OS=Homo sapiens OX=9606 GN=APOE	4.646	Up	0.0021373	APOE	36.154	85.125	40.7	13	25	13	1.569	1.582	1.614	1.123	1.167	1.139	0.223	0.234	0.281
P14550		Alcohol dehydrogenase [NADP(+)] OS=Homo sapiens OX=9606 GN=AKR1A1	1.801	Up	0.0031449	AKR1A1	36.573	140.69	63.7	18	40	18	1.187	1.235	1.153	1.162	1.164	1.149	0.649	0.604	0.676
P07305	1	Histone H1.0 OS=Homo sapiens OX=9606 GN=H1F0	2.509	Up	0.0116013	H1F0	20.863	6.8772	16.5	3	4	3	1.668	1.869	1.893	0.877	0.841	0.884	0.282	0.362	0.393
P09972		Fructose-bisphosphate aldolase C OS=Homo sapiens OX=9606 GN=ALDOC	1.523	Up	7.9585e-05	ALDOC	39.455	96.486	45.3	15	27	10	1.187	1.041	1.018	1.161	1.09	1.132	0.733	0.722	0.766
P08579		U2 small nuclear ribonucleoprotein B'' OS=Homo sapiens OX=9606 GN=SNRPB2	0.584	Down	0.014383	SNRPB2	25.486	9.9533	24	5	6	3	0.835	0.676	0.605	0.886	0.928	0.791	1.564	1.73	1.167
Q5K651		Sterile alpha motif domain-containing protein 9 OS=Homo sapiens OX=9606 GN=SAMD9	0.589	Down	0.00026085	SAMD9	184.28	11.443	3.7	5	5	5	0.847	0.852	0.823	0.863	0.836	0.77	1.473	1.355	1.361
Q9NQH7		Xaa-Pro aminopeptidase 3 OS=Homo sapiens OX=9606 GN=XPNPEP3	1.692	Up	0.0116218	XPNPEP3	57.033	7.0662	6.7	3	5	3	1.266	1.381	1.232	1.051	1.072	1.072	0.56	0.672	0.656
Q9UGI8		Testin OS=Homo sapiens OX=9606 GN=TES	0.485	Down	3.297e-06	TES	47.996	91.663	46.6	17	33	17	0.601	0.616	0.601	0.835	0.794	0.778	1.66	1.678	1.62
P22087		rRNA 2'-O-methyltransferase fibrillarin OS=Homo sapiens OX=9606 GN=FBL	0.574	Down	0.000104506	FBL	33.784	94.905	28	8	12	8	0.893	0.876	0.895	0.832	0.836	0.753	1.443	1.379	1.399
P48449		Lanosterol synthase OS=Homo sapiens OX=9606 GN=LSS	1.598	Up	0.000101186	LSS	83.308	41.183	21.4	13	19	13	1.239	1.263	1.201	1.067	1.116	1.084	0.655	0.718	0.672
Q9H078		Caseinolytic peptidase B protein homolog OS=Homo sapiens OX=9606 GN=CLPB	1.519	Up	3.4278e-06	CLPB	78.728	76.356	24.2	15	18	15	1.155	1.192	1.194	1.09	1.123	1.128	0.739	0.74	0.721
Q7LDG7		RAS guanyl-releasing protein 2 OS=Homo sapiens OX=9606 GN=RASGRP2	0.2	Down	0.0082239	RASGRP2	69.248	2.0533	4.1	3	3	3	0.388	0.316	0.486	0.561	0.458	0.337	2.246	2.212	2.311
Q9Y5J6		Mitochondrial import inner membrane translocase subunit Tim10 B OS=Homo sapiens OX=9606 GN=TIMM10B	2.468	Up	8.0543e-05	TIMM10B	11.586	35.199	48.5	3	3	3	1.339	1.268	1.36	1.179	1.196	1.218	0.439	0.53	0.487
Q9UDX3		SEC14-like protein 4 OS=Homo sapiens OX=9606 GN=SEC14L4	0.343	Down	3.5292e-05	SEC14L4	46.643	-2	2.2	1	1	1	1.215	1.33	1.37	0.449	0.488	0.419	1.356	1.25	1.344
P27449		V-type proton ATPase 16 kDa proteolipid subunit OS=Homo sapiens OX=9606 GN=ATP6V0C	1.555	Up	0.0036997	ATP6V0C	15.736	14.496	11.6	1	7	1	1.504	1.745	1.651	0.821	0.877	0.922	0.494	0.576	0.615
Q9GZU8		Protein FAM192A OS=Homo sapiens OX=9606 GN=FAM192A	0.571	Down	0.029057	FAM192A	28.912	5.4386	12.2	3	4	3	0.78	0.78	0.722	0.861	0.928	0.669	1.423	1.46	1.423
O95865		N(G),N(G)-dimethylarginine dimethylaminohydrolase 2 OS=Homo sapiens OX=9606 GN=DDAH2	1.91	Up	1.66511e-05	DDAH2	29.644	42.009	36.8	9	18	8	1.238	1.292	1.287	1.18	1.132	1.128	0.625	0.59	0.586
Q13217		DnaJ homolog subfamily C member 3 OS=Homo sapiens OX=9606 GN=DNAJC3	1.702	Up	1.5162e-06	DNAJC3	57.579	58.245	24.2	11	14	11	1.194	1.212	1.213	1.159	1.114	1.134	0.659	0.678	0.665
Q9UPN3		Microtubule-actin cross-linking factor 1, isoforms 1/2/3/5 OS=Homo sapiens OX=9606 GN=MACF1	1.526	Up	2.4291e-07	MACF1	838.3	323.31	19	124	140	123	1.054	1.031	1.036	1.179	1.175	1.194	0.783	0.772	0.77
O75907		Diacylglycerol O-acyltransferase 1 OS=Homo sapiens OX=9606 GN=DGAT1	0.663	Down	0.00181801	DGAT1	55.278	8.4338	5.9	2	2	2	0.934	0.926	0.93	0.816	0.914	0.81	1.285	1.359	1.185
Q13185		Chromobox protein homolog 3 OS=Homo sapiens OX=9606 GN=CBX3	0.557	Down	7.8194e-05	CBX3	20.811	19.394	30.1	5	12	4	0.668	0.741	0.741	0.86	0.847	0.774	1.498	1.449	1.511
Q9NRZ5		1-acyl-sn-glycerol-3-phosphate acyltransferase delta OS=Homo sapiens OX=9606 GN=AGPAT4	1.74	Up	0.000124382	AGPAT4	44.021	2.9648	2.4	1	1	1	1.368	1.615	1.717	0.863	0.95	0.971	0.525	0.545	0.53
Q13740		CD166 antigen OS=Homo sapiens OX=9606 GN=ALCAM	3.341	Up	9.2996e-07	ALCAM	65.102	24.362	17.2	8	12	8	1.448	1.494	1.543	1.129	1.112	1.187	0.356	0.333	0.337
P52594		Arf-GAP domain and FG repeat-containing protein 1 OS=Homo sapiens OX=9606 GN=AGFG1	0.616	Down	0.0002622	AGFG1	58.259	28.411	21.2	10	17	10	0.756	0.751	0.683	0.901	0.911	0.884	1.563	1.367	1.447
O95831		Apoptosis-inducing factor 1, mitochondrial OS=Homo sapiens OX=9606 GN=AIFM1	1.507	Up	6.1217e-05	AIFM1	66.9	62.773	33.6	17	36	17	1.293	1.273	1.263	1.022	1.041	1.063	0.671	0.719	0.685
Q15717		ELAV-like protein 1 OS=Homo sapiens OX=9606 GN=ELAVL1	0.655	Down	3.5462e-05	ELAVL1	36.091	46.982	21.5	5	12	5	0.752	0.913	0.821	0.851	0.847	0.857	1.292	1.349	1.26
Q96CV9		Optineurin OS=Homo sapiens OX=9606 GN=OPTN	2.976	Up	1.8474e-06	OPTN	65.921	9.3127	8	5	5	5	1.223	1.236	1.097	1.325	1.346	1.394	0.438	0.449	0.479
Q6P9B9		Integrator complex subunit 5 OS=Homo sapiens OX=9606 GN=INTS5	0.641	Down	0.00115832	INTS5	107.99	6.3947	3.7	4	5	4	0.882	0.796	0.895	0.914	0.87	0.791	1.413	1.341	1.261
P07099		Epoxide hydrolase 1 OS=Homo sapiens OX=9606 GN=EPHX1	2.906	Up	4.6351e-06	EPHX1	52.948	59.003	39.1	14	29	14	1.55	1.68	1.641	0.948	1.04	1.028	0.334	0.342	0.362
P51151		Ras-related protein Rab-9A OS=Homo sapiens OX=9606 GN=RAB9A	1.516	Up	0.00079888	RAB9A	22.837	24.742	35.8	7	13	7	1.262	1.35	1.293	1.009	1.035	0.989	0.61	0.702	0.688
Q9BTZ2		Dehydrogenase/reductase SDR family member 4 OS=Homo sapiens OX=9606 GN=DHRS4	1.598	Up	0.00030386	DHRS4	29.537	16.132	21.6	8	13	8	1.168	1.181	1.258	1.049	1.133	1.165	0.718	0.664	0.713
P01033		Metalloproteinase inhibitor 1 OS=Homo sapiens OX=9606 GN=TIMP1	1.572	Up	0.000156976	TIMP1	23.171	2.7005	4.3	1	1	1	1.11	1.152	1.163	1.11	1.147	1.184	0.709	0.769	0.711
Q9UI08		Ena/VASP-like protein OS=Homo sapiens OX=9606 GN=EVL	1.704	Up	0.00023887	EVL	44.619	97.056	27.4	12	19	12	1.023	1.013	1.006	1.213	1.219	1.361	0.751	0.762	0.713
P32249		G-protein coupled receptor 183 OS=Homo sapiens OX=9606 GN=GPR183	1.83	Up	0.0027977	GPR183	41.224	1.3405	2.8	1	1	1	1.497	1.403	1.468	0.955	1.006	1.066	0.548	0.551	0.555
Q6ZVM7		TOM1-like protein 2 OS=Homo sapiens OX=9606 GN=TOM1L2	0.628	Down	0.00113716	TOM1L2	55.556	5.4229	6.1	4	4	4	0.814	0.71	0.835	0.963	0.847	0.813	1.341	1.453	1.383
Q13572		Inositol-tetrakisphosphate 1-kinase OS=Homo sapiens OX=9606 GN=ITPK1	0.535	Down	9.7321e-05	ITPK1	45.621	17.311	16.2	5	5	5	0.698	0.687	0.676	0.874	0.834	0.789	1.478	1.617	1.569
Q9HCN4		GPN-loop GTPase 1 OS=Homo sapiens OX=9606 GN=GPN1	0.628	Down	0.00104283	GPN1	41.74	2.5621	2.9	1	1	1	0.675	0.708	0.703	0.929	0.854	0.945	1.321	1.508	1.512
Q8N7H5		RNA polymerase II-associated factor 1 homolog OS=Homo sapiens OX=9606 GN=PAF1	0.657	Down	2.1398e-05	PAF1	59.975	15.628	15.3	7	8	7	0.794	0.88	1.004	0.88	0.853	0.862	1.344	1.275	1.331
Q96RP9		Elongation factor G, mitochondrial OS=Homo sapiens OX=9606 GN=GFM1	1.553	Up	5.9206e-05	GFM1	83.471	52.505	21.8	13	17	13	1.179	1.18	1.144	1.121	1.072	1.15	0.719	0.734	0.7
Q5TC84		Opioid growth factor receptor-like protein 1 OS=Homo sapiens OX=9606 GN=OGFRL1	0.648	Down	2.1476e-05	OGFRL1	51.251	4.7446	6	3	3	3	0.864	0.846	0.926	0.856	0.874	0.834	1.283	1.334	1.339
Q8TB03		Uncharacterized protein CXorf38 OS=Homo sapiens OX=9606 GN=CXorf38	0.56	Down	2.1397e-06	CXorf38	36.67	9.5997	16.3	6	6	6	0.817	0.668	0.768	0.857	0.818	0.829	1.462	1.509	1.499
Q9Y5Z4		Heme-binding protein 2 OS=Homo sapiens OX=9606 GN=HEBP2	0.552	Down	1.65434e-05	HEBP2	22.875	76.647	41	8	14	8	0.647	0.662	0.683	0.897	0.858	0.836	1.55	1.598	1.55
Q96F07		Cytoplasmic FMR1-interacting protein 2 OS=Homo sapiens OX=9606 GN=CYFIP2	0.316	Down	0.00020145	CYFIP2	148.4	10.565	16.4	20	34	4	0.518	0.521	0.567	0.696	0.565	0.581	1.887	2.169	1.77
P28068		HLA class II histocompatibility antigen, DM beta chain OS=Homo sapiens OX=9606 GN=HLA-DMB	2.328	Up	0.000101223	HLA-DMB	28.943	3.0922	8.4	2	4	2	1.573	1.605	1.639	0.918	0.938	1.029	0.391	0.448	0.4
P51648		Fatty aldehyde dehydrogenase OS=Homo sapiens OX=9606 GN=ALDH3A2	1.976	Up	2.3476e-05	ALDH3A2	54.847	44.238	30.9	15	22	14	1.383	1.498	1.436	1.012	1.023	1.048	0.53	0.49	0.54
P21757		Macrophage scavenger receptor types I and II OS=Homo sapiens OX=9606 GN=MSR1	3.787	Up	3.2614e-06	MSR1	49.762	40.094	35	14	17	14	1.399	1.435	1.493	1.166	1.158	1.24	0.296	0.336	0.309
O00462		Beta-mannosidase OS=Homo sapiens OX=9606 GN=MANBA	1.525	Up	1.2754e-06	MANBA	100.89	73.718	22.5	17	29	17	1.392	1.402	1.402	0.976	0.966	0.986	0.64	0.63	0.65
O43759		Synaptogyrin-1 OS=Homo sapiens OX=9606 GN=SYNGR1	0.443	Down	0.000137225	SYNGR1	25.455	27.975	10.3	2	2	2	0.811	0.829	0.915	0.734	0.667	0.646	1.54	1.649	1.429
Q9NZ08		Endoplasmic reticulum aminopeptidase 1 OS=Homo sapiens OX=9606 GN=ERAP1	1.589	Up	3.2843e-07	ERAP1	107.23	94.806	25.6	22	52	22	1.156	1.222	1.146	1.103	1.127	1.116	0.698	0.698	0.71
P10109		Adrenodoxin, mitochondrial OS=Homo sapiens OX=9606 GN=FDX1	2.521	Up	0.000116351	FDX1	19.393	7.6042	22.3	5	7	5	1.265	1.319	1.109	1.271	1.269	1.217	0.447	0.493	0.55
P20701		Integrin alpha-L OS=Homo sapiens OX=9606 GN=ITGAL	0.382	Down	5.5785e-05	ITGAL	128.77	89.682	18.3	18	27	18	0.51	0.484	0.517	0.738	0.756	0.644	1.902	1.888	1.806
Q3LXA3		Triokinase/FMN cyclase OS=Homo sapiens OX=9606 GN=TKFC	0.593	Down	9.7329e-05	TKFC	58.946	52.302	29.7	14	22	14	0.793	0.79	0.716	0.882	0.847	0.814	1.467	1.363	1.46
Q8N5N7		39S ribosomal protein L50, mitochondrial OS=Homo sapiens OX=9606 GN=MRPL50	1.588	Up	1.65075e-05	MRPL50	18.325	12.023	36.1	5	6	5	1.215	1.161	1.082	1.117	1.1	1.153	0.712	0.718	0.692
Q86YV0		RAS protein activator like-3 OS=Homo sapiens OX=9606 GN=RASAL3	0.563	Down	0.00069935	RASAL3	111.9	65.48	12.3	11	14	11	0.731	0.634	0.729	0.914	0.823	0.744	1.499	1.428	1.483
P17812		CTP synthase 1 OS=Homo sapiens OX=9606 GN=CTPS1	0.621	Down	4.3158e-05	CTPS1	66.69	48.144	14.4	9	13	8	0.744	0.702	0.717	0.915	0.887	0.849	1.403	1.461	1.408
Q9UHG3		Prenylcysteine oxidase 1 OS=Homo sapiens OX=9606 GN=PCYOX1	1.684	Up	0.000116271	PCYOX1	56.639	29.795	25.9	11	21	11	1.416	1.48	1.516	0.916	0.991	0.96	0.572	0.54	0.59
P00738		Haptoglobin OS=Homo sapiens OX=9606 GN=HP	0.185	Down	0.0030818	HP	45.205	43.775	16.5	7	9	7	0.371	0.343	0.34	0.482	0.454	0.355	2.395	2.306	2.296
P78417		Glutathione S-transferase omega-1 OS=Homo sapiens OX=9606 GN=GSTO1	1.524	Up	0.00021563	GSTO1	27.566	43.427	44	14	31	14	1.06	1.123	1.085	1.13	1.161	1.227	0.774	0.738	0.796
P46776		60S ribosomal protein L27a OS=Homo sapiens OX=9606 GN=RPL27A	0.567	Down	0.00018104	RPL27A	16.561	41.857	27.7	4	6	4	1	0.888	0.844	0.762	0.815	0.738	1.432	1.287	1.366
O60711		Leupaxin OS=Homo sapiens OX=9606 GN=LPXN	1.92	Up	6.3261e-07	LPXN	43.332	67.242	32.6	9	18	9	1.231	1.197	1.196	1.151	1.171	1.169	0.617	0.61	0.591
P29374		AT-rich interactive domain-containing protein 4A OS=Homo sapiens OX=9606 GN=ARID4A	0.63	Down	0.00024113	ARID4A	142.75	7.5745	3.5	5	5	5	0.924	0.882	0.897	0.801	0.804	0.892	1.292	1.347	1.322
Q5Y7A7		HLA class II histocompatibility antigen, DRB1-13 beta chain OS=Homo sapiens OX=9606 GN=HLA-DRB1	7.697	Up	0.000158403	HLA-DRB1	30.008	2.8684	45.1	11	25	1	1.664	1.606	1.411	1.259	1.062	1.466	0.191	0.171	0.13
Q96FX7		tRNA (adenine(58)-N(1))-methyltransferase catalytic subunit TRMT61A OS=Homo sapiens OX=9606 GN=TRMT61A	0.462	Down	0.00047794	TRMT61A	31.381	21.959	10.7	2	3	2	0.68	0.554	0.629	0.867	0.727	0.727	1.574	1.825	1.622
Q13425		Beta-2-syntrophin OS=Homo sapiens OX=9606 GN=SNTB2	1.74	Up	0.000157046	SNTB2	57.949	6.236	7.4	4	5	4	1.202	1.199	1.221	1.163	1.102	1.102	0.602	0.679	0.654
Q8N490		Probable hydrolase PNKD OS=Homo sapiens OX=9606 GN=PNKD	1.759	Up	0.00077568	PNKD	42.875	26.192	21.8	5	5	5	1.333	1.303	1.238	1.122	1.12	1.155	0.59	0.722	0.619
Q8N292		Protein GAPT OS=Homo sapiens OX=9606 GN=GAPT	0.293	Down	1.72291e-05	GAPT	17.883	16.761	10.8	1	1	1	0.452	0.417	0.392	0.652	0.582	0.579	1.959	2.056	2.167
Q96B97		SH3 domain-containing kinase-binding protein 1 OS=Homo sapiens OX=9606 GN=SH3KBP1	0.548	Down	0.000163863	SH3KBP1	73.125	91.898	29.9	18	25	18	0.717	0.713	0.754	0.867	0.789	0.757	1.447	1.523	1.435
Q7Z7K0		COX assembly mitochondrial protein homolog OS=Homo sapiens OX=9606 GN=CMC1	1.533	Up	0.0065991	CMC1	12.49	1.4939	16	1	1	1	1.328	1.552	1.504	0.809	1.014	1.02	0.608	0.653	0.593
Q9BUK6		Protein misato homolog 1 OS=Homo sapiens OX=9606 GN=MSTO1	1.51	Up	0.00026273	MSTO1	61.835	2.6959	1.9	1	1	1	1.176	1.181	1.181	1.176	1.078	1.063	0.742	0.74	0.714
Q8TF01		Arginine/serine-rich protein PNISR OS=Homo sapiens OX=9606 GN=PNISR	0.514	Down	0.000101889	PNISR	92.576	3.2845	2.2	2	2	2	0.653	0.702	0.754	0.807	0.83	0.77	1.489	1.678	1.516
P39210		Protein Mpv17 OS=Homo sapiens OX=9606 GN=MPV17	1.694	Up	0.000180981	MPV17	19.733	3.6895	4.5	2	2	2	1.566	1.611	1.555	0.864	0.917	0.943	0.539	0.562	0.507
Q9HAV4		Exportin-5 OS=Homo sapiens OX=9606 GN=XPO5	0.626	Down	0.00022123	XPO5	136.31	5.9382	2.6	3	3	3	0.88	0.847	0.899	0.86	0.796	0.857	1.271	1.353	1.393
O76096		Cystatin-F OS=Homo sapiens OX=9606 GN=CST7	0.412	Down	0.00040217	CST7	16.454	2.184	7.6	1	1	1	1.189	1.274	1.246	0.515	0.614	0.472	1.251	1.269	1.365
Q9NWB6		Arginine and glutamate-rich protein 1 OS=Homo sapiens OX=9606 GN=ARGLU1	0.652	Down	0.0025037	ARGLU1	33.216	2.4974	8.4	3	3	3	0.879	0.881	0.903	0.811	0.858	0.857	1.412	1.15	1.31
P20810		Calpastatin OS=Homo sapiens OX=9606 GN=CAST	0.65	Down	5.7018e-05	CAST	76.572	193.75	41.9	22	40	22	0.73	0.708	0.75	0.923	0.934	0.874	1.397	1.372	1.43
P61225		Ras-related protein Rap-2b OS=Homo sapiens OX=9606 GN=RAP2B	2.309	Up	0.000103336	RAP2B	20.504	18.832	39.9	6	9	4	1.523	1.496	1.458	1.017	1.07	1.139	0.437	0.454	0.506
Q9H4E7		Differentially expressed in FDCP 6 homolog OS=Homo sapiens OX=9606 GN=DEF6	0.588	Down	5.5624e-05	DEF6	73.91	66.074	19.5	12	14	12	0.699	0.714	0.731	0.891	0.889	0.84	1.501	1.423	1.528
Q99615		DnaJ homolog subfamily C member 7 OS=Homo sapiens OX=9606 GN=DNAJC7	0.62	Down	2.4784e-05	DNAJC7	56.44	69.697	40.5	23	27	23	0.787	0.72	0.74	0.885	0.88	0.836	1.404	1.364	1.429
Q9UJV9		Probable ATP-dependent RNA helicase DDX41 OS=Homo sapiens OX=9606 GN=DDX41	0.659	Down	0.000161521	DDX41	69.837	14.683	6.9	5	5	5	0.875	0.84	0.902	0.898	0.852	0.848	1.308	1.373	1.263
P50579		Methionine aminopeptidase 2 OS=Homo sapiens OX=9606 GN=METAP2	0.588	Down	1.61859e-05	METAP2	52.891	10.254	14.4	5	6	5	0.86	0.845	0.857	0.813	0.839	0.796	1.419	1.385	1.356
P00352		Retinal dehydrogenase 1 OS=Homo sapiens OX=9606 GN=ALDH1A1	3.693	Up	2.7731e-06	ALDH1A1	54.861	196.54	54.7	22	79	21	1.318	1.364	1.335	1.245	1.264	1.332	0.324	0.351	0.365
P55327		Tumor protein D52 OS=Homo sapiens OX=9606 GN=TPD52	0.59	Down	0.022565	TPD52	24.327	5.9216	18.3	3	3	3	0.817	0.799	0.738	0.814	0.907	0.802	1.068	1.646	1.561
Q9NRF9		DNA polymerase epsilon subunit 3 OS=Homo sapiens OX=9606 GN=POLE3	0.506	Down	1.808e-05	POLE3	16.859	3.3294	12.2	2	3	2	0.694	0.769	0.687	0.776	0.775	0.814	1.585	1.488	1.597
Q9BW92		Threonine--tRNA ligase, mitochondrial OS=Homo sapiens OX=9606 GN=TARS2	1.936	Up	0.00025759	TARS2	81.035	12.607	9.5	6	6	6	1.074	1.222	1.237	1.149	1.158	1.324	0.654	0.594	0.628
Q00839		Heterogeneous nuclear ribonucleoprotein U OS=Homo sapiens OX=9606 GN=HNRNPU	0.635	Down	2.6771e-07	HNRNPU	90.583	187.33	30.9	23	65	23	0.851	0.858	0.83	0.88	0.875	0.862	1.361	1.374	1.384
Q5S007		Leucine-rich repeat serine/threonine-protein kinase 2 OS=Homo sapiens OX=9606 GN=LRRK2	0.389	Down	4.2926e-05	LRRK2	286.1	48.422	6.6	15	16	15	0.59	0.509	0.532	0.759	0.73	0.647	1.872	1.837	1.785
P21283		V-type proton ATPase subunit C 1 OS=Homo sapiens OX=9606 GN=ATP6V1C1	1.846	Up	9.5077e-07	ATP6V1C1	43.941	85.451	45.3	20	36	20	1.179	1.293	1.235	1.116	1.14	1.106	0.621	0.6	0.6
P13010		X-ray repair cross-complementing protein 5 OS=Homo sapiens OX=9606 GN=XRCC5	0.601	Down	2.4239e-05	XRCC5	82.704	108.07	32.7	22	39	22	0.87	0.888	0.909	0.816	0.839	0.791	1.389	1.313	1.366

## Sheet: foam_cellvsmonocytes
Protein accession		Protein description	foam_cell/monocytes Ratio	Regulated Type	foam_cell/monocytes P value	Gene name	MW [kDa]	Score	Coverage [%]	Peptides	PSMs	Unique peptides	foam_cell_1	foam_cell_2	foam_cell_3	macrophages_1	macrophages_2	macrophages_3	monocytes_1	monocytes_2	monocytes_3
Q5ZPR3		CD276 antigen OS=Homo sapiens OX=9606 GN=CD276	5.179	Up	2.2423e-05	CD276	57.235	13.332	9.6	4	4	4	1.405	1.519	1.447	1.143	1.167	1.343	0.243	0.304	0.297
P55809		Succinyl-CoA:3-ketoacid coenzyme A transferase 1, mitochondrial OS=Homo sapiens OX=9606 GN=OXCT1	0.562	Down	1.52622e-05	OXCT1	56.157	23.315	18.8	9	12	9	0.837	0.79	0.83	0.816	0.809	0.762	1.478	1.426	1.465
P19793		Retinoic acid receptor RXR-alpha OS=Homo sapiens OX=9606 GN=RXRA	0.472	Down	0.0001441	RXRA	50.811	2.7817	4.5	2	3	1	0.751	0.701	0.669	0.821	0.911	0.824	1.616	1.403	1.474
O60443		Gasdermin-E OS=Homo sapiens OX=9606 GN=GSDME	4.037	Up	0.0021362	GSDME	54.554	33.286	17.7	8	11	8	1.441	1.394	1.432	1.189	1.192	1.239	0.309	0.378	0.37
P21980		Protein-glutamine gamma-glutamyltransferase 2 OS=Homo sapiens OX=9606 GN=TGM2	4.138	Up	2.0722e-07	TGM2	77.328	133.23	28.5	16	33	16	1.252	1.278	1.331	1.3	1.35	1.429	0.307	0.32	0.306
P50749		Ras association domain-containing protein 2 OS=Homo sapiens OX=9606 GN=RASSF2	0.577	Down	6.2822e-05	RASSF2	37.79	28.769	24.2	8	12	7	0.787	0.746	0.772	0.948	0.929	0.891	1.26	1.365	1.373
P05120		Plasminogen activator inhibitor 2 OS=Homo sapiens OX=9606 GN=SERPINB2	1.718	Up	9.3643e-07	SERPINB2	46.596	35.711	30.6	11	21	11	1.269	1.254	1.301	0.944	1.023	0.992	0.732	0.748	0.746
Q9H1X3		DnaJ homolog subfamily C member 25 OS=Homo sapiens OX=9606 GN=DNAJC25	1.938	Up	7.7917e-05	DNAJC25	42.403	3.5095	8.3	3	3	3	1.272	1.297	1.388	0.984	1.049	1.096	0.72	0.67	0.652
Q9H3H5		UDP-N-acetylglucosamine--dolichyl-phosphate N-acetylglucosaminephosphotransferase OS=Homo sapiens OX=9606 GN=DPAGT1	1.609	Up	0.00095662	DPAGT1	46.089	3.0876	5.6	3	3	3	1.229	1.276	1.348	0.947	0.95	0.953	0.777	0.873	0.744
P30504		HLA class I histocompatibility antigen, Cw-4 alpha chain OS=Homo sapiens OX=9606 GN=HLA-C	2.5	Up	2.483e-05	HLA-C	40.994	9.17	41.5	11	19	1	0.869	0.961	0.905	1.608	1.645	1.848	0.347	0.36	0.387
Q2TAA5		GDP-Man:Man(3)GlcNAc(2)-PP-Dol alpha-1,2-mannosyltransferase OS=Homo sapiens OX=9606 GN=ALG11	1.601	Up	0.00019913	ALG11	55.65	2.6263	3.3	2	3	2	1.208	1.306	1.283	0.94	1.042	0.934	0.769	0.834	0.768
O60306		RNA helicase aquarius OS=Homo sapiens OX=9606 GN=AQR	0.525	Down	0.00125754	AQR	171.29	13.294	5.2	8	8	7	0.91	0.746	0.773	0.679	0.753	0.694	1.693	1.424	1.509
Q13438		Protein OS-9 OS=Homo sapiens OX=9606 GN=OS9	1.511	Up	0.002161	OS9	75.561	24.126	18.7	9	9	9	1.117	1.202	1.219	1.052	1.12	1.126	0.861	0.722	0.758
P21462		fMet-Leu-Phe receptor OS=Homo sapiens OX=9606 GN=FPR1	0.644	Down	0.0027212	FPR1	38.445	2.1088	3.1	1	1	1	0.819	0.908	0.746	1.054	0.927	0.835	1.365	1.268	1.208
Q9BQ69		O-acetyl-ADP-ribose deacetylase MACROD1 OS=Homo sapiens OX=9606 GN=MACROD1	1.84	Up	0.000175213	MACROD1	35.505	8.6321	3.4	1	1	1	1.39	1.373	1.235	1.028	0.914	0.948	0.697	0.758	0.718
P18084		Integrin beta-5 OS=Homo sapiens OX=9606 GN=ITGB5	1.753	Up	0.00164147	ITGB5	88.053	9.1978	6.1	5	5	5	1.219	1.246	1.327	1.038	1.087	1.059	0.652	0.688	0.823
O95070		Protein YIF1A OS=Homo sapiens OX=9606 GN=YIF1A	0.65	Down	0.00039976	YIF1A	32.011	2.3894	5.1	1	2	1	0.859	0.935	0.838	0.899	0.775	0.798	1.385	1.293	1.372
Q9Y5Y2		Cytosolic Fe-S cluster assembly factor NUBP2 OS=Homo sapiens OX=9606 GN=NUBP2	0.595	Down	7.707e-05	NUBP2	28.825	2.6964	7	2	2	2	0.819	0.756	0.794	0.967	0.93	0.892	1.288	1.38	1.315
Q969Q0		60S ribosomal protein L36a-like OS=Homo sapiens OX=9606 GN=RPL36AL	2.179	Up	0.000183798	RPL36AL	12.469	5.9136	24.5	4	4	1	1.33	1.442	1.595	0.867	0.906	0.95	0.693	0.635	0.676
P23743		Diacylglycerol kinase alpha OS=Homo sapiens OX=9606 GN=DGKA	0.627	Down	6.2665e-05	DGKA	82.629	40.279	13.7	8	9	8	0.802	0.814	0.858	0.92	0.948	0.895	1.317	1.355	1.275
P09917		Arachidonate 5-lipoxygenase OS=Homo sapiens OX=9606 GN=ALOX5	0.503	Down	1.8286e-06	ALOX5	77.982	81.971	28.6	18	29	18	0.717	0.759	0.732	0.898	0.879	0.808	1.439	1.467	1.488
Q9UII2		ATPase inhibitor, mitochondrial OS=Homo sapiens OX=9606 GN=ATP5IF1	1.626	Up	0.0059228	ATP5IF1	12.249	7.2272	23.6	3	6	3	1.011	1.128	1.247	1.07	1.11	1.261	0.632	0.79	0.661
Q8IV04		Carabin OS=Homo sapiens OX=9606 GN=TBC1D10C	0.637	Down	0.0022598	TBC1D10C	49.712	12.544	7.6	2	2	2	0.894	0.774	0.82	0.995	0.895	0.854	1.43	1.212	1.265
Q9H7N4		Splicing factor, arginine/serine-rich 19 OS=Homo sapiens OX=9606 GN=SCAF1	0.526	Down	0.0108953	SCAF1	139.27	7.9914	2.8	3	3	3	0.776	0.773	0.769	0.817	0.676	0.957	1.584	1.28	1.543
Q9UBW5		Bridging integrator 2 OS=Homo sapiens OX=9606 GN=BIN2	0.331	Down	1.954e-05	BIN2	61.874	105.03	25.7	11	20	9	0.537	0.626	0.558	0.752	0.789	0.681	1.766	1.725	1.714
Q9Y2H6		Fibronectin type-III domain-containing protein 3A OS=Homo sapiens OX=9606 GN=FNDC3A	2.635	Up	2.4436e-07	FNDC3A	131.85	40.659	10.4	10	10	10	1.372	1.419	1.351	1.059	1.018	1.043	0.52	0.532	0.52
Q8N392		Rho GTPase-activating protein 18 OS=Homo sapiens OX=9606 GN=ARHGAP18	2.508	Up	0.00043785	ARHGAP18	74.976	79.446	22.8	13	17	13	1.065	1.156	1.122	1.32	1.328	1.4	0.402	0.41	0.521
Q9NTI5		Sister chromatid cohesion protein PDS5 homolog B OS=Homo sapiens OX=9606 GN=PDS5B	0.576	Down	1.8032e-06	PDS5B	164.67	64.39	14.9	20	25	17	0.846	0.871	0.833	0.766	0.719	0.68	1.483	1.491	1.452
Q6ULP2		Aftiphilin OS=Homo sapiens OX=9606 GN=AFTPH	0.456	Down	0.001379	AFTPH	102.11	9.786	2.2	2	2	2	0.556	0.68	0.772	0.872	1.008	0.882	1.385	1.535	1.484
Q13601		KRR1 small subunit processome component homolog OS=Homo sapiens OX=9606 GN=KRR1	1.934	Up	0.00064264	KRR1	43.664	5.6189	7.6	3	3	3	1.222	1.466	1.359	1.027	0.948	0.956	0.643	0.746	0.704
Q9Y6M7		Sodium bicarbonate cotransporter 3 OS=Homo sapiens OX=9606 GN=SLC4A7	3.071	Up	2.4457e-05	SLC4A7	136.04	17.67	7.4	8	8	8	1.197	1.271	1.073	1.363	1.168	1.438	0.376	0.379	0.398
Q8NC44		Reticulophagy regulator 2 OS=Homo sapiens OX=9606 GN=RETREG2	2.123	Up	6.0605e-05	RETREG2	57.829	22.272	6.6	2	3	2	1.354	1.267	1.353	1.073	1.235	0.891	0.667	0.617	0.588
Q969X0		RILP-like protein 2 OS=Homo sapiens OX=9606 GN=RILPL2	0.59	Down	1.87509e-05	RILPL2	23.986	1.8333	10.4	2	2	2	0.784	0.788	0.838	0.965	0.856	0.837	1.373	1.363	1.351
Q9H3K2		Growth hormone-inducible transmembrane protein OS=Homo sapiens OX=9606 GN=GHITM	1.518	Up	0.00057936	GHITM	37.205	9.1786	9.6	4	9	4	1.138	1.204	1.303	0.961	0.971	1.09	0.777	0.811	0.813
Q8IV50		LysM and putative peptidoglycan-binding domain-containing protein 2 OS=Homo sapiens OX=9606 GN=LYSMD2	0.369	Down	4.4586e-05	LYSMD2	23.463	4.3511	8.8	2	2	2	0.654	0.602	0.574	0.8	0.816	0.786	1.751	1.539	1.67
Q76I76		Protein phosphatase Slingshot homolog 2 OS=Homo sapiens OX=9606 GN=SSH2	0.528	Down	0.00067827	SSH2	158.21	2.0903	0.6	1	2	1	0.69	0.769	0.775	0.889	0.899	0.922	1.4	1.55	1.28
Q96A25		Transmembrane protein 106A OS=Homo sapiens OX=9606 GN=TMEM106A	1.804	Up	0.0086768	TMEM106A	28.92	2.7935	7.3	2	2	2	1.41	1.18	1.089	0.998	1.272	1.049	0.692	0.785	0.562
Q9BZ23		Pantothenate kinase 2, mitochondrial OS=Homo sapiens OX=9606 GN=PANK2	0.58	Down	0.0040607	PANK2	62.68	3.4642	4	3	3	3	0.747	0.764	0.837	0.785	0.953	1.028	1.352	1.342	1.353
P06493		Cyclin-dependent kinase 1 OS=Homo sapiens OX=9606 GN=CDK1	0.417	Down	0.0021034	CDK1	34.095	11.924	17.8	5	6	4	0.597	0.439	0.439	1.389	1.317	1.325	1.028	1.201	1.309
P21730		C5a anaphylatoxin chemotactic receptor 1 OS=Homo sapiens OX=9606 GN=C5AR1	2.031	Up	3.1078e-06	C5AR1	39.335	9.6496	10.6	4	8	4	1.331	1.309	1.388	1.014	1.024	1.054	0.677	0.662	0.644
Q9UBF2		Coatomer subunit gamma-2 OS=Homo sapiens OX=9606 GN=COPG2	0.59	Down	2.118e-05	COPG2	97.621	82	14.5	10	16	7	0.841	0.821	0.781	0.88	0.846	0.862	1.375	1.363	1.401
P30499		HLA class I histocompatibility antigen, Cw-1 alpha chain OS=Homo sapiens OX=9606 GN=HLA-C	1.523	Up	0.0041047	HLA-C	40.964	2.6363	32.5	9	14	1	1.36	1.414	1.418	0.78	0.747	0.669	0.992	0.967	0.793
P06756		Integrin alpha-V OS=Homo sapiens OX=9606 GN=ITGAV	3.102	Up	3.3784e-06	ITGAV	116.04	10.489	4.5	4	6	4	1.275	1.407	1.304	1.104	1.132	1.236	0.425	0.414	0.446
Q5KU26		Collectin-12 OS=Homo sapiens OX=9606 GN=COLEC12	1.988	Up	0.0050417	COLEC12	81.514	10.195	7.1	5	5	5	0.873	0.793	0.745	1.772	1.572	1.637	0.325	0.486	0.402
Q16254		Transcription factor E2F4 OS=Homo sapiens OX=9606 GN=E2F4	0.631	Down	0.00157951	E2F4	43.96	5.455	7.5	3	3	3	0.757	0.843	0.872	0.906	1.005	0.853	1.419	1.259	1.24
O43852		Calumenin OS=Homo sapiens OX=9606 GN=CALU	2.878	Up	1.95762e-05	CALU	37.106	65.273	39.7	11	21	11	1.25	1.326	1.324	1.209	1.249	1.317	0.488	0.427	0.44
P01911		HLA class II histocompatibility antigen, DRB1-15 beta chain OS=Homo sapiens OX=9606 GN=HLA-DRB1	7.923	Up	4.4451e-06	HLA-DRB1	29.966	13.463	52.6	13	26	1	1.577	1.674	1.582	1.07	1.205	1.269	0.209	0.177	0.224
P04920		Anion exchange protein 2 OS=Homo sapiens OX=9606 GN=SLC4A2	1.577	Up	2.0622e-05	SLC4A2	137.01	29.469	11.4	12	12	12	1.196	1.151	1.141	1.143	1.079	1.062	0.718	0.751	0.743
O15431		High affinity copper uptake protein 1 OS=Homo sapiens OX=9606 GN=SLC31A1	1.528	Up	0.0025965	SLC31A1	21.09	4.6355	15.8	2	2	2	1.185	1.105	1.256	1.192	1.009	0.996	0.843	0.705	0.773
P51606		N-acylglucosamine 2-epimerase OS=Homo sapiens OX=9606 GN=RENBP	2.608	Up	1.93091e-05	RENBP	48.83	55.413	33.3	15	20	15	1.217	1.214	1.251	1.282	1.255	1.269	0.5	0.475	0.437
P05026		Sodium/potassium-transporting ATPase subunit beta-1 OS=Homo sapiens OX=9606 GN=ATP1B1	5.523	Up	1.2895e-06	ATP1B1	35.061	6.5619	11.9	4	4	4	1.348	1.471	1.478	1.188	1.337	1.384	0.249	0.253	0.276
P14207		Folate receptor beta OS=Homo sapiens OX=9606 GN=FOLR2	8.637	Up	2.3619e-06	FOLR2	29.279	16.046	22.7	6	6	4	1.711	1.739	1.637	1.113	1.047	1.013	0.187	0.181	0.221
P28067		HLA class II histocompatibility antigen, DM alpha chain OS=Homo sapiens OX=9606 GN=HLA-DMA	2.369	Up	0.00096228	HLA-DMA	29.194	1.8526	5	1	1	1	1.231	1.602	1.511	0.782	1.064	1.062	0.582	0.684	0.568
O96005		Cleft lip and palate transmembrane protein 1 OS=Homo sapiens OX=9606 GN=CLPTM1	1.991	Up	0.00112233	CLPTM1	76.096	49.059	16.1	10	13	10	1.236	1.311	1.244	1.073	1.127	1.057	0.566	0.739	0.599
P08195		4F2 cell-surface antigen heavy chain OS=Homo sapiens OX=9606 GN=SLC3A2	2.702	Up	1.61286e-05	SLC3A2	67.993	132.14	29.7	16	26	16	1.318	1.439	1.39	1.112	1.079	1.064	0.536	0.512	0.487
P49796		Regulator of G-protein signaling 3 OS=Homo sapiens OX=9606 GN=RGS3	0.639	Down	0.0026189	RGS3	132.33	4.3223	1.6	2	2	2	0.867	0.745	0.767	1.053	0.949	1.022	1.279	1.319	1.126
Q9Y3U8		60S ribosomal protein L36 OS=Homo sapiens OX=9606 GN=RPL36	2.385	Up	9.6542e-05	RPL36	12.254	7.9185	28.6	3	7	3	1.227	1.272	1.271	0.982	1.028	1.02	0.487	0.511	0.583
Q8WVJ2		NudC domain-containing protein 2 OS=Homo sapiens OX=9606 GN=NUDCD2	0.652	Down	0.00025928	NUDCD2	17.676	9.2157	19.1	3	3	3	0.8	0.844	0.757	1.028	0.98	1.117	1.198	1.263	1.219
Q9NUQ2		1-acyl-sn-glycerol-3-phosphate acyltransferase epsilon OS=Homo sapiens OX=9606 GN=AGPAT5	1.683	Up	8.054e-05	AGPAT5	42.072	14.722	8.2	3	5	3	1.226	1.227	1.331	0.972	1.009	0.993	0.773	0.743	0.732
Q9P2B2		Prostaglandin F2 receptor negative regulator OS=Homo sapiens OX=9606 GN=PTGFRN	3.447	Up	2.2438e-05	PTGFRN	98.555	31.965	10.8	10	10	10	1.449	1.5	1.367	1.127	1.12	1.191	0.384	0.455	0.413
P31323		cAMP-dependent protein kinase type II-beta regulatory subunit OS=Homo sapiens OX=9606 GN=PRKAR2B	0.458	Down	1.52349e-05	PRKAR2B	46.302	3.1025	11.2	4	7	2	0.672	0.722	0.688	0.905	0.913	0.716	1.465	1.52	1.565
P28074		Proteasome subunit beta type-5 OS=Homo sapiens OX=9606 GN=PSMB5	1.979	Up	0.00181702	PSMB5	28.48	18.289	8.7	2	4	2	1.189	1.425	1.313	1.023	1.042	1.094	0.658	0.751	0.575
Q9Y336		Sialic acid-binding Ig-like lectin 9 OS=Homo sapiens OX=9606 GN=SIGLEC9	0.664	Down	0.00059779	SIGLEC9	50.081	107.72	13.4	5	8	5	0.878	0.832	0.837	0.897	0.885	0.868	1.187	1.298	1.348
Q99549		M-phase phosphoprotein 8 OS=Homo sapiens OX=9606 GN=MPHOSPH8	0.623	Down	0.0013641	MPHOSPH8	97.181	4.7912	2.3	2	3	2	0.83	0.902	0.776	0.815	0.885	0.913	1.244	1.347	1.432
Q8NHJ6		Leukocyte immunoglobulin-like receptor subfamily B member 4 OS=Homo sapiens OX=9606 GN=LILRB4	2.148	Up	3.5653e-05	LILRB4	49.355	19.802	21.2	7	15	5	1.115	1.171	1.144	1.282	1.242	1.333	0.5	0.562	0.535
Q9Y2J8		Protein-arginine deiminase type-2 OS=Homo sapiens OX=9606 GN=PADI2	0.406	Down	2.0046e-05	PADI2	75.563	18.886	12.3	7	8	7	0.702	0.65	0.7	0.65	0.674	0.632	1.63	1.638	1.784
P27707		Deoxycytidine kinase OS=Homo sapiens OX=9606 GN=DCK	0.454	Down	1.58842e-05	DCK	30.518	53.123	36.5	9	11	9	0.695	0.665	0.718	0.874	0.862	0.86	1.483	1.585	1.514
O43175		D-3-phosphoglycerate dehydrogenase OS=Homo sapiens OX=9606 GN=PHGDH	0.33	Down	4.7569e-07	PHGDH	56.65	73.362	26.8	11	19	11	0.602	0.574	0.573	0.785	0.767	0.669	1.817	1.725	1.76
P36871		Phosphoglucomutase-1 OS=Homo sapiens OX=9606 GN=PGM1	0.409	Down	3.3272e-06	PGM1	61.448	77.976	42.2	22	35	22	0.666	0.721	0.705	0.708	0.679	0.654	1.763	1.681	1.671
Q9UQ35		Serine/arginine repetitive matrix protein 2 OS=Homo sapiens OX=9606 GN=SRRM2	0.586	Down	2.4727e-05	SRRM2	299.61	59.001	9	17	20	17	0.79	0.749	0.763	0.962	0.96	0.863	1.293	1.361	1.275
Q9Y2S2		Lambda-crystallin homolog OS=Homo sapiens OX=9606 GN=CRYL1	2.082	Up	3.3591e-06	CRYL1	35.419	17.071	29.5	7	7	7	1.282	1.316	1.354	1.074	1.03	1.158	0.638	0.611	0.649
O95573		Long-chain-fatty-acid--CoA ligase 3 OS=Homo sapiens OX=9606 GN=ACSL3	2.144	Up	0.000144931	ACSL3	80.419	22.568	22.9	13	17	11	1.204	1.313	1.253	1.226	1.171	1.142	0.641	0.573	0.544
O00602		Ficolin-1 OS=Homo sapiens OX=9606 GN=FCN1	0.162	Down	3.8422e-07	FCN1	35.078	35.903	25.5	8	15	8	0.344	0.379	0.375	0.559	0.566	0.415	2.302	2.285	2.189
P51610		Host cell factor 1 OS=Homo sapiens OX=9606 GN=HCFC1	0.606	Down	1.81994e-05	HCFC1	208.73	86.45	12.3	20	28	20	0.804	0.842	0.847	0.818	0.83	0.758	1.341	1.398	1.372
P11021		Endoplasmic reticulum chaperone BiP OS=Homo sapiens OX=9606 GN=HSPA5	1.682	Up	7.7192e-05	HSPA5	72.332	323.31	50.3	32	107	30	1.184	1.2	1.174	1.094	1.105	1.113	0.671	0.699	0.745
P16219		Short-chain specific acyl-CoA dehydrogenase, mitochondrial OS=Homo sapiens OX=9606 GN=ACADS	1.537	Up	0.00022337	ACADS	44.297	72.299	33.3	11	22	11	1.138	1.209	1.21	1.041	0.995	1.023	0.767	0.81	0.737
Q9HB40		Retinoid-inducible serine carboxypeptidase OS=Homo sapiens OX=9606 GN=SCPEP1	2.05	Up	2.1962e-05	SCPEP1	50.83	30.661	26.3	10	18	10	1.274	1.358	1.338	0.94	1.058	1.008	0.679	0.625	0.633
P60981		Destrin OS=Homo sapiens OX=9606 GN=DSTN	1.794	Up	0.00047766	DSTN	18.506	9.7713	21.8	5	9	4	1.123	1.27	1.155	1.105	1.181	1.18	0.715	0.625	0.638
Q9UM07		Protein-arginine deiminase type-4 OS=Homo sapiens OX=9606 GN=PADI4	0.248	Down	4.9059e-07	PADI4	74.078	82.14	19.2	9	15	9	0.507	0.484	0.462	0.571	0.483	0.464	1.986	1.935	1.94
O95772		STARD3 N-terminal-like protein OS=Homo sapiens OX=9606 GN=STARD3NL	2.815	Up	2.4927e-05	STARD3NL	26.654	7.1598	12.8	3	3	3	1.449	1.389	1.387	1.152	1.027	1.117	0.492	0.464	0.545
Q96HD1		Cysteine-rich with EGF-like domain protein 1 OS=Homo sapiens OX=9606 GN=CRELD1	1.968	Up	2.0691e-05	CRELD1	45.439	14.589	7.4	3	4	3	1.308	1.275	1.343	1.045	0.998	1.026	0.697	0.639	0.659
O43504		Ragulator complex protein LAMTOR5 OS=Homo sapiens OX=9606 GN=LAMTOR5	1.596	Up	0.003083	LAMTOR5	9.6138	42.357	70.3	4	7	4	1.217	1.183	1.342	1.049	1.012	1.067	0.687	0.821	0.837
P48595		Serpin B10 OS=Homo sapiens OX=9606 GN=SERPINB10	0.226	Down	2.0699e-05	SERPINB10	45.402	109.04	25.2	8	16	8	0.518	0.54	0.444	0.543	0.542	0.419	2.202	2.12	2.318
Q15022		Polycomb protein SUZ12 OS=Homo sapiens OX=9606 GN=SUZ12	0.605	Down	0.000102996	SUZ12	83.054	3.3231	3.9	3	3	3	0.94	0.892	0.918	0.709	0.651	0.553	1.564	1.554	1.429
P31641		Sodium- and chloride-dependent taurine transporter OS=Homo sapiens OX=9606 GN=SLC6A6	1.53	Up	2.2522e-05	SLC6A6	69.829	8.2724	5.6	3	4	3	1.209	1.253	1.261	1.046	0.94	0.936	0.833	0.806	0.794
Q8TED4		Glucose-6-phosphate exchanger SLC37A2 OS=Homo sapiens OX=9606 GN=SLC37A2	1.632	Up	9.6352e-05	SLC37A2	54.436	5.6959	5	2	3	2	1.188	1.224	1.292	1.034	1.044	1.021	0.78	0.731	0.758
Q5U5X0		Complex III assembly factor LYRM7 OS=Homo sapiens OX=9606 GN=LYRM7	2.261	Up	0.00026224	LYRM7	11.955	7.0268	26	2	3	2	1.14	1.302	1.327	1.153	1.157	1.291	0.52	0.608	0.539
O15260		Surfeit locus protein 4 OS=Homo sapiens OX=9606 GN=SURF4	1.734	Up	5.8089e-05	SURF4	30.394	3.1659	6.3	2	3	2	1.379	1.269	1.289	1.02	0.926	0.915	0.748	0.74	0.782
Q9HCS7		Pre-mRNA-splicing factor SYF1 OS=Homo sapiens OX=9606 GN=XAB2	0.646	Down	0.000164027	XAB2	100.01	20.854	13.8	11	13	11	0.923	0.847	0.854	0.876	0.84	0.799	1.395	1.348	1.317
Q8N2M4		Lysoplasmalogenase-like protein TMEM86A OS=Homo sapiens OX=9606 GN=TMEM86A	3.939	Up	1.54376e-05	TMEM86A	26.398	2.5328	6.2	2	2	2	1.569	1.371	1.44	0.994	1.103	1.422	0.394	0.356	0.362
P51812		Ribosomal protein S6 kinase alpha-3 OS=Homo sapiens OX=9606 GN=RPS6KA3	0.519	Down	4.233e-05	RPS6KA3	83.735	42.279	28.8	19	31	12	0.757	0.683	0.744	0.894	0.839	0.889	1.397	1.438	1.374
P31949		Protein S100-A11 OS=Homo sapiens OX=9606 GN=S100A11	2.612	Up	0.00142315	S100A11	11.74	17.264	52.4	6	10	6	1.135	1.376	1.237	1.183	1.274	1.237	0.492	0.384	0.559
Q9HC36		rRNA methyltransferase 3, mitochondrial OS=Homo sapiens OX=9606 GN=MRM3	2.154	Up	0.00031677	MRM3	47.019	2.2225	2.9	1	1	1	1.356	1.429	1.679	0.889	0.778	0.906	0.672	0.7	0.7
P33527		Multidrug resistance-associated protein 1 OS=Homo sapiens OX=9606 GN=ABCC1	1.702	Up	0.00049522	ABCC1	171.59	54.761	11	14	14	11	1.248	1.18	1.365	1.072	1.042	1.043	0.703	0.751	0.775
Q70J99		Protein unc-13 homolog D OS=Homo sapiens OX=9606 GN=UNC13D	0.33	Down	4.6728e-07	UNC13D	123.28	56.949	17.8	16	22	16	0.59	0.601	0.559	0.735	0.696	0.645	1.777	1.766	1.755
Q6UX04		Spliceosome-associated protein CWC27 homolog OS=Homo sapiens OX=9606 GN=CWC27	0.505	Down	0.00041881	CWC27	53.846	4.4666	5.7	2	3	2	0.697	0.694	0.745	1.104	0.927	0.823	1.264	1.548	1.416
Q92925		SWI/SNF-related matrix-associated actin-dependent regulator of chromatin subfamily D member 2 OS=Homo sapiens OX=9606 GN=SMARCD2	0.534	Down	2.4854e-05	SMARCD2	58.92	43.663	22	9	12	8	0.802	0.803	0.82	0.846	0.75	0.695	1.439	1.59	1.515
Q13243		Serine/arginine-rich splicing factor 5 OS=Homo sapiens OX=9606 GN=SRSF5	0.663	Down	7.596e-05	SRSF5	31.263	9.8761	23.2	6	8	5	0.841	0.833	0.893	0.894	0.929	0.894	1.263	1.299	1.309
P13762		HLA class II histocompatibility antigen, DR beta 4 chain OS=Homo sapiens OX=9606 GN=HLA-DRB4	2.943	Up	0.0002818	HLA-DRB4	29.941	50.39	38	9	14	5	1.247	1.557	1.498	0.976	1.077	1.152	0.544	0.446	0.472
P04792		Heat shock protein beta-1 OS=Homo sapiens OX=9606 GN=HSPB1	4.706	Up	7.9503e-05	HSPB1	22.782	55.907	53.2	10	15	10	1.07	1.173	1.009	1.485	1.469	1.459	0.204	0.269	0.218
Q13951		Core-binding factor subunit beta OS=Homo sapiens OX=9606 GN=CBFB	0.637	Down	5.7839e-05	CBFB	21.508	12.036	25.3	5	8	5	0.834	0.794	0.814	0.951	0.948	0.922	1.326	1.235	1.273
O14732		Inositol monophosphatase 2 OS=Homo sapiens OX=9606 GN=IMPA2	0.321	Down	4.7112e-06	IMPA2	31.321	8.5195	13.2	4	5	4	0.588	0.612	0.661	0.557	0.57	0.503	1.994	1.855	1.94
P41218		Myeloid cell nuclear differentiation antigen OS=Homo sapiens OX=9606 GN=MNDA	0.275	Down	1.2613e-08	MNDA	45.836	323.31	43.2	20	55	20	0.531	0.533	0.543	0.627	0.583	0.526	1.977	1.931	1.932
Q14653		Interferon regulatory factor 3 OS=Homo sapiens OX=9606 GN=IRF3	0.608	Down	0.000178882	IRF3	47.219	6.0149	7.5	4	4	4	0.734	0.822	0.802	0.964	0.946	0.991	1.307	1.257	1.314
Q9BRX8		Redox-regulatory protein FAM213A OS=Homo sapiens OX=9606 GN=FAM213A	3.281	Up	1.56223e-05	FAM213A	25.764	22.684	27.9	6	11	6	1.352	1.356	1.275	1.221	1.224	1.333	0.39	0.387	0.437
P34059		N-acetylgalactosamine-6-sulfatase OS=Homo sapiens OX=9606 GN=GALNS	2.135	Up	8.2951e-05	GALNS	58.025	16.406	15.1	7	11	7	1.292	1.41	1.486	0.972	1.024	1.016	0.65	0.682	0.63
P50851		Lipopolysaccharide-responsive and beige-like anchor protein OS=Homo sapiens OX=9606 GN=LRBA	0.658	Down	0.0069212	LRBA	319.1	20.169	4.4	12	12	12	0.913	0.882	0.711	0.954	0.876	0.856	1.206	1.278	1.326
Q9NUQ6		SPATS2-like protein OS=Homo sapiens OX=9606 GN=SPATS2L	3.093	Up	0.000183015	SPATS2L	61.728	1.9799	3	2	2	2	1.321	1.46	1.431	1.054	1.305	1.093	0.469	0.506	0.387
Q9UNN5		FAS-associated factor 1 OS=Homo sapiens OX=9606 GN=FAF1	0.61	Down	0.00027906	FAF1	73.953	10.112	8.5	6	6	6	0.796	0.791	0.811	0.994	0.924	0.801	1.388	1.211	1.333
P09488		Glutathione S-transferase Mu 1 OS=Homo sapiens OX=9606 GN=GSTM1	0.58	Down	4.2645e-06	GSTM1	25.712	2.2358	44.5	11	13	2	0.731	0.687	0.701	1.068	1.118	1.149	1.226	1.219	1.207
O43395		U4/U6 small nuclear ribonucleoprotein Prp3 OS=Homo sapiens OX=9606 GN=PRPF3	0.628	Down	8.2322e-05	PRPF3	77.528	36.702	13.8	7	8	7	0.83	0.873	0.848	0.816	0.83	0.833	1.299	1.346	1.414
Q9UI12		V-type proton ATPase subunit H OS=Homo sapiens OX=9606 GN=ATP6V1H	1.538	Up	0.00048476	ATP6V1H	55.882	63.954	31.3	13	33	13	1.171	1.104	1.204	1.094	1.114	1.075	0.804	0.733	0.725
Q92688		Acidic leucine-rich nuclear phosphoprotein 32 family member B OS=Homo sapiens OX=9606 GN=ANP32B	0.446	Down	0.0012226	ANP32B	28.787	7.8009	27.1	7	18	5	0.761	0.723	0.69	0.727	0.768	0.689	1.625	1.626	1.621
P49023		Paxillin OS=Homo sapiens OX=9606 GN=PXN	0.615	Down	9.9054e-05	PXN	64.505	29.518	11.7	6	7	6	0.844	0.849	0.821	0.877	0.893	0.808	1.433	1.357	1.295
O14773		Tripeptidyl-peptidase 1 OS=Homo sapiens OX=9606 GN=TPP1	2.57	Up	9.1836e-07	TPP1	61.247	99.378	17.8	8	26	8	1.363	1.432	1.394	1.066	1.016	1.125	0.527	0.544	0.559
Q9BPX3		Condensin complex subunit 3 OS=Homo sapiens OX=9606 GN=NCAPG	0.439	Down	0.0070408	NCAPG	114.33	4.7772	2.9	3	4	3	0.604	0.634	0.759	0.913	0.892	0.827	1.523	1.495	1.531
Q7Z417		Nuclear fragile X mental retardation-interacting protein 2 OS=Homo sapiens OX=9606 GN=NUFIP2	0.635	Down	0.00032001	NUFIP2	76.12	37.176	17.3	8	9	8	0.805	0.734	0.827	0.995	0.984	0.984	1.244	1.207	1.274
Q9ULV4		Coronin-1C OS=Homo sapiens OX=9606 GN=CORO1C	2.187	Up	1.5072e-06	CORO1C	53.248	59.173	28.3	16	45	13	1.268	1.241	1.25	1.185	1.159	1.23	0.562	0.596	0.561
Q01459		Di-N-acetylchitobiase OS=Homo sapiens OX=9606 GN=CTBS	2.296	Up	1.6592e-05	CTBS	43.759	26.735	34.8	11	17	11	1.339	1.493	1.42	0.943	1.02	1.049	0.611	0.624	0.617
O14832		Phytanoyl-CoA dioxygenase, peroxisomal OS=Homo sapiens OX=9606 GN=PHYH	2.747	Up	5.5898e-05	PHYH	38.538	1.4478	2.1	1	1	1	1.243	1.347	1.349	1.222	1.132	1.287	0.492	0.434	0.508
Q7L523		Ras-related GTP-binding protein A OS=Homo sapiens OX=9606 GN=RRAGA	1.647	Up	0.00041974	RRAGA	36.566	10.023	17.3	5	7	5	1.278	1.305	1.139	0.948	0.982	1.028	0.777	0.729	0.754
Q9Y4L1		Hypoxia up-regulated protein 1 OS=Homo sapiens OX=9606 GN=HYOU1	1.508	Up	6.3262e-05	HYOU1	111.33	111.9	25.9	24	51	24	1.119	1.177	1.166	1.115	1.089	1.148	0.77	0.739	0.786
O75563		Src kinase-associated phosphoprotein 2 OS=Homo sapiens OX=9606 GN=SKAP2	0.581	Down	1.58765e-05	SKAP2	41.216	33.078	29.5	11	15	11	0.776	0.781	0.747	0.945	0.916	0.865	1.325	1.287	1.355
Q14152		Eukaryotic translation initiation factor 3 subunit A OS=Homo sapiens OX=9606 GN=EIF3A	0.634	Down	4.6353e-06	EIF3A	166.57	115.5	30.5	45	64	45	0.827	0.833	0.864	0.915	0.902	0.841	1.338	1.304	1.339
P15289		Arylsulfatase A OS=Homo sapiens OX=9606 GN=ARSA	2.04	Up	3.8576e-05	ARSA	53.588	20.896	17.2	6	9	6	1.267	1.234	1.381	1.06	1.081	1.089	0.626	0.648	0.629
P63279		SUMO-conjugating enzyme UBC9 OS=Homo sapiens OX=9606 GN=UBE2I	0.483	Down	0.000116516	UBE2I	18.007	11.426	27.8	4	7	4	0.758	0.7	0.648	0.812	0.819	0.75	1.461	1.407	1.492
O14526		F-BAR domain only protein 1 OS=Homo sapiens OX=9606 GN=FCHO1	0.506	Down	6.2231e-05	FCHO1	96.86	8.4257	5.4	5	5	5	0.742	0.801	0.714	0.776	0.814	0.791	1.539	1.486	1.436
P16104		Histone H2AX OS=Homo sapiens OX=9606 GN=H2AFX	0.541	Down	2.3013e-07	H2AFX	15.144	1.5782	23.1	4	12	2	0.732	0.716	0.738	0.992	1.007	0.911	1.36	1.345	1.338
Q7Z614		Sorting nexin-20 OS=Homo sapiens OX=9606 GN=SNX20	0.416	Down	1.1034e-06	SNX20	36.177	1.8038	6	2	2	2	0.667	0.648	0.666	0.909	0.809	0.725	1.644	1.583	1.537
P08708		40S ribosomal protein S17 OS=Homo sapiens OX=9606 GN=RPS17	2.485	Up	8.3917e-05	RPS17	15.55	7.4385	32.6	4	6	4	1.249	1.384	1.159	1.234	1.217	1.231	0.486	0.526	0.514
P43250		G protein-coupled receptor kinase 6 OS=Homo sapiens OX=9606 GN=GRK6	0.547	Down	1.56306e-05	GRK6	65.99	21.429	16.1	6	10	6	0.81	0.763	0.815	0.883	0.745	0.756	1.447	1.443	1.479
P07339		Cathepsin D OS=Homo sapiens OX=9606 GN=CTSD	5.021	Up	2.7569e-07	CTSD	44.552	120.51	45.9	15	101	15	1.617	1.715	1.694	0.97	0.993	1.027	0.321	0.334	0.346
P17655		Calpain-2 catalytic subunit OS=Homo sapiens OX=9606 GN=CAPN2	0.583	Down	3.9526e-06	CAPN2	79.994	118.36	27	17	37	17	0.805	0.814	0.816	0.848	0.845	0.835	1.42	1.343	1.413
P04839		Cytochrome b-245 heavy chain OS=Homo sapiens OX=9606 GN=CYBB	1.531	Up	2.2345e-05	CYBB	65.335	43.952	22.5	12	31	12	1.129	1.18	1.135	1.031	1.099	1.074	0.739	0.741	0.77
P17213		Bactericidal permeability-increasing protein OS=Homo sapiens OX=9606 GN=BPI	0.184	Down	4.2594e-07	BPI	53.899	10.194	12.3	5	6	5	0.431	0.418	0.393	0.561	0.571	0.369	2.3	2.273	2.165
Q15102		Platelet-activating factor acetylhydrolase IB subunit gamma OS=Homo sapiens OX=9606 GN=PAFAH1B3	0.522	Down	2.0833e-05	PAFAH1B3	25.734	2.7744	14.7	3	4	3	0.769	0.743	0.732	0.951	0.908	0.818	1.495	1.43	1.374
Q6ZXV5		Transmembrane and TPR repeat-containing protein 3 OS=Homo sapiens OX=9606 GN=TMTC3	1.535	Up	0.0075994	TMTC3	104.01	1.584	0.8	1	1	1	1.028	1.141	1.299	1.144	1.045	1.161	0.728	0.832	0.699
Q14566		DNA replication licensing factor MCM6 OS=Homo sapiens OX=9606 GN=MCM6	0.24	Down	2.5604e-06	MCM6	92.888	31.218	20.8	16	20	16	0.497	0.434	0.455	0.69	0.694	0.634	1.996	1.895	1.89
Q9GZP9		Derlin-2 OS=Homo sapiens OX=9606 GN=DERL2	1.689	Up	0.0020163	DERL2	27.567	2.3058	4.6	1	1	1	1.258	1.209	1.198	1.104	1.127	0.98	0.623	0.766	0.781
Q13442		28 kDa heat- and acid-stable phosphoprotein OS=Homo sapiens OX=9606 GN=PDAP1	0.629	Down	0.00025818	PDAP1	20.63	7.7179	17.1	3	5	3	0.795	0.777	0.713	1.076	1.058	1.063	1.169	1.221	1.245
O00241		Signal-regulatory protein beta-1 OS=Homo sapiens OX=9606 GN=SIRPB1	0.364	Down	8.407e-07	SIRPB1	43.211	35.525	23.1	8	10	5	0.629	0.641	0.629	0.697	0.666	0.608	1.812	1.677	1.734
Q9HBL7		Plasminogen receptor (KT) OS=Homo sapiens OX=9606 GN=PLGRKT	1.994	Up	0.00035633	PLGRKT	17.201	8.8304	27.2	4	7	4	1.278	1.218	1.325	1.008	1.113	1.076	0.618	0.71	0.588
Q08945		FACT complex subunit SSRP1 OS=Homo sapiens OX=9606 GN=SSRP1	0.457	Down	1.79549e-05	SSRP1	81.074	50.999	12.7	8	12	8	0.731	0.731	0.674	0.814	0.8	0.717	1.594	1.574	1.509
Q05D32		CTD small phosphatase-like protein 2 OS=Homo sapiens OX=9606 GN=CTDSPL2	0.562	Down	5.656e-05	CTDSPL2	52.998	7.1545	7.1	3	3	3	0.809	0.79	0.735	0.907	0.913	0.841	1.354	1.416	1.382
P00519		Tyrosine-protein kinase ABL1 OS=Homo sapiens OX=9606 GN=ABL1	1.642	Up	0.00139871	ABL1	122.87	5.4003	2.7	3	3	3	1.107	1.132	1.254	1.118	1.126	1.197	0.666	0.781	0.68
Q99536		Synaptic vesicle membrane protein VAT-1 homolog OS=Homo sapiens OX=9606 GN=VAT1	3.147	Up	0.0030042	VAT1	41.92	121.48	37.2	11	28	11	1.492	1.462	1.445	1.042	1.068	1.074	0.412	0.509	0.477
O60603		Toll-like receptor 2 OS=Homo sapiens OX=9606 GN=TLR2	0.545	Down	1.60631e-05	TLR2	89.837	55.029	21	15	24	15	0.728	0.713	0.714	0.974	0.985	0.991	1.346	1.26	1.345
Q86WR0		Coiled-coil domain-containing protein 25 OS=Homo sapiens OX=9606 GN=CCDC25	0.584	Down	0.00011523	CCDC25	24.479	7.6214	16.8	5	6	5	0.744	0.762	0.748	0.977	1.022	1.013	1.346	1.201	1.314
P49137		MAP kinase-activated protein kinase 2 OS=Homo sapiens OX=9606 GN=MAPKAPK2	0.587	Down	0.00068437	MAPKAPK2	45.567	12.316	21.2	10	11	7	0.805	0.759	0.903	0.91	0.862	0.903	1.352	1.466	1.385
P51575		P2X purinoceptor 1 OS=Homo sapiens OX=9606 GN=P2RX1	0.522	Down	0.000141661	P2RX1	44.98	5.7317	5.8	2	2	2	0.8	0.768	0.711	0.838	0.857	0.83	1.484	1.513	1.371
Q9Y305		Acyl-coenzyme A thioesterase 9, mitochondrial OS=Homo sapiens OX=9606 GN=ACOT9	2.149	Up	1.4701e-06	ACOT9	49.901	45.176	35.5	16	32	16	1.28	1.353	1.302	1.045	1.079	1.121	0.616	0.596	0.619
Q96H79		Zinc finger CCCH-type antiviral protein 1-like OS=Homo sapiens OX=9606 GN=ZC3HAV1L	0.64	Down	0.00100335	ZC3HAV1L	32.962	3.2873	7.3	2	2	2	0.857	0.777	0.854	0.969	0.906	0.887	1.376	1.198	1.315
Q8N8Y2		V-type proton ATPase subunit d 2 OS=Homo sapiens OX=9606 GN=ATP6V0D2	5.902	Up	4.0683e-07	ATP6V0D2	40.426	21.652	17.7	7	9	7	1.896	1.934	2.054	0.691	0.696	0.702	0.328	0.321	0.348
Q9C0E8		Endoplasmic reticulum junction formation protein lunapark OS=Homo sapiens OX=9606 GN=LNPK	1.608	Up	1.75927e-05	LNPK	47.739	17.114	14.7	7	9	7	1.298	1.222	1.245	0.997	1.007	0.998	0.771	0.788	0.783
Q13363		C-terminal-binding protein 1 OS=Homo sapiens OX=9606 GN=CTBP1	0.66	Down	0.00072487	CTBP1	47.535	21.339	20.5	10	12	4	0.916	0.822	0.942	0.88	0.831	0.793	1.393	1.316	1.354
P07910		Heterogeneous nuclear ribonucleoproteins C1/C2 OS=Homo sapiens OX=9606 GN=HNRNPC	0.644	Down	0.00048021	HNRNPC	33.67	63.228	43.1	16	42	16	0.858	0.813	0.885	0.835	0.858	0.823	1.394	1.24	1.332
Q9UKQ2		Disintegrin and metalloproteinase domain-containing protein 28 OS=Homo sapiens OX=9606 GN=ADAM28	1.949	Up	0.00139966	ADAM28	87.147	3.1029	2.5	2	2	2	1.218	0.959	1.138	1.254	1.399	1.33	0.591	0.517	0.593
Q9HC21		Mitochondrial thiamine pyrophosphate carrier OS=Homo sapiens OX=9606 GN=SLC25A19	2.904	Up	1.939e-08	SLC25A19	35.511	26.073	28.8	9	15	9	1.376	1.405	1.377	1.13	1.138	1.157	0.471	0.48	0.481
P13196		5-aminolevulinate synthase, nonspecific, mitochondrial OS=Homo sapiens OX=9606 GN=ALAS1	2.652	Up	4.0093e-05	ALAS1	70.58	2.8348	2.5	2	2	2	1.505	1.564	1.566	0.937	0.845	0.912	0.613	0.607	0.528
P28799		Granulins OS=Homo sapiens OX=9606 GN=GRN	4.001	Up	3.0556e-06	GRN	63.544	130.55	30.2	15	25	15	1.466	1.491	1.588	1.091	1.065	1.096	0.366	0.407	0.363
Q9BYX4		Interferon-induced helicase C domain-containing protein 1 OS=Homo sapiens OX=9606 GN=IFIH1	0.579	Down	0.0032997	IFIH1	116.69	2.3613	1.4	2	2	2	0.787	0.711	0.772	1.103	0.971	0.865	1.299	1.318	1.301
Q86YN1		Dolichyldiphosphatase 1 OS=Homo sapiens OX=9606 GN=DOLPP1	1.885	Up	0.00058072	DOLPP1	27.03	3.862	8	1	1	1	1.268	1.396	1.136	0.946	1.094	1.193	0.693	0.68	0.643
Q13310		Polyadenylate-binding protein 4 OS=Homo sapiens OX=9606 GN=PABPC4	1.894	Up	1.52759e-05	PABPC4	70.782	27.776	23.1	15	33	9	1.229	1.318	1.309	1.038	1.001	1.065	0.686	0.68	0.67
P05164		Myeloperoxidase OS=Homo sapiens OX=9606 GN=MPO	0.157	Down	2.1245e-07	MPO	83.868	248.34	40.4	28	104	28	0.37	0.34	0.34	0.471	0.406	0.331	2.265	2.249	2.185
O14786		Neuropilin-1 OS=Homo sapiens OX=9606 GN=NRP1	7.269	Up	0.0003847	NRP1	103.13	113.59	10.8	7	7	7	1.307	1.484	1.265	1.405	1.343	1.491	0.127	0.214	0.217
Q9HC52		Chromobox protein homolog 8 OS=Homo sapiens OX=9606 GN=CBX8	0.633	Down	0.00067959	CBX8	43.395	2.8795	2.3	1	1	1	0.815	0.919	0.834	0.92	0.766	0.841	1.322	1.298	1.435
Q9BRX9		WD repeat domain-containing protein 83 OS=Homo sapiens OX=9606 GN=WDR83	0.661	Down	0.0067595	WDR83	34.342	4.2149	8.3	2	2	2	0.923	0.877	0.805	0.977	0.802	0.816	1.148	1.453	1.338
Q8IWB1		Inositol 1,4,5-trisphosphate receptor-interacting protein OS=Homo sapiens OX=9606 GN=ITPRIP	0.547	Down	0.00040279	ITPRIP	62.059	11.661	4.4	2	2	2	0.884	0.747	0.755	0.858	0.823	0.733	1.433	1.44	1.488
Q6P4A7		Sideroflexin-4 OS=Homo sapiens OX=9606 GN=SFXN4	0.459	Down	0.00088116	SFXN4	37.998	7.9673	9.5	2	2	2	0.807	0.764	0.633	0.75	0.804	0.628	1.462	1.725	1.614
P01137		Transforming growth factor beta-1 OS=Homo sapiens OX=9606 GN=TGFB1	0.554	Down	0.000140293	TGFB1	44.341	7.1503	10.8	4	4	4	0.832	0.73	0.795	0.762	0.914	0.873	1.401	1.392	1.465
Q96F15		GTPase IMAP family member 5 OS=Homo sapiens OX=9606 GN=GIMAP5	1.571	Up	0.0047005	GIMAP5	34.846	45.228	43.3	10	12	10	0.996	0.989	1.104	1.291	1.264	1.295	0.6	0.752	0.614
P35236		Tyrosine-protein phosphatase non-receptor type 7 OS=Homo sapiens OX=9606 GN=PTPN7	0.59	Down	0.0045019	PTPN7	40.529	7.4726	11.9	5	7	5	0.861	0.761	0.686	0.907	0.948	1.042	1.309	1.158	1.444
Q8N5K1		CDGSH iron-sulfur domain-containing protein 2 OS=Homo sapiens OX=9606 GN=CISD2	2.162	Up	3.6865e-05	CISD2	15.278	18.02	50.4	7	15	7	1.276	1.301	1.373	1.067	1.052	1.088	0.613	0.575	0.639
Q00013		55 kDa erythrocyte membrane protein OS=Homo sapiens OX=9606 GN=MPP1	2.98	Up	2.3748e-05	MPP1	52.296	42.068	23.2	11	23	11	1.349	1.448	1.432	1.084	1.17	1.129	0.47	0.437	0.512
P28838		Cytosol aminopeptidase OS=Homo sapiens OX=9606 GN=LAP3	1.924	Up	2.1318e-05	LAP3	56.166	273.67	56.5	26	69	26	1.024	1.012	0.961	1.41	1.413	1.506	0.537	0.499	0.522
P41227		N-alpha-acetyltransferase 10 OS=Homo sapiens OX=9606 GN=NAA10	0.537	Down	0.00033751	NAA10	26.458	22.167	31.1	8	12	8	0.763	0.786	0.688	0.88	1.019	0.978	1.489	1.324	1.349
O00142		Thymidine kinase 2, mitochondrial OS=Homo sapiens OX=9606 GN=TK2	1.802	Up	0.00031782	TK2	31.004	11.163	26	6	7	6	1.21	1.3	1.285	1.023	1.033	1.137	0.662	0.767	0.677
Q9UN19		Dual adapter for phosphotyrosine and 3-phosphotyrosine and 3-phosphoinositide OS=Homo sapiens OX=9606 GN=DAPP1	0.36	Down	2.2878e-06	DAPP1	32.193	29.636	23.2	5	5	5	0.61	0.652	0.616	0.747	0.788	0.704	1.755	1.664	1.791
Q9BRG1		Vacuolar protein-sorting-associated protein 25 OS=Homo sapiens OX=9606 GN=VPS25	0.664	Down	0.0068049	VPS25	20.747	4.1267	10.2	2	3	2	0.895	0.908	0.777	0.815	0.996	0.853	1.315	1.149	1.42
Q8IZ81		ELMO domain-containing protein 2 OS=Homo sapiens OX=9606 GN=ELMOD2	1.597	Up	0.000182012	ELMOD2	34.96	12.814	15.4	4	5	4	1.244	1.248	1.209	0.958	0.988	0.955	0.779	0.725	0.814
Q712K3		Ubiquitin-conjugating enzyme E2 R2 OS=Homo sapiens OX=9606 GN=UBE2R2	0.579	Down	2.152e-05	UBE2R2	27.166	8.8119	17.6	4	5	4	0.775	0.817	0.803	1.019	0.844	0.756	1.432	1.356	1.352
Q5JS37		NHL repeat-containing protein 3 OS=Homo sapiens OX=9606 GN=NHLRC3	2.763	Up	0.00070022	NHLRC3	38.282	4.0593	8.6	2	3	2	1.339	1.463	1.326	1.085	1.134	1.188	0.47	0.601	0.423
P07711		Cathepsin L1 OS=Homo sapiens OX=9606 GN=CTSL	4.013	Up	0.0036243	CTSL	37.564	36.39	18	7	17	6	1.604	1.611	1.549	0.975	1.043	1.008	0.348	0.461	0.378
P38606		V-type proton ATPase catalytic subunit A OS=Homo sapiens OX=9606 GN=ATP6V1A	1.751	Up	2.3906e-07	ATP6V1A	68.303	133.76	47.3	26	60	26	1.232	1.218	1.229	1.099	1.064	1.095	0.689	0.702	0.71
Q8WUD1		Ras-related protein Rab-2B OS=Homo sapiens OX=9606 GN=RAB2B	2.183	Up	0.00116359	RAB2B	24.214	4.8592	38	7	15	2	1.231	1.376	1.438	1.104	1.045	1.009	0.691	0.523	0.639
O95989		Diphosphoinositol polyphosphate phosphohydrolase 1 OS=Homo sapiens OX=9606 GN=NUDT3	0.661	Down	0.00028413	NUDT3	19.471	16.969	31.4	5	5	4	0.86	0.905	0.863	0.782	0.95	0.814	1.313	1.261	1.401
P40429		60S ribosomal protein L13a OS=Homo sapiens OX=9606 GN=RPL13A	1.969	Up	2.008e-05	RPL13A	23.577	15.802	23.6	6	16	6	1.358	1.451	1.394	0.885	0.865	0.892	0.681	0.728	0.726
Q15366		Poly(rC)-binding protein 2 OS=Homo sapiens OX=9606 GN=PCBP2	0.478	Down	0.0022416	PCBP2	38.58	47.386	44.7	14	39	7	0.745	0.662	0.717	0.818	0.883	0.872	1.469	1.491	1.482
O60508		Pre-mRNA-processing factor 17 OS=Homo sapiens OX=9606 GN=CDC40	0.571	Down	8.833e-07	CDC40	65.521	7.7679	7.1	5	6	5	0.849	0.842	0.819	0.749	0.713	0.666	1.45	1.486	1.461
P55061		Bax inhibitor 1 OS=Homo sapiens OX=9606 GN=TMBIM6	2.147	Up	5.9837e-05	TMBIM6	26.537	1.6205	3.4	1	1	1	1.32	1.469	1.346	1.007	0.972	1.021	0.67	0.647	0.609
P82921		28S ribosomal protein S21, mitochondrial OS=Homo sapiens OX=9606 GN=MRPS21	2.043	Up	0.00061728	MRPS21	10.688	21.756	29.9	2	3	2	1.281	1.354	1.375	0.986	1.095	0.999	0.638	0.583	0.742
Q95365		HLA class I histocompatibility antigen, B-38 alpha chain OS=Homo sapiens OX=9606 GN=HLA-B	3.221	Up	3.1106e-06	HLA-B	40.416	2.7565	29.3	9	23	1	1.569	1.609	1.696	0.836	0.828	1.022	0.518	0.475	0.52
O60462		Neuropilin-2 OS=Homo sapiens OX=9606 GN=NRP2	3.25	Up	0.000157652	NRP2	104.83	29.806	12.9	12	13	12	1.395	1.3	1.397	1.248	1.18	1.145	0.373	0.397	0.489
Q14314		Fibroleukin OS=Homo sapiens OX=9606 GN=FGL2	0.338	Down	2.5043e-06	FGL2	50.228	28.651	15.3	6	6	6	0.607	0.562	0.612	0.712	0.75	0.681	1.8	1.778	1.694
P05166		Propionyl-CoA carboxylase beta chain, mitochondrial OS=Homo sapiens OX=9606 GN=PCCB	1.704	Up	0.000101976	PCCB	58.215	72.445	35.8	14	21	14	1.224	1.321	1.268	0.968	1.01	1.033	0.743	0.713	0.782
O95551		Tyrosyl-DNA phosphodiesterase 2 OS=Homo sapiens OX=9606 GN=TDP2	2.101	Up	0.0014649	TDP2	40.929	9.1215	11.9	3	3	3	1.441	1.333	1.289	1.02	1.09	0.935	0.738	0.541	0.655
P98179		RNA-binding protein 3 OS=Homo sapiens OX=9606 GN=RBM3	0.111	Down	3.188e-06	RBM3	17.17	9.0255	20.4	3	4	3	0.23	0.274	0.248	0.593	0.627	0.558	2.488	2.111	2.198
O95696		Bromodomain-containing protein 1 OS=Homo sapiens OX=9606 GN=BRD1	0.644	Down	1.58471e-05	BRD1	119.52	4.9225	2.1	2	2	2	0.85	0.863	0.87	0.9	0.824	0.838	1.297	1.361	1.351
P79483		HLA class II histocompatibility antigen, DR beta 3 chain OS=Homo sapiens OX=9606 GN=HLA-DRB3	3.046	Up	2.0108e-05	HLA-DRB3	29.962	2.431	32.7	8	20	1	1.541	1.61	1.668	0.839	0.866	0.966	0.515	0.496	0.571
Q02880		DNA topoisomerase 2-beta OS=Homo sapiens OX=9606 GN=TOP2B	0.564	Down	2.3241e-06	TOP2B	183.26	90.055	19.9	30	39	30	0.796	0.796	0.813	0.872	0.832	0.754	1.453	1.379	1.43
P30405		Peptidyl-prolyl cis-trans isomerase F, mitochondrial OS=Homo sapiens OX=9606 GN=PPIF	1.871	Up	4.1895e-06	PPIF	22.04	30.268	39.6	7	17	5	1.236	1.257	1.2	1.088	1.009	1.117	0.638	0.676	0.66
P49716		CCAAT/enhancer-binding protein delta OS=Homo sapiens OX=9606 GN=CEBPD	0.335	Down	0.00033524	CEBPD	28.467	1.6257	3.3	1	1	1	0.554	0.601	0.752	0.569	0.642	0.456	1.811	2.007	1.881
P13995		Bifunctional methylenetetrahydrofolate dehydrogenase/cyclohydrolase, mitochondrial OS=Homo sapiens OX=9606 GN=MTHFD2	1.662	Up	0.0147171	MTHFD2	37.895	20.23	19.4	4	4	4	1.137	1.142	1.334	1.188	1.006	1.313	0.834	0.572	0.768
Q9GZN8		UPF0687 protein C20orf27 OS=Homo sapiens OX=9606 GN=C20orf27	0.361	Down	2.1324e-05	C20orf27	19.291	10.035	27.6	4	4	4	0.589	0.621	0.603	0.797	0.85	0.706	1.693	1.545	1.786
P49736		DNA replication licensing factor MCM2 OS=Homo sapiens OX=9606 GN=MCM2	0.275	Down	1.77921e-05	MCM2	101.89	22.761	11.4	9	13	9	0.565	0.497	0.491	0.689	0.679	0.678	1.935	1.783	1.921
P22415		Upstream stimulatory factor 1 OS=Homo sapiens OX=9606 GN=USF1	0.662	Down	0.0153363	USF1	33.538	3.5882	6.5	2	2	2	0.881	0.858	0.864	0.883	0.896	0.846	1.401	1.345	1.184
O15247		Chloride intracellular channel protein 2 OS=Homo sapiens OX=9606 GN=CLIC2	2.388	Up	0.000117492	CLIC2	28.356	46.803	34.4	7	12	7	1.164	1.386	1.263	1.039	1.14	1.272	0.503	0.552	0.542
O75530		Polycomb protein EED OS=Homo sapiens OX=9606 GN=EED	0.565	Down	6.4827e-05	EED	50.197	11.03	14.3	6	6	6	0.784	0.773	0.804	0.938	0.836	0.702	1.39	1.472	1.32
P61916		NPC intracellular cholesterol transporter 2 OS=Homo sapiens OX=9606 GN=NPC2	2.829	Up	0.000123041	NPC2	16.57	31.975	49	7	30	7	1.232	1.388	1.423	1.097	1.152	1.26	0.444	0.455	0.53
Q93045		Stathmin-2 OS=Homo sapiens OX=9606 GN=STMN2	0.305	Down	9.2158e-07	STMN2	20.828	1.9008	15.6	4	7	1	0.561	0.562	0.594	0.701	0.614	0.595	1.93	1.896	1.801
Q86VB7		Scavenger receptor cysteine-rich type 1 protein M130 OS=Homo sapiens OX=9606 GN=CD163	3.288	Up	0.0023753	CD163	125.45	272.79	32.6	35	83	35	1.137	1.106	1.107	1.477	1.478	1.516	0.304	0.345	0.37
Q8NBM8		Prenylcysteine oxidase-like OS=Homo sapiens OX=9606 GN=PCYOX1L	0.61	Down	1.81751e-05	PCYOX1L	54.646	5.1142	5.3	3	3	3	0.844	0.885	0.864	0.835	0.766	0.733	1.405	1.457	1.387
O60504		Vinexin OS=Homo sapiens OX=9606 GN=SORBS3	2.399	Up	5.5026e-05	SORBS3	75.34	20.563	15.6	9	10	9	1.275	1.219	1.222	1.295	1.164	1.26	0.529	0.472	0.548
Q16581		C3a anaphylatoxin chemotactic receptor OS=Homo sapiens OX=9606 GN=C3AR1	1.76	Up	2.9775e-07	C3AR1	53.864	5.3937	4.8	2	2	2	1.261	1.244	1.225	1.034	1.027	1.147	0.704	0.714	0.701
O00116		Alkyldihydroxyacetonephosphate synthase, peroxisomal OS=Homo sapiens OX=9606 GN=AGPS	1.623	Up	3.588e-06	AGPS	72.911	121.8	38.3	19	31	19	1.237	1.245	1.202	1.042	1.013	1.024	0.742	0.773	0.755
Q13557		Calcium/calmodulin-dependent protein kinase type II subunit delta OS=Homo sapiens OX=9606 GN=CAMK2D	1.588	Up	2.3231e-07	CAMK2D	56.369	14.318	15.2	8	10	7	1.128	1.129	1.149	1.141	1.182	1.178	0.709	0.715	0.721
Q6IC98		GRAM domain-containing protein 4 OS=Homo sapiens OX=9606 GN=GRAMD4	2.658	Up	2.8857e-06	GRAMD4	66.407	62.895	17.5	11	16	11	1.322	1.403	1.427	1.087	1.08	1.091	0.5	0.532	0.53
Q8WUY1		Protein THEM6 OS=Homo sapiens OX=9606 GN=THEM6	1.584	Up	0.033804	THEM6	23.865	7.6809	12	3	3	3	1.332	1.21	1.192	0.986	0.808	1.175	0.586	0.799	0.972
Q86UE4		Protein LYRIC OS=Homo sapiens OX=9606 GN=MTDH	0.635	Down	4.3392e-05	MTDH	63.836	66.988	36.4	15	21	15	0.816	0.819	0.787	0.932	0.986	0.981	1.325	1.248	1.244
P02675		Fibrinogen beta chain OS=Homo sapiens OX=9606 GN=FGB	0.206	Down	5.6078e-05	FGB	55.928	68.613	30.8	10	11	10	0.369	0.441	0.495	0.547	0.601	0.461	2.162	2.059	2.115
Q96A26		Protein FAM162A OS=Homo sapiens OX=9606 GN=FAM162A	1.93	Up	5.086e-07	FAM162A	17.342	13.468	16.9	3	3	3	1.253	1.228	1.216	1.05	1.123	1.145	0.64	0.649	0.627
P48634		Protein PRRC2A OS=Homo sapiens OX=9606 GN=PRRC2A	0.637	Down	0.00049712	PRRC2A	228.86	10.862	3.1	5	5	5	0.858	0.778	0.827	0.962	0.906	0.96	1.226	1.37	1.268
Q9H9Q2		COP9 signalosome complex subunit 7b OS=Homo sapiens OX=9606 GN=COPS7B	0.633	Down	5.7302e-05	COPS7B	29.622	7.7544	14	3	5	3	0.795	0.852	0.792	0.959	0.912	0.975	1.305	1.268	1.278
P62851		40S ribosomal protein S25 OS=Homo sapiens OX=9606 GN=RPS25	5.952	Up	0.000137548	RPS25	13.742	4.4114	20	3	10	3	1.306	1.423	1.455	1.291	1.211	1.407	0.199	0.211	0.293
O15270		Serine palmitoyltransferase 2 OS=Homo sapiens OX=9606 GN=SPTLC2	0.644	Down	8.4342e-05	SPTLC2	62.924	25.797	13	6	8	6	0.829	0.865	0.85	0.922	0.864	0.884	1.38	1.272	1.298
P51153		Ras-related protein Rab-13 OS=Homo sapiens OX=9606 GN=RAB13	3.481	Up	1.1502e-06	RAB13	22.774	40.543	26.1	5	16	3	1.367	1.329	1.391	1.284	1.259	1.228	0.372	0.41	0.392
Q8IXH7		Negative elongation factor C/D OS=Homo sapiens OX=9606 GN=NELFCD	0.607	Down	0.000140593	NELFCD	66.246	15.111	9.7	4	7	4	0.853	0.892	0.869	0.8	0.791	0.725	1.385	1.391	1.53
Q8IY22		C-Maf-inducing protein OS=Homo sapiens OX=9606 GN=CMIP	0.416	Down	1.7439e-05	CMIP	86.33	2.1493	1.2	1	1	1	0.666	0.669	0.609	0.94	0.825	0.789	1.513	1.604	1.558
P35914		Hydroxymethylglutaryl-CoA lyase, mitochondrial OS=Homo sapiens OX=9606 GN=HMGCL	1.834	Up	6.0192e-05	HMGCL	34.36	17.007	21.2	7	9	7	1.167	1.297	1.232	1.028	1.12	1.168	0.675	0.652	0.688
P48544		G protein-activated inward rectifier potassium channel 4 OS=Homo sapiens OX=9606 GN=KCNJ5	7.554	Up	3.8077e-05	KCNJ5	47.667	2.4117	2.1	1	1	1	1.849	1.849	2.111	0.775	0.851	0.861	0.302	0.222	0.245
Q9Y5K8		V-type proton ATPase subunit D OS=Homo sapiens OX=9606 GN=ATP6V1D	2.314	Up	0.0142034	ATP6V1D	28.262	94.593	42.5	9	15	9	1.262	1.307	1.28	1.127	1.12	1.139	0.502	0.672	0.489
Q8NB16		Mixed lineage kinase domain-like protein OS=Homo sapiens OX=9606 GN=MLKL	0.543	Down	7.5185e-05	MLKL	54.478	27.202	23.1	10	15	10	0.779	0.735	0.707	0.842	0.919	0.852	1.309	1.414	1.367
Q02318		Sterol 26-hydroxylase, mitochondrial OS=Homo sapiens OX=9606 GN=CYP27A1	3.769	Up	1.74013e-05	CYP27A1	60.234	48.904	32	14	31	14	1.465	1.593	1.574	1.007	1.051	1.073	0.389	0.448	0.392
P61604		10 kDa heat shock protein, mitochondrial OS=Homo sapiens OX=9606 GN=HSPE1	1.802	Up	3.5216e-07	HSPE1	10.932	33.561	88.2	11	24	11	1.196	1.238	1.213	1.056	1.092	1.093	0.68	0.674	0.67
P02647		Apolipoprotein A-I OS=Homo sapiens OX=9606 GN=APOA1	0.487	Down	0.0031187	APOA1	30.777	8.0308	21.7	5	4	4	0.747	0.858	0.803	0.68	0.618	0.573	1.666	1.646	1.635
Q6PI78		Transmembrane protein 65 OS=Homo sapiens OX=9606 GN=TMEM65	2.149	Up	2.5502e-06	TMEM65	25.498	8.8687	16.7	4	5	4	1.282	1.347	1.346	1.062	1.056	1.107	0.604	0.637	0.609
P41597		C-C chemokine receptor type 2 OS=Homo sapiens OX=9606 GN=CCR2	0.248	Down	0.0110196	CCR2	41.914	4.0271	3.5	1	1	1	0.663	0.419	0.427	0.782	0.46	0.418	2.029	2.008	2.044
Q9NWR8		Calcium uniporter regulatory subunit MCUb, mitochondrial OS=Homo sapiens OX=9606 GN=MCUB	1.533	Up	7.6969e-05	MCUB	39.082	2.7592	5.7	2	2	2	1.184	1.258	1.177	1.031	1.096	0.96	0.809	0.778	0.774
Q9Y2D4		Exocyst complex component 6B OS=Homo sapiens OX=9606 GN=EXOC6B	2.416	Up	1.61046e-05	EXOC6B	94.2	10.463	5.5	4	5	4	1.294	1.249	1.395	1.063	1.162	1.125	0.549	0.545	0.536
Q96BU1		S100P-binding protein OS=Homo sapiens OX=9606 GN=S100PBP	0.185	Down	3.2491e-06	S100PBP	45.581	1.6626	2.9	1	1	1	0.431	0.427	0.382	0.516	0.494	0.344	2.235	2.085	2.381
O43707		Alpha-actinin-4 OS=Homo sapiens OX=9606 GN=ACTN4	0.644	Down	1.0006e-06	ACTN4	104.85	323.31	59.3	54	135	38	0.834	0.861	0.852	0.882	0.905	0.86	1.326	1.305	1.322
Q8IYJ3		Synaptotagmin-like protein 1 OS=Homo sapiens OX=9606 GN=SYTL1	0.284	Down	3.9194e-06	SYTL1	61.856	10.171	5.5	3	3	3	0.54	0.603	0.553	0.655	0.622	0.529	2.016	1.887	2.059
Q7Z6I6		Rho GTPase-activating protein 30 OS=Homo sapiens OX=9606 GN=ARHGAP30	0.659	Down	1.72778e-05	ARHGAP30	118.58	211.92	19	17	20	17	0.833	0.833	0.842	0.936	0.915	0.91	1.252	1.31	1.245
Q13573		SNW domain-containing protein 1 OS=Homo sapiens OX=9606 GN=SNW1	0.553	Down	0.000176929	SNW1	61.494	34.213	17.9	8	8	8	0.765	0.782	0.861	0.821	0.826	0.798	1.398	1.521	1.438
Q9UIB8		SLAM family member 5 OS=Homo sapiens OX=9606 GN=CD84	3.27	Up	0.00177754	CD84	38.782	37.859	31.3	7	11	7	1.369	1.347	1.348	1.147	1.112	1.247	0.375	0.426	0.442
P48506		Glutamate--cysteine ligase catalytic subunit OS=Homo sapiens OX=9606 GN=GCLC	1.757	Up	4.6217e-06	GCLC	72.765	16.986	12.2	7	10	7	1.265	1.222	1.248	1.057	1.112	1.156	0.731	0.689	0.706
O60437		Periplakin OS=Homo sapiens OX=9606 GN=PPL	0.453	Down	0.000178078	PPL	204.74	1.6544	0.5	1	1	1	0.674	0.576	0.672	1.041	1.01	0.924	1.496	1.374	1.376
Q9Y2W1		Thyroid hormone receptor-associated protein 3 OS=Homo sapiens OX=9606 GN=THRAP3	0.425	Down	1.8596e-06	THRAP3	108.66	115.74	16.8	15	23	15	0.674	0.661	0.631	0.861	0.85	0.807	1.584	1.511	1.532
Q8TEQ0		Sorting nexin-29 OS=Homo sapiens OX=9606 GN=SNX29	1.651	Up	0.00175628	SNX29	91.253	13.166	6	4	5	4	1.078	1.262	1.247	1.064	1.065	1.134	0.778	0.727	0.667
O75298		Reticulon-2 OS=Homo sapiens OX=9606 GN=RTN2	2.083	Up	2.1573e-05	RTN2	59.263	3.3066	2.8	2	2	2	1.26	1.272	1.387	1.062	1.064	1.129	0.636	0.613	0.632
A4D1U4		Protein LCHN OS=Homo sapiens OX=9606 GN=LCHN	2.307	Up	5.8566e-05	LCHN	51.445	4.7243	5.9	3	3	3	1.452	1.269	1.324	1.221	1.071	0.933	0.592	0.557	0.604
P23634		Plasma membrane calcium-transporting ATPase 4 OS=Homo sapiens OX=9606 GN=ATP2B4	0.659	Down	0.00092017	ATP2B4	137.92	8.6006	11	11	17	4	0.932	0.824	0.856	0.866	0.913	0.787	1.245	1.34	1.379
P15848		Arylsulfatase B OS=Homo sapiens OX=9606 GN=ARSB	2.884	Up	0.000103082	ARSB	59.687	33.19	17.3	7	11	7	1.512	1.621	1.481	0.915	0.943	1.032	0.599	0.519	0.482
P00973		2'-5'-oligoadenylate synthase 1 OS=Homo sapiens OX=9606 GN=OAS1	0.463	Down	3.791e-05	OAS1	46.028	7.2417	9.2	3	5	3	0.819	0.79	0.739	0.643	0.608	0.566	1.718	1.737	1.611
Q9P287		BRCA2 and CDKN1A-interacting protein OS=Homo sapiens OX=9606 GN=BCCIP	0.497	Down	0.0025975	BCCIP	35.979	9.7696	13.1	3	3	3	0.734	0.69	0.78	0.903	0.853	0.778	1.492	1.467	1.475
Q9H4M9		EH domain-containing protein 1 OS=Homo sapiens OX=9606 GN=EHD1	0.568	Down	3.8442e-05	EHD1	60.626	107.4	29.8	13	27	10	0.776	0.818	0.819	0.879	0.85	0.84	1.439	1.454	1.355
Q6UWY2		Serine protease 57 OS=Homo sapiens OX=9606 GN=PRSS57	0.074	Down	0.00052406	PRSS57	30.334	39.101	8.5	3	3	3	0.211	0.201	0.173	0.399	0.354	0.164	2.619	2.611	2.634
P26651		mRNA decay activator protein ZFP36 OS=Homo sapiens OX=9606 GN=ZFP36	0.54	Down	0.0024367	ZFP36	34.003	2.7004	3.7	1	1	1	0.884	0.762	0.7	0.832	0.842	0.788	1.283	1.5	1.56
P18031		Tyrosine-protein phosphatase non-receptor type 1 OS=Homo sapiens OX=9606 GN=PTPN1	1.515	Up	8.1432e-05	PTPN1	49.966	43.108	46.2	16	22	16	1.204	1.143	1.239	0.987	1.043	1.028	0.783	0.78	0.804
P50440		Glycine amidinotransferase, mitochondrial OS=Homo sapiens OX=9606 GN=GATM	2.606	Up	0.00012105	GATM	48.455	45.848	32.6	12	20	12	1.461	1.505	1.358	1.066	1.049	1.044	0.524	0.517	0.618
Q8IXM6		Nurim OS=Homo sapiens OX=9606 GN=NRM	0.601	Down	0.00074282	NRM	29.379	2.9802	8.4	3	4	3	0.929	0.792	0.805	0.865	0.804	0.767	1.441	1.42	1.343
Q96PU5		E3 ubiquitin-protein ligase NEDD4-like OS=Homo sapiens OX=9606 GN=NEDD4L	2.08	Up	0.00182054	NEDD4L	111.93	5.6113	3.1	3	3	2	1.418	1.407	1.158	1.107	1.029	0.991	0.547	0.681	0.687
Q9Y4W6		AFG3-like protein 2 OS=Homo sapiens OX=9606 GN=AFG3L2	1.579	Up	1.71026e-05	AFG3L2	88.583	83.775	29.5	23	29	23	1.199	1.238	1.246	0.989	1.009	1.06	0.79	0.786	0.757
P50151		Guanine nucleotide-binding protein G(I)/G(S)/G(O) subunit gamma-10 OS=Homo sapiens OX=9606 GN=GNG10	2.108	Up	2.064e-05	GNG10	7.2053	12.342	63.2	4	9	4	1.204	1.252	1.247	1.235	1.127	1.202	0.572	0.621	0.564
Q06481		Amyloid-like protein 2 OS=Homo sapiens OX=9606 GN=APLP2	1.667	Up	0.00075523	APLP2	86.955	5.0464	4.6	3	3	3	1.225	1.195	1.191	1.14	1.093	1.043	0.681	0.803	0.682
O43615		Mitochondrial import inner membrane translocase subunit TIM44 OS=Homo sapiens OX=9606 GN=TIMM44	1.545	Up	0.00032067	TIMM44	51.355	61.751	27.7	11	14	11	1.105	1.213	1.217	1.029	1.06	1.091	0.787	0.767	0.734
Q86TX2		Acyl-coenzyme A thioesterase 1 OS=Homo sapiens OX=9606 GN=ACOT1	2.669	Up	3.3913e-09	ACOT1	46.277	38.368	32.1	13	17	13	1.389	1.394	1.394	1.069	1.075	1.197	0.517	0.527	0.521
P29083		General transcription factor IIE subunit 1 OS=Homo sapiens OX=9606 GN=GTF2E1	0.486	Down	0.00023665	GTF2E1	49.452	2.2715	3.2	2	2	2	0.742	0.693	0.737	0.854	0.785	0.912	1.501	1.617	1.347
Q86WA6		Valacyclovir hydrolase OS=Homo sapiens OX=9606 GN=BPHL	1.919	Up	0.023739	BPHL	32.542	11.692	21.3	7	9	7	1.211	1.218	1.272	1.193	1.012	1.14	0.534	0.633	0.762
P50454		Serpin H1 OS=Homo sapiens OX=9606 GN=SERPINH1	2.556	Up	3.9298e-05	SERPINH1	46.44	71.174	23.9	8	13	8	1.237	1.268	1.303	1.209	1.17	1.287	0.542	0.479	0.469
Q9UH99		SUN domain-containing protein 2 OS=Homo sapiens OX=9606 GN=SUN2	0.573	Down	1.80576e-05	SUN2	80.31	132.95	32.8	14	19	14	0.834	0.792	0.804	0.833	0.796	0.745	1.372	1.453	1.413
Q8N357		Solute carrier family 35 member F6 OS=Homo sapiens OX=9606 GN=SLC35F6	3.307	Up	3.7313e-06	SLC35F6	40.214	4.0649	8.9	3	5	3	1.498	1.656	1.565	0.929	0.886	0.884	0.497	0.452	0.478
Q13232		Nucleoside diphosphate kinase 3 OS=Homo sapiens OX=9606 GN=NME3	1.513	Up	0.0040444	NME3	19.015	44.51	21.9	3	5	3	1.267	1.187	1.259	0.908	0.993	0.922	0.892	0.714	0.848
P53355		Death-associated protein kinase 1 OS=Homo sapiens OX=9606 GN=DAPK1	2.491	Up	6.5394e-08	DAPK1	160.04	76.972	13.8	18	20	18	1.351	1.306	1.311	1.134	1.116	1.172	0.529	0.53	0.534
P30740		Leukocyte elastase inhibitor OS=Homo sapiens OX=9606 GN=SERPINB1	0.396	Down	3.4519e-07	SERPINB1	42.741	138.75	47	19	58	18	0.663	0.666	0.633	0.778	0.796	0.735	1.645	1.641	1.669
O00584		Ribonuclease T2 OS=Homo sapiens OX=9606 GN=RNASET2	2.284	Up	1.2586e-06	RNASET2	29.48	46.201	43	11	23	11	1.358	1.326	1.412	1	1.023	0.997	0.586	0.6	0.607
Q9NPB8		Glycerophosphocholine phosphodiesterase GPCPD1 OS=Homo sapiens OX=9606 GN=GPCPD1	0.512	Down	4.0625e-05	GPCPD1	76.034	28.899	14.1	9	9	9	0.764	0.702	0.772	0.963	0.869	0.884	1.506	1.44	1.426
P26006		Integrin alpha-3 OS=Homo sapiens OX=9606 GN=ITGA3	3.079	Up	8.1996e-05	ITGA3	116.61	9.3406	1.7	2	2	2	1.679	1.635	1.557	0.881	0.881	0.84	0.462	0.575	0.545
P53384		Cytosolic Fe-S cluster assembly factor NUBP1 OS=Homo sapiens OX=9606 GN=NUBP1	0.647	Down	0.0023999	NUBP1	34.534	62.882	13.1	4	6	4	0.769	0.733	0.86	1.02	0.987	1.039	1.19	1.32	1.143
P53680		AP-2 complex subunit sigma OS=Homo sapiens OX=9606 GN=AP2S1	1.703	Up	0.0146022	AP2S1	17.018	12.268	14.1	3	7	3	1.215	1.362	1.206	1.059	1.04	1.084	0.589	0.72	0.913
Q15637		Splicing factor 1 OS=Homo sapiens OX=9606 GN=SF1	0.618	Down	0.00036218	SF1	68.329	9.7871	10.2	6	7	6	0.821	0.8	0.907	0.879	0.898	0.827	1.346	1.328	1.418
P56545		C-terminal-binding protein 2 OS=Homo sapiens OX=9606 GN=CTBP2	0.581	Down	1.7533e-05	CTBP2	48.944	11.746	18.4	9	10	3	0.834	0.86	0.853	0.779	0.778	0.7	1.413	1.512	1.456
Q16576		Histone-binding protein RBBP7 OS=Homo sapiens OX=9606 GN=RBBP7	0.624	Down	0.00151744	RBBP7	47.82	40.525	30.6	9	16	4	0.899	0.824	0.776	0.877	0.865	0.837	1.234	1.334	1.435
Q8TDP1		Ribonuclease H2 subunit C OS=Homo sapiens OX=9606 GN=RNASEH2C	0.461	Down	0.00020263	RNASEH2C	17.84	9.1034	30.5	3	4	3	0.791	0.676	0.702	0.828	0.759	0.769	1.518	1.683	1.5
P13611		Versican core protein OS=Homo sapiens OX=9606 GN=VCAN	0.112	Down	2.6705e-07	VCAN	372.82	20.882	1.6	5	6	5	0.287	0.276	0.263	0.495	0.4	0.262	2.587	2.354	2.417
Q6FI81		Anamorsin OS=Homo sapiens OX=9606 GN=CIAPIN1	0.374	Down	2.8272e-07	CIAPIN1	33.582	19.011	18.9	5	6	5	0.598	0.569	0.579	0.944	0.936	0.872	1.535	1.551	1.584
P62330		ADP-ribosylation factor 6 OS=Homo sapiens OX=9606 GN=ARF6	1.525	Up	9.8369e-07	ARF6	20.082	25.882	32.6	4	12	4	1.194	1.209	1.209	1.079	0.984	1.035	0.776	0.791	0.801
Q13950		Runt-related transcription factor 2 OS=Homo sapiens OX=9606 GN=RUNX2	8.952	Up	0.022057	RUNX2	56.647	1.2272	2.7	2	2	2	1.559	1.437	1.65	1.251	1.195	1.372	0.088	0.29	0.141
Q8NHV4		Protein NEDD1 OS=Homo sapiens OX=9606 GN=NEDD1	0.545	Down	0.00058299	NEDD1	71.965	6.4873	3.6	2	3	2	0.687	0.663	0.8	0.974	1.007	1.063	1.308	1.268	1.367
Q12849		G-rich sequence factor 1 OS=Homo sapiens OX=9606 GN=GRSF1	1.585	Up	0.00096118	GRSF1	53.126	7.1061	5.6	3	4	3	1.287	1.109	1.258	1.019	1.058	1.018	0.805	0.738	0.763
O95429		BAG family molecular chaperone regulator 4 OS=Homo sapiens OX=9606 GN=BAG4	0.409	Down	0.00021801	BAG4	49.593	5.2111	8.1	3	3	3	0.625	0.691	0.592	0.92	0.792	0.889	1.396	1.654	1.619
Q8IXL6		Extracellular serine/threonine protein kinase FAM20C OS=Homo sapiens OX=9606 GN=FAM20C	1.834	Up	0.000144982	FAM20C	66.234	2.1744	1.4	1	1	1	1.279	1.34	1.202	0.972	1.055	1.123	0.736	0.671	0.676
Q9NPA0		ER membrane protein complex subunit 7 OS=Homo sapiens OX=9606 GN=EMC7	1.895	Up	9.6646e-07	EMC7	26.47	6.9541	8.3	2	4	2	1.277	1.296	1.343	1.018	1.068	0.956	0.692	0.685	0.689
Q75QN2		Integrator complex subunit 8 OS=Homo sapiens OX=9606 GN=INTS8	0.615	Down	0.0082448	INTS8	113.09	3.4595	1.7	2	2	2	0.84	0.685	0.963	0.984	0.86	0.788	1.412	1.318	1.314
Q9BZK7		F-box-like/WD repeat-containing protein TBL1XR1 OS=Homo sapiens OX=9606 GN=TBL1XR1	0.584	Down	0.000176571	TBL1XR1	55.594	21.731	11.5	4	5	4	0.753	0.798	0.852	0.907	0.821	0.921	1.375	1.412	1.328
Q9Y5U9		Immediate early response 3-interacting protein 1 OS=Homo sapiens OX=9606 GN=IER3IP1	1.725	Up	4.0931e-05	IER3IP1	8.9687	3.2299	24.4	1	1	1	1.252	1.196	1.152	1.179	1.101	1.072	0.714	0.694	0.679
Q9BYT8		Neurolysin, mitochondrial OS=Homo sapiens OX=9606 GN=NLN	1.939	Up	0.000102972	NLN	80.651	46.667	30	19	27	19	1.215	1.264	1.257	1.115	1.155	1.193	0.63	0.694	0.603
P14317		Hematopoietic lineage cell-specific protein OS=Homo sapiens OX=9606 GN=HCLS1	0.562	Down	0.0024011	HCLS1	54.013	119.94	37.4	20	48	20	0.772	0.712	0.707	1.001	0.995	1.008	1.3	1.307	1.294
O15067		Phosphoribosylformylglycinamidine synthase OS=Homo sapiens OX=9606 GN=PFAS	0.637	Down	0.00021884	PFAS	144.73	53.052	12.3	17	21	17	0.831	0.853	0.894	0.838	0.894	0.835	1.352	1.413	1.282
P25815		Protein S100-P OS=Homo sapiens OX=9606 GN=S100P	0.166	Down	2.9259e-07	S100P	10.4	22.009	24.2	2	3	2	0.373	0.383	0.357	0.526	0.525	0.45	2.33	2.223	2.143
Q8N668		COMM domain-containing protein 1 OS=Homo sapiens OX=9606 GN=COMMD1	1.608	Up	0.00053908	COMMD1	21.178	6.5668	7.4	1	2	1	1.173	1.06	1.219	1.177	1.029	1.248	0.709	0.745	0.693
Q9UHB6		LIM domain and actin-binding protein 1 OS=Homo sapiens OX=9606 GN=LIMA1	2.295	Up	2.3351e-07	LIMA1	85.225	13.838	11.3	8	9	7	1.031	1.009	1.033	1.527	1.487	1.547	0.436	0.452	0.451
Q9BWF3		RNA-binding protein 4 OS=Homo sapiens OX=9606 GN=RBM4	0.55	Down	7.9672e-08	RBM4	40.313	22.734	30.8	10	14	10	0.812	0.82	0.804	0.824	0.762	0.777	1.489	1.477	1.463
P35270		Sepiapterin reductase OS=Homo sapiens OX=9606 GN=SPR	2.202	Up	0.00017752	SPR	28.048	4.9851	13.4	3	3	3	1.175	1.341	1.209	1.127	1.131	1.232	0.541	0.613	0.538
Q8IVF4		Dynein heavy chain 10, axonemal OS=Homo sapiens OX=9606 GN=DNAH10	1.707	Up	0.0054427	DNAH10	514.83	-2	0.4	2	2	2	1.258	1.453	1.301	0.767	1.123	0.829	0.835	0.652	0.864
P07858		Cathepsin B OS=Homo sapiens OX=9606 GN=CTSB	5.045	Up	0.00067969	CTSB	37.821	238.61	44.2	19	108	19	1.378	1.378	1.381	1.165	1.228	1.249	0.254	0.272	0.294
Q9NZ01		Very-long-chain enoyl-CoA reductase OS=Homo sapiens OX=9606 GN=TECR	1.776	Up	2.479e-05	TECR	36.034	9.3581	18.5	6	10	6	1.295	1.237	1.328	0.95	1.016	0.977	0.701	0.729	0.744
P21281		V-type proton ATPase subunit B, brain isoform OS=Homo sapiens OX=9606 GN=ATP6V1B2	1.624	Up	1.84696e-05	ATP6V1B2	56.5	162.29	49.5	23	52	23	1.162	1.185	1.225	1.126	1.093	1.094	0.718	0.75	0.731
Q8WUX9		Charged multivesicular body protein 7 OS=Homo sapiens OX=9606 GN=CHMP7	0.62	Down	6.121e-05	CHMP7	50.91	7.2578	9.7	4	5	4	0.818	0.778	0.848	0.94	0.975	0.889	1.307	1.341	1.292
O95999		B-cell lymphoma/leukemia 10 OS=Homo sapiens OX=9606 GN=BCL10	0.614	Down	8.1722e-05	BCL10	26.251	5.3832	7.7	2	3	2	0.743	0.769	0.768	0.992	0.955	1.084	1.285	1.257	1.172
P11182		Lipoamide acyltransferase component of branched-chain alpha-keto acid dehydrogenase complex, mitochondrial OS=Homo sapiens OX=9606 GN=DBT	1.785	Up	0.00188138	DBT	53.486	9.5119	12.4	7	9	7	1.27	1.152	1.371	1.01	1.022	1.037	0.719	0.629	0.777
P09012		U1 small nuclear ribonucleoprotein A OS=Homo sapiens OX=9606 GN=SNRPA	0.601	Down	5.9945e-05	SNRPA	31.279	37.948	37.6	9	12	7	0.862	0.824	0.794	0.876	0.876	0.776	1.338	1.371	1.415
Q86Y82		Syntaxin-12 OS=Homo sapiens OX=9606 GN=STX12	2.672	Up	1.52365e-05	STX12	31.642	20.659	30.4	7	15	7	1.4	1.352	1.414	1.129	1.125	1.143	0.486	0.54	0.533
P69892		Hemoglobin subunit gamma-2 OS=Homo sapiens OX=9606 GN=HBG2	0.153	Down	0.0123242	HBG2	16.126	22.819	42.9	5	7	4	0.254	0.515	0.293	0.361	0.644	0.325	2.38	2.289	2.292
P78363		Retinal-specific ATP-binding cassette transporter OS=Homo sapiens OX=9606 GN=ABCA4	1.846	Up	0.00037714	ABCA4	255.94	-2	0.4	1	2	1	1.331	1.383	1.465	0.848	0.892	0.915	0.687	0.807	0.77
Q13488		V-type proton ATPase 116 kDa subunit a isoform 3 OS=Homo sapiens OX=9606 GN=TCIRG1	1.949	Up	2.1436e-06	TCIRG1	92.967	78.271	27.8	21	34	20	1.283	1.341	1.345	0.972	1.017	1.001	0.695	0.669	0.672
Q9UJA5		tRNA (adenine(58)-N(1))-methyltransferase non-catalytic subunit TRM6 OS=Homo sapiens OX=9606 GN=TRMT6	0.507	Down	0.00123565	TRMT6	55.799	4.1445	6.4	3	3	3	0.873	0.711	0.666	0.944	0.78	0.745	1.443	1.543	1.456
Q9NZ63		Telomere length and silencing protein 1 homolog OS=Homo sapiens OX=9606 GN=C9orf78	0.569	Down	7.009e-08	C9orf78	33.688	16.674	12.5	4	4	4	0.791	0.781	0.788	0.93	0.873	0.842	1.381	1.369	1.397
Q05655		Protein kinase C delta type OS=Homo sapiens OX=9606 GN=PRKCD	0.493	Down	4.2239e-06	PRKCD	77.504	142.74	30.8	21	31	20	0.74	0.69	0.692	0.88	0.914	0.868	1.453	1.411	1.437
Q15904		V-type proton ATPase subunit S1 OS=Homo sapiens OX=9606 GN=ATP6AP1	2.076	Up	2.0871e-05	ATP6AP1	52.025	13.71	12.1	5	9	5	1.345	1.387	1.325	0.982	0.95	1.156	0.645	0.622	0.687
P25774		Cathepsin S OS=Homo sapiens OX=9606 GN=CTSS	2.985	Up	3.0426e-06	CTSS	37.495	212.16	46.8	13	35	13	1.5	1.556	1.461	0.98	1.017	1.057	0.508	0.477	0.528
P17405		Sphingomyelin phosphodiesterase OS=Homo sapiens OX=9606 GN=SMPD1	2.592	Up	3.5119e-06	SMPD1	69.751	5.5606	3.3	2	2	2	1.437	1.476	1.371	1.001	1.107	0.99	0.554	0.528	0.571
P17026		Zinc finger protein 22 OS=Homo sapiens OX=9606 GN=ZNF22	0.403	Down	0.00056137	ZNF22	25.915	3.5453	6.7	1	1	1	0.724	0.825	0.648	0.513	0.535	0.574	1.984	1.838	1.624
Q8TD16		Protein bicaudal D homolog 2 OS=Homo sapiens OX=9606 GN=BICD2	0.603	Down	3.6269e-06	BICD2	93.532	44.414	19.3	16	18	16	0.78	0.775	0.751	1.003	0.956	0.936	1.253	1.304	1.265
Q8ND71		GTPase IMAP family member 8 OS=Homo sapiens OX=9606 GN=GIMAP8	0.417	Down	1.6444e-07	GIMAP8	74.889	78.552	32.9	18	22	18	0.628	0.608	0.627	0.969	0.918	0.867	1.465	1.507	1.491
Q9UQ49		Sialidase-3 OS=Homo sapiens OX=9606 GN=NEU3	3.15	Up	0.00059737	NEU3	48.251	3.2594	2.6	1	1	1	1.507	1.348	1.504	1.064	0.983	1.236	0.375	0.457	0.552
P04114		Apolipoprotein B-100 OS=Homo sapiens OX=9606 GN=APOB	6.541	Up	1.0667e-06	APOB	515.6	172.42	12.8	53	78	52	2.25	2.439	2.343	0.298	0.326	0.311	0.341	0.387	0.347
O00453		Leukocyte-specific transcript 1 protein OS=Homo sapiens OX=9606 GN=LST1	0.556	Down	0.00152402	LST1	10.792	4.5106	24.7	2	4	2	0.867	0.68	0.73	0.968	0.982	0.822	1.427	1.364	1.303
Q13443		Disintegrin and metalloproteinase domain-containing protein 9 OS=Homo sapiens OX=9606 GN=ADAM9	1.646	Up	0.00048368	ADAM9	90.555	37.598	19.2	11	11	11	1.12	1.147	1.259	1.149	1.136	1.113	0.707	0.757	0.678
Q96EP5		DAZ-associated protein 1 OS=Homo sapiens OX=9606 GN=DAZAP1	0.583	Down	1.58161e-05	DAZAP1	43.383	44.757	18.4	5	10	5	0.806	0.805	0.817	0.829	0.843	0.822	1.434	1.34	1.391
O00170		AH receptor-interacting protein OS=Homo sapiens OX=9606 GN=AIP	0.649	Down	5.4674e-07	AIP	37.636	40.054	30.3	8	12	8	0.829	0.823	0.834	0.918	0.923	0.949	1.28	1.257	1.292
Q5NDL2		EGF domain-specific O-linked N-acetylglucosamine transferase OS=Homo sapiens OX=9606 GN=EOGT	1.747	Up	0.00065796	EOGT	62.01	13.413	12.1	6	6	6	1.227	1.291	1.222	0.91	0.995	1.037	0.641	0.775	0.725
P36551		Oxygen-dependent coproporphyrinogen-III oxidase, mitochondrial OS=Homo sapiens OX=9606 GN=CPOX	1.761	Up	0.00019512	CPOX	50.151	35.766	29.7	12	15	12	1.219	1.23	1.28	1.072	1.019	1.076	0.65	0.734	0.733
O43716		Glutamyl-tRNA(Gln) amidotransferase subunit C, mitochondrial OS=Homo sapiens OX=9606 GN=GATC	1.511	Up	0.00154227	GATC	15.086	16.549	47.1	5	5	5	1.226	1.161	1.06	1.092	1.071	1.15	0.737	0.733	0.811
Q92888		Rho guanine nucleotide exchange factor 1 OS=Homo sapiens OX=9606 GN=ARHGEF1	0.567	Down	9.4625e-07	ARHGEF1	102.43	135.02	32.2	28	46	28	0.809	0.79	0.811	0.865	0.855	0.815	1.435	1.387	1.427
Q9ULZ3		Apoptosis-associated speck-like protein containing a CARD OS=Homo sapiens OX=9606 GN=PYCARD	0.568	Down	1.56138e-05	PYCARD	21.627	35.254	46.7	7	14	7	0.78	0.752	0.756	0.933	0.989	0.878	1.343	1.303	1.385
Q14964		Ras-related protein Rab-39A OS=Homo sapiens OX=9606 GN=RAB39A	1.932	Up	4.4107e-05	RAB39A	25.006	7.604	15.2	3	11	2	1.297	1.354	1.333	0.987	1.027	1.008	0.674	0.732	0.656
P51659		Peroxisomal multifunctional enzyme type 2 OS=Homo sapiens OX=9606 GN=HSD17B4	2.418	Up	2.4083e-07	HSD17B4	79.685	196.72	39.7	29	61	29	1.306	1.275	1.329	1.077	1.09	1.142	0.537	0.532	0.548
O94886		CSC1-like protein 1 OS=Homo sapiens OX=9606 GN=TMEM63A	1.638	Up	0.00085822	TMEM63A	92.125	16.477	5.7	4	5	4	1.187	1.32	1.302	1.037	0.966	1.012	0.8	0.816	0.709
Q9BR76		Coronin-1B OS=Homo sapiens OX=9606 GN=CORO1B	2.605	Up	7.0519e-08	CORO1B	54.234	29.334	23.9	15	27	14	1.249	1.283	1.268	1.221	1.231	1.32	0.495	0.483	0.481
O60331		Phosphatidylinositol 4-phosphate 5-kinase type-1 gamma OS=Homo sapiens OX=9606 GN=PIP5K1C	2.867	Up	0.000157599	PIP5K1C	73.259	8.836	6	4	6	2	1.242	1.445	1.286	1.149	1.184	1.323	0.516	0.45	0.42
Q5M775		Cytospin-B OS=Homo sapiens OX=9606 GN=SPECC1	0.52	Down	2.0051e-05	SPECC1	118.58	39.12	13.3	13	15	13	0.739	0.759	0.808	0.868	0.857	0.861	1.505	1.466	1.461
P35610		Sterol O-acyltransferase 1 OS=Homo sapiens OX=9606 GN=SOAT1	1.954	Up	3.888e-05	SOAT1	64.734	18.377	14.4	6	8	6	1.351	1.353	1.425	0.912	0.951	0.945	0.742	0.672	0.699
P82979		SAP domain-containing ribonucleoprotein OS=Homo sapiens OX=9606 GN=SARNP	0.535	Down	9.1678e-07	SARNP	23.671	28.017	33.3	6	7	6	0.712	0.685	0.713	1.076	0.975	1.022	1.328	1.316	1.298
P20290		Transcription factor BTF3 OS=Homo sapiens OX=9606 GN=BTF3	0.476	Down	3.5062e-05	BTF3	22.168	9.4008	19.9	4	6	4	0.699	0.699	0.73	0.84	0.899	0.835	1.461	1.425	1.585
P02745		Complement C1q subcomponent subunit A OS=Homo sapiens OX=9606 GN=C1QA	4.258	Up	0.0031978	C1QA	26.016	4.1892	10.2	2	2	2	1.203	1.179	1.169	1.493	1.506	1.555	0.292	0.235	0.307
Q96RR4		Calcium/calmodulin-dependent protein kinase kinase 2 OS=Homo sapiens OX=9606 GN=CAMKK2	0.406	Down	2.1611e-06	CAMKK2	64.745	3.7634	3.7	3	3	3	0.645	0.699	0.67	0.717	0.785	0.63	1.686	1.616	1.66
Q96RQ9		L-amino-acid oxidase OS=Homo sapiens OX=9606 GN=IL4I1	5.455	Up	6.0835e-07	IL4I1	62.88	32.34	21.5	12	24	12	1.524	1.54	1.611	1.085	1.102	1.119	0.275	0.304	0.278
Q9HD89		Resistin OS=Homo sapiens OX=9606 GN=RETN	0.253	Down	3.4342e-06	RETN	11.419	60.604	48.1	4	7	4	0.492	0.562	0.508	0.544	0.547	0.398	2.094	2.105	1.974
Q9Y2R5		28S ribosomal protein S17, mitochondrial OS=Homo sapiens OX=9606 GN=MRPS17	1.62	Up	0.00067751	MRPS17	14.502	3.0256	15.4	2	3	2	1.282	1.224	1.175	1.013	1.082	1.017	0.713	0.824	0.735
Q6PCE3		Glucose 1,6-bisphosphate synthase OS=Homo sapiens OX=9606 GN=PGM2L1	1.768	Up	0.00088186	PGM2L1	70.441	11.599	7.7	5	5	5	1.235	1.128	1.334	1.172	1.112	1.099	0.64	0.724	0.727
O15372		Eukaryotic translation initiation factor 3 subunit H OS=Homo sapiens OX=9606 GN=EIF3H	0.605	Down	1.9496e-06	EIF3H	39.93	20.948	25	9	14	9	0.832	0.813	0.827	0.87	0.875	0.865	1.369	1.389	1.331
Q9P0P8		Uncharacterized protein C6orf203 OS=Homo sapiens OX=9606 GN=C6orf203	1.561	Up	1.75853e-05	C6orf203	27.941	2.2142	6.7	3	3	3	1.193	1.213	1.173	1.05	1.101	1.083	0.772	0.742	0.779
P13284		Gamma-interferon-inducible lysosomal thiol reductase OS=Homo sapiens OX=9606 GN=IFI30	4.979	Up	6.0263e-07	IFI30	27.963	39.743	23.6	6	61	6	1.497	1.507	1.602	1.12	1.082	1.102	0.294	0.309	0.322
Q12882		Dihydropyrimidine dehydrogenase [NADP(+)] OS=Homo sapiens OX=9606 GN=DPYD	0.388	Down	9.2023e-08	DPYD	111.4	152.74	37	32	49	32	0.63	0.605	0.611	0.876	0.877	0.858	1.594	1.582	1.579
Q9UKJ3		G patch domain-containing protein 8 OS=Homo sapiens OX=9606 GN=GPATCH8	0.517	Down	3.5459e-06	GPATCH8	164.2	4.5365	1.1	2	2	2	0.706	0.759	0.723	0.907	0.862	0.967	1.418	1.398	1.418
P20592		Interferon-induced GTP-binding protein Mx2 OS=Homo sapiens OX=9606 GN=MX2	0.594	Down	3.6812e-05	MX2	82.088	62.309	31.3	20	20	17	0.902	0.868	0.912	0.702	0.623	0.589	1.463	1.565	1.484
Q6P4A8		Phospholipase B-like 1 OS=Homo sapiens OX=9606 GN=PLBD1	0.401	Down	9.8107e-07	PLBD1	63.254	58.893	28.6	14	22	14	0.711	0.698	0.723	0.621	0.604	0.524	1.781	1.711	1.829
Q8N370		Large neutral amino acids transporter small subunit 4 OS=Homo sapiens OX=9606 GN=SLC43A2	3.07	Up	0.029937	SLC43A2	62.746	14.034	13.2	8	10	8	1.334	1.392	1.4	1.073	1.135	1.111	0.383	0.322	0.639
P20020		Plasma membrane calcium-transporting ATPase 1 OS=Homo sapiens OX=9606 GN=ATP2B1	1.899	Up	1.1847e-06	ATP2B1	138.75	80.03	15.3	14	22	7	1.27	1.251	1.309	1.088	1.082	1.021	0.683	0.662	0.672
P62249		40S ribosomal protein S16 OS=Homo sapiens OX=9606 GN=RPS16	1.566	Up	0.00084049	RPS16	16.445	13.117	43.8	7	12	7	1.176	1.282	1.268	0.97	1.146	1.039	0.861	0.762	0.757
Q14116		Interleukin-18 OS=Homo sapiens OX=9606 GN=IL18	2.248	Up	0.000157474	IL18	22.326	52.564	36.3	7	14	7	1.009	1.143	1.157	1.264	1.371	1.386	0.485	0.461	0.526
O95394		Phosphoacetylglucosamine mutase OS=Homo sapiens OX=9606 GN=PGM3	1.566	Up	0.000159428	PGM3	59.851	22.003	17	10	12	10	1.162	1.152	1.127	1.035	1.192	1.188	0.718	0.702	0.778
P17931		Galectin-3 OS=Homo sapiens OX=9606 GN=LGALS3	3.185	Up	1.384e-06	LGALS3	26.152	82.488	28.4	9	26	9	1.358	1.381	1.37	1.216	1.169	1.207	0.439	0.405	0.446
O75923		Dysferlin OS=Homo sapiens OX=9606 GN=DYSF	0.511	Down	0.00130142	DYSF	237.29	117.3	16.2	27	30	26	0.789	0.769	0.727	0.814	0.779	0.73	1.496	1.492	1.484
Q8TBZ5		Zinc finger protein 502 OS=Homo sapiens OX=9606 GN=ZNF502	3.05	Up	0.0025555	ZNF502	62.919	1.4993	2.4	1	2	1	1.42	1.436	1.426	1.202	1.067	1.06	0.499	0.417	0.488
O15533		Tapasin OS=Homo sapiens OX=9606 GN=TAPBP	1.713	Up	0.00040261	TAPBP	47.625	11.856	7.4	3	8	3	1.083	1.125	1.05	1.201	1.312	1.238	0.623	0.59	0.689
Q13905		Rap guanine nucleotide exchange factor 1 OS=Homo sapiens OX=9606 GN=RAPGEF1	1.532	Up	0.00109533	RAPGEF1	120.55	18.353	8.6	9	11	9	1.182	1.169	1.204	1.049	1.088	1.181	0.847	0.76	0.713
Q9Y228		TRAF3-interacting JNK-activating modulator OS=Homo sapiens OX=9606 GN=TRAF3IP3	0.662	Down	0.00043867	TRAF3IP3	63.626	36.07	18.7	9	9	9	0.929	0.817	0.854	0.941	0.881	0.879	1.32	1.321	1.285
P43251		Biotinidase OS=Homo sapiens OX=9606 GN=BTD	1.929	Up	0.00030321	BTD	61.132	17.572	11.2	4	5	4	1.347	1.196	1.401	1.165	1.068	1.05	0.677	0.649	0.719
P62837		Ubiquitin-conjugating enzyme E2 D2 OS=Homo sapiens OX=9606 GN=UBE2D2	0.657	Down	0.007317	UBE2D2	16.735	3.2243	19.7	2	6	1	0.745	0.893	0.818	0.956	1.078	0.896	1.359	1.095	1.284
Q9BPU6		Dihydropyrimidinase-related protein 5 OS=Homo sapiens OX=9606 GN=DPYSL5	0.213	Down	9.8374e-07	DPYSL5	61.421	1.9568	2.7	2	3	2	0.497	0.497	0.447	0.396	0.314	0.402	2.302	2.214	2.256
Q0JRZ9		F-BAR domain only protein 2 OS=Homo sapiens OX=9606 GN=FCHO2	3.695	Up	2.2993e-06	FCHO2	88.923	27.729	15.3	10	12	10	1.321	1.386	1.465	1.163	1.197	1.214	0.36	0.377	0.392
Q14571		Inositol 1,4,5-trisphosphate receptor type 2 OS=Homo sapiens OX=9606 GN=ITPR2	2.056	Up	4.3382e-07	ITPR2	308.06	178.95	19	46	51	38	1.212	1.233	1.257	1.162	1.17	1.194	0.592	0.598	0.611
Q96RU3		Formin-binding protein 1 OS=Homo sapiens OX=9606 GN=FNBP1	0.661	Down	1.6826e-05	FNBP1	71.306	44.017	26.3	17	28	17	0.849	0.811	0.82	0.954	1	0.952	1.263	1.259	1.23
Q969T9		WW domain-binding protein 2 OS=Homo sapiens OX=9606 GN=WBP2	1.522	Up	0.0050961	WBP2	28.087	30.659	13	3	4	3	0.985	1.123	1.028	1.202	1.325	1.272	0.732	0.6	0.728
P53602		Diphosphomevalonate decarboxylase OS=Homo sapiens OX=9606 GN=MVD	1.738	Up	0.00101759	MVD	43.404	12.485	12.5	5	6	5	1.125	1.175	1.134	1.206	1.221	1.296	0.578	0.694	0.704
P15309		Prostatic acid phosphatase OS=Homo sapiens OX=9606 GN=ACPP	0.636	Down	0.00023772	ACPP	44.566	14.002	11.1	5	8	5	0.85	0.87	0.906	0.811	0.777	0.748	1.36	1.457	1.311
Q9H9J2		39S ribosomal protein L44, mitochondrial OS=Homo sapiens OX=9606 GN=MRPL44	1.631	Up	0.000179439	MRPL44	37.535	18.727	23.5	7	8	7	1.134	1.244	1.265	1.065	1.075	1.018	0.737	0.733	0.764
Q99986		Serine/threonine-protein kinase VRK1 OS=Homo sapiens OX=9606 GN=VRK1	0.391	Down	3.6797e-05	VRK1	45.476	10.662	8.8	3	6	3	0.76	0.685	0.658	0.706	0.666	0.577	1.85	1.75	1.781
Q92692		Nectin-2 OS=Homo sapiens OX=9606 GN=NECTIN2	5.331	Up	2.3176e-05	NECTIN2	57.741	3.8652	5	3	3	3	1.336	1.307	1.366	1.495	1.37	1.325	0.219	0.248	0.285
Q8NHP8		Putative phospholipase B-like 2 OS=Homo sapiens OX=9606 GN=PLBD2	2.857	Up	3.7536e-07	PLBD2	65.471	59.829	16.8	9	16	9	1.456	1.426	1.498	1.017	1.088	1.08	0.505	0.525	0.503
P57772		Selenocysteine-specific elongation factor OS=Homo sapiens OX=9606 GN=EEFSEC	0.634	Down	7.6279e-05	EEFSEC	65.304	39.904	18.1	8	10	8	0.788	0.795	0.805	0.989	0.886	0.939	1.3	1.275	1.192
Q13201		Multimerin-1 OS=Homo sapiens OX=9606 GN=MMRN1	0.482	Down	0.00073733	MMRN1	138.11	2.4379	1.1	2	2	2	0.702	0.753	0.843	0.742	0.839	0.563	1.723	1.42	1.62
Q86WC4		Osteopetrosis-associated transmembrane protein 1 OS=Homo sapiens OX=9606 GN=OSTM1	2.108	Up	0.0035809	OSTM1	37.256	15.124	13.8	4	6	4	1.318	1.335	1.318	1.054	0.981	1.085	0.595	0.604	0.685
P15586		N-acetylglucosamine-6-sulfatase OS=Homo sapiens OX=9606 GN=GNS	2.591	Up	1.87546e-05	GNS	62.081	31.765	19.6	10	36	10	1.471	1.334	1.398	1.013	1.025	1.048	0.512	0.561	0.549
Q8IUD6		E3 ubiquitin-protein ligase RNF135 OS=Homo sapiens OX=9606 GN=RNF135	0.652	Down	0.0097394	RNF135	47.888	6.3524	5.1	1	1	1	0.743	0.654	0.742	1.3	1.197	1.153	1.081	1.099	1.102
P01903		HLA class II histocompatibility antigen, DR alpha chain OS=Homo sapiens OX=9606 GN=HLA-DRA	3.095	Up	1.81747e-05	HLA-DRA	28.607	111.01	42.1	9	35	9	1.447	1.472	1.588	1.001	1.028	1.051	0.468	0.521	0.467
Q9NZT2		Opioid growth factor receptor OS=Homo sapiens OX=9606 GN=OGFR	0.491	Down	1.7573e-05	OGFR	73.324	40.034	23.6	10	13	10	0.734	0.707	0.722	0.853	0.885	0.81	1.527	1.396	1.478
Q8WUH1		Protein Churchill OS=Homo sapiens OX=9606 GN=CHURC1	0.637	Down	0.00186017	CHURC1	16.111	4.8649	15.1	2	4	2	0.844	0.814	0.806	0.942	0.919	0.865	1.142	1.344	1.383
Q8TC12		Retinol dehydrogenase 11 OS=Homo sapiens OX=9606 GN=RDH11	2.205	Up	3.6665e-05	RDH11	35.386	43.043	23	6	11	6	1.195	1.275	1.333	1.143	1.094	1.202	0.559	0.6	0.566
P00749		Urokinase-type plasminogen activator OS=Homo sapiens OX=9606 GN=PLAU	2.925	Up	1.8241e-06	PLAU	48.507	6.1997	5.8	2	2	2	1.29	1.348	1.279	1.214	1.268	1.261	0.469	0.437	0.433
Q9HCU8		DNA polymerase delta subunit 4 OS=Homo sapiens OX=9606 GN=POLD4	0.437	Down	6.49e-05	POLD4	12.433	1.8328	9.3	1	1	1	0.751	0.649	0.661	0.867	0.815	0.718	1.55	1.626	1.545
Q9UKX7		Nuclear pore complex protein Nup50 OS=Homo sapiens OX=9606 GN=NUP50	0.446	Down	9.6065e-05	NUP50	50.144	54.894	38	13	14	13	0.736	0.637	0.71	0.796	0.917	0.753	1.52	1.509	1.64
Q9UEU0		Vesicle transport through interaction with t-SNAREs homolog 1B OS=Homo sapiens OX=9606 GN=VTI1B	1.705	Up	5.9581e-05	VTI1B	26.688	12.607	22	5	6	5	1.28	1.294	1.263	1.052	1.007	1.015	0.79	0.714	0.746
Q9P270		SLAIN motif-containing protein 2 OS=Homo sapiens OX=9606 GN=SLAIN2	0.593	Down	0.0020352	SLAIN2	62.543	7.4853	4	2	2	2	0.872	0.705	0.788	0.994	0.971	0.816	1.224	1.379	1.382
Q9UBL3		Set1/Ash2 histone methyltransferase complex subunit ASH2 OS=Homo sapiens OX=9606 GN=ASH2L	0.646	Down	9.5118e-05	ASH2L	68.722	17.039	10.5	6	7	6	0.882	0.836	0.915	0.848	0.816	0.73	1.381	1.344	1.353
O94973		AP-2 complex subunit alpha-2 OS=Homo sapiens OX=9606 GN=AP2A2	2.808	Up	1.319e-06	AP2A2	103.96	146.38	29.8	24	50	17	1.349	1.406	1.409	1.068	1.123	1.138	0.5	0.473	0.51
Q99880		Histone H2B type 1-L OS=Homo sapiens OX=9606 GN=HIST1H2BL	1.845	Up	0.0017013	HIST1H2BL	13.952	16.314	52.4	7	33	1	1.196	1.324	1.143	1.009	0.994	1.399	0.604	0.756	0.625
Q6P9G4		Transmembrane protein 154 OS=Homo sapiens OX=9606 GN=TMEM154	0.472	Down	0.00031978	TMEM154	20.498	1.5375	6	1	1	1	0.743	0.807	0.655	0.877	0.794	0.641	1.548	1.623	1.496
Q8N5X7		Eukaryotic translation initiation factor 4E type 3 OS=Homo sapiens OX=9606 GN=EIF4E3	0.376	Down	1.70772e-05	EIF4E3	24.441	5.36	11.2	2	2	2	0.579	0.652	0.644	0.804	0.799	0.739	1.669	1.682	1.638
Q53S08		Ras-related protein Rab-6D OS=Homo sapiens OX=9606 GN=RAB6D	1.549	Up	0.0002357	RAB6D	28.242	20.16	15.4	4	6	1	1.135	1.231	1.236	0.928	1.082	1.146	0.762	0.808	0.756
O75879		Glutamyl-tRNA(Gln) amidotransferase subunit B, mitochondrial OS=Homo sapiens OX=9606 GN=GATB	1.662	Up	0.00040173	GATB	61.863	2.6798	2.7	2	2	2	1.115	1.275	1.203	1.084	1.1	1.119	0.699	0.758	0.705
Q9Y6I4		Ubiquitin carboxyl-terminal hydrolase 3 OS=Homo sapiens OX=9606 GN=USP3	0.27	Down	1.0263e-06	USP3	58.896	50.445	11.7	5	6	5	0.547	0.546	0.498	0.661	0.607	0.534	1.986	1.94	1.967
Q96CN7		Isochorismatase domain-containing protein 1 OS=Homo sapiens OX=9606 GN=ISOC1	0.615	Down	0.0004016	ISOC1	32.236	17.885	16.8	4	7	4	0.82	0.724	0.819	1.04	0.932	0.961	1.317	1.241	1.284
Q9BSW2		EF-hand calcium-binding domain-containing protein 4B OS=Homo sapiens OX=9606 GN=CRACR2A	0.425	Down	6.0454e-05	CRACR2A	45.591	1.9628	2.3	1	1	1	0.65	0.686	0.753	0.73	0.751	0.719	1.566	1.677	1.678
Q9HA64		Ketosamine-3-kinase OS=Homo sapiens OX=9606 GN=FN3KRP	0.664	Down	5.5101e-05	FN3KRP	34.412	14.132	21	6	8	6	0.862	0.897	0.928	0.818	0.859	0.878	1.334	1.352	1.362
P33993		DNA replication licensing factor MCM7 OS=Homo sapiens OX=9606 GN=MCM7	0.273	Down	7.8198e-07	MCM7	81.307	31.976	18.5	12	13	12	0.519	0.504	0.474	0.763	0.701	0.629	1.873	1.799	1.815
P09936		Ubiquitin carboxyl-terminal hydrolase isozyme L1 OS=Homo sapiens OX=9606 GN=UCHL1	1.832	Up	0.00043616	UCHL1	24.824	17.771	19.3	3	3	3	1.169	1.129	1.21	1.129	1.19	1.268	0.592	0.617	0.706
P04062		Glucosylceramidase OS=Homo sapiens OX=9606 GN=GBA	3.382	Up	1.80296e-05	GBA	59.716	102.25	14.9	8	16	8	1.417	1.478	1.377	1.048	1.144	1.213	0.386	0.427	0.45
O95477		ATP-binding cassette sub-family A member 1 OS=Homo sapiens OX=9606 GN=ABCA1	5.28	Up	1.9116e-06	ABCA1	254.3	30.016	5	11	11	11	1.836	2.032	1.903	0.774	0.754	0.719	0.361	0.389	0.343
Q13576		Ras GTPase-activating-like protein IQGAP2 OS=Homo sapiens OX=9606 GN=IQGAP2	1.694	Up	3.5634e-07	IQGAP2	180.58	294.07	35.9	55	100	54	1.246	1.266	1.287	0.98	1.015	1.01	0.75	0.749	0.743
Q16656		Nuclear respiratory factor 1 OS=Homo sapiens OX=9606 GN=NRF1	0.487	Down	0.00109649	NRF1	53.54	6.5383	4	2	2	2	0.778	0.726	0.781	0.751	0.708	0.768	1.557	1.565	1.566
Q8WUK0		Phosphatidylglycerophosphatase and protein-tyrosine phosphatase 1 OS=Homo sapiens OX=9606 GN=PTPMT1	2.269	Up	0.0004592	PTPMT1	22.843	11.296	21.9	4	4	4	1.486	1.221	1.278	1.398	1.102	1.117	0.534	0.635	0.587
Q9Y6H1		Coiled-coil-helix-coiled-coil-helix domain-containing protein 2 OS=Homo sapiens OX=9606 GN=CHCHD2	0.658	Down	7.7591e-05	CHCHD2	15.512	9.9916	24.5	2	3	2	0.849	0.802	0.859	0.996	0.958	0.85	1.273	1.242	1.301
P04080		Cystatin-B OS=Homo sapiens OX=9606 GN=CSTB	3.133	Up	5.2163e-07	CSTB	11.139	60.648	79.6	6	41	6	1.234	1.298	1.228	1.299	1.331	1.376	0.388	0.405	0.407
Q15526		Surfeit locus protein 1 OS=Homo sapiens OX=9606 GN=SURF1	1.937	Up	1.87847e-05	SURF1	33.331	7.2349	11	3	5	3	1.307	1.324	1.268	1.028	1.027	1.148	0.684	0.639	0.69
Q06546		GA-binding protein alpha chain OS=Homo sapiens OX=9606 GN=GABPA	0.556	Down	1.625e-07	GABPA	51.295	35.695	13.9	5	5	5	0.824	0.805	0.811	0.791	0.805	0.777	1.47	1.47	1.445
Q15003		Condensin complex subunit 2 OS=Homo sapiens OX=9606 GN=NCAPH	0.452	Down	0.00023663	NCAPH	82.562	8.3161	6.7	5	5	5	0.61	0.702	0.724	0.895	0.945	0.803	1.606	1.461	1.433
O95873		Uncharacterized protein C6orf47 OS=Homo sapiens OX=9606 GN=C6orf47	1.673	Up	3.847e-05	C6orf47	31.71	4.1568	7.1	2	2	2	1.244	1.332	1.252	1.004	0.94	1.014	0.78	0.744	0.764
P17813		Endoglin OS=Homo sapiens OX=9606 GN=ENG	2.6	Up	0.0002023	ENG	70.577	58.147	16.6	9	12	9	1.309	1.306	1.4	1.09	1.18	1.169	0.447	0.531	0.566
Q92614		Unconventional myosin-XVIIIa OS=Homo sapiens OX=9606 GN=MYO18A	0.561	Down	2.0795e-06	MYO18A	233.11	90.889	13.6	27	33	27	0.788	0.778	0.769	0.893	0.9	0.864	1.43	1.366	1.367
Q15041		ADP-ribosylation factor-like protein 6-interacting protein 1 OS=Homo sapiens OX=9606 GN=ARL6IP1	2.084	Up	0.00037851	ARL6IP1	23.362	3.6056	8.9	2	3	2	1.278	1.301	1.354	1.08	1.067	1.081	0.674	0.662	0.551
Q9Y3D6		Mitochondrial fission 1 protein OS=Homo sapiens OX=9606 GN=FIS1	1.682	Up	6.3261e-05	FIS1	16.937	24.927	16.4	2	3	2	1.161	1.141	1.189	1.055	1.146	1.166	0.707	0.654	0.714
Q9P1F3		Costars family protein ABRACL OS=Homo sapiens OX=9606 GN=ABRACL	2.396	Up	0.00034087	ABRACL	9.0564	4.6061	19.8	1	2	1	1.19	1.466	1.394	1.032	1.094	1.185	0.611	0.526	0.553
Q15653		NF-kappa-B inhibitor beta OS=Homo sapiens OX=9606 GN=NFKBIB	0.571	Down	0.002284	NFKBIB	37.771	3.7929	7.9	2	2	2	0.655	0.772	0.852	0.9	0.952	1.036	1.406	1.284	1.302
Q16644		MAP kinase-activated protein kinase 3 OS=Homo sapiens OX=9606 GN=MAPKAPK3	0.615	Down	3.7306e-05	MAPKAPK3	42.987	28.346	23.3	10	15	7	0.829	0.767	0.797	0.907	0.91	0.936	1.286	1.32	1.288
Q13075		Baculoviral IAP repeat-containing protein 1 OS=Homo sapiens OX=9606 GN=NAIP	0.662	Down	1.66195e-05	NAIP	159.58	122.21	18.2	24	32	24	0.804	0.775	0.795	1.023	1.059	1.057	1.205	1.213	1.168
A0A1B0GTH6		Casein kinase II subunit alpha'-interacting protein OS=Homo sapiens OX=9606 GN=CSNKA2IP	1.723	Up	1.59074e-05	CSNKA2IP	81.797	2.1224	2.5	2	2	2	1.158	1.213	1.188	1.078	1.101	1.243	0.677	0.679	0.71
P02788		Lactotransferrin OS=Homo sapiens OX=9606 GN=LTF	0.136	Down	0.002644	LTF	78.181	139.42	35.5	21	30	19	0.383	0.315	0.268	0.415	0.444	0.302	2.406	2.361	2.347
Q9BXS9		Solute carrier family 26 member 6 OS=Homo sapiens OX=9606 GN=SLC26A6	1.742	Up	0.0066587	SLC26A6	82.966	2.1932	2.9	2	3	2	1.016	1.113	1.314	1.137	1.232	1.27	0.601	0.763	0.612
Q9H3G5		Probable serine carboxypeptidase CPVL OS=Homo sapiens OX=9606 GN=CPVL	2.977	Up	1.3524e-06	CPVL	54.163	84.204	32.8	14	32	14	1.424	1.423	1.526	1.005	1.014	1.046	0.496	0.474	0.499
P46734		Dual specificity mitogen-activated protein kinase kinase 3 OS=Homo sapiens OX=9606 GN=MAP2K3	0.408	Down	3.2938e-06	MAP2K3	39.318	22.585	21.3	8	9	6	0.657	0.687	0.696	0.767	0.788	0.684	1.729	1.672	1.596
Q02218		2-oxoglutarate dehydrogenase, mitochondrial OS=Homo sapiens OX=9606 GN=OGDH	1.509	Up	3.6727e-09	OGDH	115.93	218.83	33.4	31	55	31	1.184	1.181	1.18	1.043	1.075	1.053	0.78	0.786	0.783
Q16881		Thioredoxin reductase 1, cytoplasmic OS=Homo sapiens OX=9606 GN=TXNRD1	1.856	Up	1.52047e-05	TXNRD1	70.905	59.503	24.3	14	28	13	1.206	1.297	1.237	1.098	1.044	1.142	0.665	0.669	0.681
Q15084		Protein disulfide-isomerase A6 OS=Homo sapiens OX=9606 GN=PDIA6	1.609	Up	2.5807e-06	PDIA6	48.121	118.14	29.1	11	35	11	1.202	1.21	1.213	1.015	1.104	1.015	0.752	0.732	0.769
Q15942		Zyxin OS=Homo sapiens OX=9606 GN=ZYX	0.525	Down	3.6056e-06	ZYX	61.277	144.16	47.6	17	33	17	0.73	0.695	0.71	0.977	0.963	0.918	1.315	1.359	1.389
Q96CU9		FAD-dependent oxidoreductase domain-containing protein 1 OS=Homo sapiens OX=9606 GN=FOXRED1	1.658	Up	4.4026e-06	FOXRED1	53.811	14.231	11.1	4	6	4	1.192	1.141	1.148	1.098	1.09	1.2	0.7	0.713	0.686
O95347		Structural maintenance of chromosomes protein 2 OS=Homo sapiens OX=9606 GN=SMC2	0.411	Down	2.112e-05	SMC2	135.65	16.487	9.3	11	12	11	0.603	0.666	0.68	0.837	0.822	0.837	1.546	1.616	1.584
Q13451		Peptidyl-prolyl cis-trans isomerase FKBP5 OS=Homo sapiens OX=9606 GN=FKBP5	0.413	Down	0.00056438	FKBP5	51.212	46.017	33.5	17	22	17	0.68	0.684	0.684	0.779	0.801	0.713	1.72	1.607	1.626
Q7Z6J4		FYVE, RhoGEF and PH domain-containing protein 2 OS=Homo sapiens OX=9606 GN=FGD2	0.56	Down	1.2067e-07	FGD2	74.891	15.38	11.9	8	9	8	0.767	0.775	0.781	0.922	0.867	0.857	1.384	1.366	1.396
Q15831		Serine/threonine-protein kinase STK11 OS=Homo sapiens OX=9606 GN=STK11	1.989	Up	0.0097761	STK11	48.635	1.6032	3.2	1	1	1	1.423	1.274	1.083	1.292	0.834	1.199	0.49	0.652	0.758
Q15021		Condensin complex subunit 1 OS=Homo sapiens OX=9606 GN=NCAPD2	0.495	Down	2.0719e-05	NCAPD2	157.18	10.384	4.9	7	7	7	0.759	0.742	0.701	0.94	0.849	0.832	1.503	1.521	1.427
Q7RTZ2		Ubiquitin carboxyl-terminal hydrolase 17-like protein 1 OS=Homo sapiens OX=9606 GN=USP17L1	2.082	Up	8.4838e-05	USP17L1	59.589	-2	1.3	1	1	1	1.318	1.355	1.297	1.056	1.049	1.067	0.594	0.69	0.623
O43805		Sjoegren syndrome nuclear autoantigen 1 OS=Homo sapiens OX=9606 GN=SSNA1	0.523	Down	0.00113876	SSNA1	13.596	4.2525	15.1	2	3	2	0.688	0.808	0.676	0.954	0.885	0.97	1.287	1.332	1.532
O00186		Syntaxin-binding protein 3 OS=Homo sapiens OX=9606 GN=STXBP3	1.745	Up	5.9018e-05	STXBP3	67.764	30.718	21.3	13	22	13	1.263	1.201	1.259	1.004	1.042	1.097	0.704	0.747	0.682
Q9BXJ8		Transmembrane protein 120A OS=Homo sapiens OX=9606 GN=TMEM120A	1.599	Up	0.00021585	TMEM120A	40.61	16.728	5.8	2	3	2	1.191	1.258	1.208	1.046	0.978	1.049	0.813	0.738	0.736
Q9Y6X5		Bis(5'-adenosyl)-triphosphatase ENPP4 OS=Homo sapiens OX=9606 GN=ENPP4	2.232	Up	1.83366e-05	ENPP4	51.641	7.5458	9.7	4	4	4	1.34	1.38	1.383	1.024	1.053	1.038	0.651	0.599	0.588
Q15165		Serum paraoxonase/arylesterase 2 OS=Homo sapiens OX=9606 GN=PON2	2.439	Up	0.00024329	PON2	39.38	9.4921	11.9	3	4	3	1.328	1.423	1.388	1.106	1.055	1.127	0.646	0.516	0.535
P30101		Protein disulfide-isomerase A3 OS=Homo sapiens OX=9606 GN=PDIA3	1.542	Up	2.1866e-05	PDIA3	56.782	279.9	57	29	85	29	1.161	1.198	1.187	1.055	1.076	1.07	0.768	0.743	0.788
Q6P587		Acylpyruvase FAHD1, mitochondrial OS=Homo sapiens OX=9606 GN=FAHD1	1.635	Up	0.0171776	FAHD1	24.843	20.799	30.4	5	7	5	1.108	1.376	1.183	1.084	1.099	1.063	0.756	0.752	0.735
Q9C0B1		Alpha-ketoglutarate-dependent dioxygenase FTO OS=Homo sapiens OX=9606 GN=FTO	0.638	Down	2.3406e-05	FTO	58.281	16.111	16.6	8	9	8	0.91	0.88	0.859	0.924	0.911	0.88	1.382	1.416	1.357
Q01082		Spectrin beta chain, non-erythrocytic 1 OS=Homo sapiens OX=9606 GN=SPTBN1	0.35	Down	3.5595e-07	SPTBN1	274.61	323.31	29.7	59	78	54	0.618	0.624	0.649	0.67	0.671	0.59	1.843	1.766	1.793
O43491		Band 4.1-like protein 2 OS=Homo sapiens OX=9606 GN=EPB41L2	1.571	Up	6.2766e-05	EPB41L2	112.59	39.908	21.5	19	24	16	1.154	1.143	1.232	1.053	1.136	1.139	0.756	0.758	0.732
P05162		Galectin-2 OS=Homo sapiens OX=9606 GN=LGALS2	0.586	Down	0.00102349	LGALS2	14.644	10.61	31.8	4	4	4	0.861	0.768	0.757	0.952	0.938	0.786	1.378	1.238	1.454
P25942		Tumor necrosis factor receptor superfamily member 5 OS=Homo sapiens OX=9606 GN=CD40	5.849	Up	4.9122e-06	CD40	30.619	6.3248	12.6	3	3	3	1.28	1.286	1.353	1.444	1.418	1.47	0.219	0.249	0.202
Q9NZJ9		Diphosphoinositol polyphosphate phosphohydrolase 2 OS=Homo sapiens OX=9606 GN=NUDT4	0.528	Down	1.68831e-05	NUDT4	20.306	5.3575	14.4	3	4	2	0.707	0.757	0.71	1.028	0.921	0.901	1.401	1.372	1.346
Q8N2G8		GH3 domain-containing protein OS=Homo sapiens OX=9606 GN=GHDC	1.682	Up	9.4543e-07	GHDC	57.522	46.051	27	15	18	15	1.285	1.262	1.262	0.995	1.011	1.036	0.746	0.747	0.771
O60674		Tyrosine-protein kinase JAK2 OS=Homo sapiens OX=9606 GN=JAK2	0.643	Down	2.0612e-07	JAK2	130.67	13.946	6.9	8	8	8	0.829	0.813	0.812	0.986	0.96	0.913	1.269	1.27	1.279
O14974		Protein phosphatase 1 regulatory subunit 12A OS=Homo sapiens OX=9606 GN=PPP1R12A	0.48	Down	1.60393e-05	PPP1R12A	115.28	51.311	18.4	18	21	18	0.759	0.695	0.734	0.901	0.846	0.838	1.543	1.489	1.524
Q684P5		Rap1 GTPase-activating protein 2 OS=Homo sapiens OX=9606 GN=RAP1GAP2	0.502	Down	4.4296e-06	RAP1GAP2	80.055	17.645	8.6	5	10	5	0.78	0.759	0.726	0.803	0.846	0.762	1.51	1.47	1.531
Q13813		Spectrin alpha chain, non-erythrocytic 1 OS=Homo sapiens OX=9606 GN=SPTAN1	0.365	Down	3.2059e-08	SPTAN1	284.54	323.31	35.8	82	106	82	0.641	0.636	0.638	0.718	0.709	0.642	1.763	1.712	1.765
P22626		Heterogeneous nuclear ribonucleoproteins A2/B1 OS=Homo sapiens OX=9606 GN=HNRNPA2B1	0.604	Down	5.6795e-07	HNRNPA2B1	37.429	239.12	62.9	19	65	19	0.825	0.804	0.822	0.831	0.854	0.833	1.349	1.371	1.34
Q9NXR1		Nuclear distribution protein nudE homolog 1 OS=Homo sapiens OX=9606 GN=NDE1	0.445	Down	0.0007799	NDE1	37.72	17.287	20.6	6	6	6	0.752	0.61	0.565	1.035	0.985	0.926	1.496	1.457	1.377
Q06265		Exosome complex component RRP45 OS=Homo sapiens OX=9606 GN=EXOSC9	0.623	Down	0.00137647	EXOSC9	48.948	10.381	10	4	4	4	0.82	0.835	0.767	0.936	0.912	0.915	1.432	1.255	1.198
Q9HC35		Echinoderm microtubule-associated protein-like 4 OS=Homo sapiens OX=9606 GN=EML4	1.569	Up	0.00023802	EML4	108.91	111.85	24.7	21	29	21	1.098	1.115	1.21	1.088	1.121	1.227	0.71	0.756	0.716
Q03692		Collagen alpha-1(X) chain OS=Homo sapiens OX=9606 GN=COL10A1	5.761	Up	1.7728e-05	COL10A1	66.157	6.5007	1.9	1	2	1	1.193	1.311	1.431	1.305	1.467	1.579	0.207	0.24	0.236
P02792		Ferritin light chain OS=Homo sapiens OX=9606 GN=FTL	8.054	Up	2.473e-07	FTL	20.019	112.99	58.9	11	128	11	1.383	1.327	1.325	1.347	1.319	1.348	0.162	0.178	0.161
P30084		Enoyl-CoA hydratase, mitochondrial OS=Homo sapiens OX=9606 GN=ECHS1	1.834	Up	1.60357e-05	ECHS1	31.387	81.889	40	10	22	10	1.231	1.24	1.176	1.127	1.089	1.123	0.654	0.651	0.684
P60033		CD81 antigen OS=Homo sapiens OX=9606 GN=CD81	5.687	Up	0.000159747	CD81	25.809	15.217	18.6	3	6	3	1.587	1.781	1.813	1.018	0.935	0.988	0.344	0.236	0.331
Q8IWX8		Calcium homeostasis endoplasmic reticulum protein OS=Homo sapiens OX=9606 GN=CHERP	0.659	Down	0.0002241	CHERP	103.7	45.19	11.8	9	14	9	0.861	0.897	0.931	0.795	0.809	0.769	1.411	1.368	1.299
Q6YN16		Hydroxysteroid dehydrogenase-like protein 2 OS=Homo sapiens OX=9606 GN=HSDL2	1.557	Up	1.69039e-05	HSDL2	45.394	9.3692	11.2	5	8	5	1.286	1.288	1.249	0.879	0.919	0.962	0.796	0.833	0.827
P42226		Signal transducer and activator of transcription 6 OS=Homo sapiens OX=9606 GN=STAT6	0.485	Down	8.3354e-05	STAT6	94.134	34.47	17.4	14	15	13	0.754	0.755	0.681	0.84	0.811	0.728	1.555	1.545	1.42
Q96SK2		Transmembrane protein 209 OS=Homo sapiens OX=9606 GN=TMEM209	0.657	Down	0.0124035	TMEM209	62.921	16.184	7.7	3	3	3	0.79	0.931	0.856	0.896	0.906	0.848	1.307	1.316	1.301
Q63HQ0		AP-1 complex-associated regulatory protein OS=Homo sapiens OX=9606 GN=AP1AR	1.563	Up	0.00057812	AP1AR	34.28	4.5265	7	2	2	2	1.155	1.29	1.182	1.046	1.03	1.046	0.82	0.748	0.752
P83881		60S ribosomal protein L36a OS=Homo sapiens OX=9606 GN=RPL36A	2.006	Up	0.00031699	RPL36A	12.441	1.6672	24.5	4	4	1	1.216	1.432	1.445	0.911	1.039	1.001	0.688	0.699	0.653
O60941		Dystrobrevin beta OS=Homo sapiens OX=9606 GN=DTNB	2.077	Up	0.000104755	DTNB	71.355	2.9604	2.7	2	2	2	1.036	1.058	1.065	1.388	1.395	1.519	0.53	0.46	0.531
Q03405		Urokinase plasminogen activator surface receptor OS=Homo sapiens OX=9606 GN=PLAUR	2.094	Up	0.00055824	PLAUR	36.978	72.86	33.1	8	18	8	1.415	1.416	1.422	0.912	0.953	0.983	0.692	0.685	0.654
P06280		Alpha-galactosidase A OS=Homo sapiens OX=9606 GN=GLA	3.72	Up	8.0367e-05	GLA	48.766	35.883	29.4	11	21	11	1.565	1.566	1.564	1.063	1.056	1.051	0.419	0.43	0.413
P11279		Lysosome-associated membrane glycoprotein 1 OS=Homo sapiens OX=9606 GN=LAMP1	3.157	Up	8.3347e-05	LAMP1	44.882	6.3274	8.6	4	10	4	1.551	1.66	1.565	0.834	0.69	0.862	0.575	0.475	0.463
Q02809		Procollagen-lysine,2-oxoglutarate 5-dioxygenase 1 OS=Homo sapiens OX=9606 GN=PLOD1	2.051	Up	3.6438e-05	PLOD1	83.549	50.47	27	16	29	16	1.273	1.221	1.227	1.172	1.175	1.167	0.643	0.577	0.594
O14561		Acyl carrier protein, mitochondrial OS=Homo sapiens OX=9606 GN=NDUFAB1	1.714	Up	4.2074e-05	NDUFAB1	17.417	8.4024	21.2	4	11	4	1.197	1.226	1.218	1.021	1.109	1.097	0.735	0.671	0.718
P16615		Sarcoplasmic/endoplasmic reticulum calcium ATPase 2 OS=Homo sapiens OX=9606 GN=ATP2A2	2.023	Up	0.00072318	ATP2A2	114.76	171.34	30.1	29	65	14	1.259	1.268	1.337	1.002	1.046	1.063	0.636	0.636	0.638
O15213		WD repeat-containing protein 46 OS=Homo sapiens OX=9606 GN=WDR46	2.247	Up	0.0035971	WDR46	68.07	5.4969	2.8	1	1	1	1.41	1.221	1.412	1.079	1.038	1.088	0.602	0.593	0.604
Q96ST2		Protein IWS1 homolog OS=Homo sapiens OX=9606 GN=IWS1	0.647	Down	0.031679	IWS1	91.954	9.9626	4.4	3	4	3	0.879	0.844	0.715	1.002	0.95	0.977	1.135	1.556	1.076
Q9UQE7		Structural maintenance of chromosomes protein 3 OS=Homo sapiens OX=9606 GN=SMC3	0.618	Down	1.71353e-05	SMC3	141.54	136.33	32.4	35	44	35	0.848	0.876	0.881	0.824	0.792	0.764	1.445	1.395	1.375
Q8IUC4		Rhophilin-2 OS=Homo sapiens OX=9606 GN=RHPN2	0.377	Down	1.7935e-05	RHPN2	76.992	2.4002	2.3	2	2	2	0.623	0.684	0.689	0.669	0.643	0.632	1.698	1.757	1.835
O00151		PDZ and LIM domain protein 1 OS=Homo sapiens OX=9606 GN=PDLIM1	0.26	Down	4.134e-05	PDLIM1	36.071	5.1679	7.6	2	2	2	0.547	0.451	0.555	0.639	0.604	0.514	2.013	2.042	1.908
Q8NBJ5		Procollagen galactosyltransferase 1 OS=Homo sapiens OX=9606 GN=COLGALT1	2.078	Up	2.6597e-07	COLGALT1	71.635	48.581	32.6	20	34	20	1.252	1.295	1.286	1.058	1.149	1.15	0.61	0.611	0.624
P14854		Cytochrome c oxidase subunit 6B1 OS=Homo sapiens OX=9606 GN=COX6B1	2.086	Up	0.00095671	COX6B1	10.192	21.166	66.3	6	13	6	1.315	1.249	1.154	1.177	1.201	1.141	0.553	0.542	0.687
P43235		Cathepsin K OS=Homo sapiens OX=9606 GN=CTSK	2.267	Up	0.00032248	CTSK	36.966	2.3304	8.8	3	3	2	1.514	1.601	1.494	0.765	0.847	0.835	0.593	0.748	0.692
P18615		Negative elongation factor E OS=Homo sapiens OX=9606 GN=NELFE	0.411	Down	1.0935e-06	NELFE	43.239	3.0359	2.9	1	1	1	0.642	0.654	0.657	0.87	0.815	0.805	1.563	1.647	1.538
Q15746		Myosin light chain kinase, smooth muscle OS=Homo sapiens OX=9606 GN=MYLK	0.552	Down	0.00019622	MYLK	210.71	1.4968	0.4	1	1	1	0.817	0.827	0.726	0.815	0.892	0.786	1.451	1.381	1.463
Q96I99		Succinate--CoA ligase [GDP-forming] subunit beta, mitochondrial OS=Homo sapiens OX=9606 GN=SUCLG2	1.637	Up	1.4397e-06	SUCLG2	46.51	221.29	41.4	16	25	16	1.161	1.197	1.208	1.08	1.091	1.075	0.719	0.728	0.731
Q96BM9		ADP-ribosylation factor-like protein 8A OS=Homo sapiens OX=9606 GN=ARL8A	1.751	Up	0.0036168	ARL8A	21.416	30.065	29.6	5	10	3	1.128	1.253	1.321	1.056	0.976	1.143	0.82	0.659	0.635
O00308		NEDD4-like E3 ubiquitin-protein ligase WWP2 OS=Homo sapiens OX=9606 GN=WWP2	0.479	Down	3.9706e-06	WWP2	98.911	2.619	3.1	3	3	1	0.711	0.748	0.735	0.839	0.857	0.72	1.524	1.579	1.473
Q5T200		Zinc finger CCCH domain-containing protein 13 OS=Homo sapiens OX=9606 GN=ZC3H13	0.652	Down	0.000176799	ZC3H13	196.63	8.3212	2.2	4	4	4	0.852	0.827	0.892	0.874	0.884	0.884	1.297	1.373	1.273
Q9BQE5		Apolipoprotein L2 OS=Homo sapiens OX=9606 GN=APOL2	1.747	Up	2.179e-05	APOL2	37.092	34.291	27.9	11	19	11	1.055	1.051	1.034	1.3	1.305	1.359	0.588	0.628	0.581
Q12800		Alpha-globin transcription factor CP2 OS=Homo sapiens OX=9606 GN=TFCP2	0.549	Down	9.5665e-05	TFCP2	57.255	23.371	11.2	4	6	3	0.815	0.774	0.721	0.862	0.892	0.801	1.428	1.412	1.368
Q92835		Phosphatidylinositol 3,4,5-trisphosphate 5-phosphatase 1 OS=Homo sapiens OX=9606 GN=INPP5D	0.633	Down	3.7812e-05	INPP5D	133.29	115.71	31.9	34	44	33	0.817	0.8	0.831	0.975	0.977	0.957	1.31	1.239	1.319
Q92918		Mitogen-activated protein kinase kinase kinase kinase 1 OS=Homo sapiens OX=9606 GN=MAP4K1	0.418	Down	0.00040143	MAP4K1	91.295	8.0878	4.9	4	5	4	0.594	0.768	0.725	0.773	0.669	0.699	1.671	1.722	1.602
Q92844		TRAF family member-associated NF-kappa-B activator OS=Homo sapiens OX=9606 GN=TANK	0.657	Down	0.00025695	TANK	47.815	55.242	19.8	8	9	8	0.843	0.758	0.813	0.979	1.04	0.963	1.19	1.246	1.236
Q13505		Metaxin-1 OS=Homo sapiens OX=9606 GN=MTX1	1.671	Up	0.00141517	MTX1	51.462	10.604	18	6	7	6	1.249	1.232	1.181	1.07	1.028	1.035	0.775	0.776	0.641
P50897		Palmitoyl-protein thioesterase 1 OS=Homo sapiens OX=9606 GN=PPT1	1.636	Up	0.000182368	PPT1	34.193	87.225	23.9	7	16	7	1.115	1.164	1.164	1.12	1.153	1.103	0.71	0.657	0.738
Q6UXH1		Cysteine-rich with EGF-like domain protein 2 OS=Homo sapiens OX=9606 GN=CRELD2	1.575	Up	0.0094447	CRELD2	38.191	20.52	11.9	4	4	4	1.057	1.165	1.263	1.172	1.124	1.251	0.669	0.865	0.678
Q15172		Serine/threonine-protein phosphatase 2A 56 kDa regulatory subunit alpha isoform OS=Homo sapiens OX=9606 GN=PPP2R5A	0.485	Down	1.829e-06	PPP2R5A	56.193	27.986	12.3	5	7	5	0.716	0.721	0.743	0.824	0.86	0.793	1.542	1.5	1.455
Q9Y262		Eukaryotic translation initiation factor 3 subunit L OS=Homo sapiens OX=9606 GN=EIF3L	0.641	Down	5.7532e-05	EIF3L	66.726	64.43	32.1	16	27	16	0.848	0.808	0.878	0.874	0.888	0.875	1.304	1.325	1.322
P09769		Tyrosine-protein kinase Fgr OS=Homo sapiens OX=9606 GN=FGR	0.636	Down	0.00072214	FGR	59.478	42.621	25.3	13	20	12	0.828	0.892	0.956	0.747	0.775	0.691	1.381	1.356	1.473
Q99598		Translin-associated protein X OS=Homo sapiens OX=9606 GN=TSNAX	0.628	Down	6.1092e-05	TSNAX	33.112	27.99	33.4	9	12	9	0.835	0.814	0.778	0.931	0.95	0.913	1.294	1.248	1.321
Q9NZC3		Glycerophosphodiester phosphodiesterase 1 OS=Homo sapiens OX=9606 GN=GDE1	1.828	Up	0.0025768	GDE1	37.718	12.316	11.8	4	5	4	1.149	1.238	1.405	0.867	1.151	1.013	0.608	0.77	0.696
Q15181		Inorganic pyrophosphatase OS=Homo sapiens OX=9606 GN=PPA1	0.392	Down	2.4161e-05	PPA1	32.66	127.15	57.4	14	20	14	0.573	0.655	0.627	0.83	0.892	0.885	1.628	1.523	1.578
A6NHR9		Structural maintenance of chromosomes flexible hinge domain-containing protein 1 OS=Homo sapiens OX=9606 GN=SMCHD1	0.496	Down	3.5591e-07	SMCHD1	226.37	68.976	15.3	29	34	29	0.77	0.754	0.743	0.785	0.776	0.703	1.531	1.501	1.541
P31943		Heterogeneous nuclear ribonucleoprotein H OS=Homo sapiens OX=9606 GN=HNRNPH1	0.497	Down	0.00033565	HNRNPH1	49.229	104.07	33.6	13	44	4	0.735	0.797	0.706	0.809	0.853	0.71	1.582	1.357	1.565
Q8TD19		Serine/threonine-protein kinase Nek9 OS=Homo sapiens OX=9606 GN=NEK9	0.622	Down	3.8827e-05	NEK9	107.17	43.298	16.6	15	19	15	0.788	0.78	0.804	0.938	0.943	0.905	1.23	1.326	1.26
Q7Z5L9		Interferon regulatory factor 2-binding protein 2 OS=Homo sapiens OX=9606 GN=IRF2BP2	0.465	Down	0.000138855	IRF2BP2	61.024	72.875	21.8	11	11	9	0.686	0.655	0.725	0.87	0.863	0.843	1.39	1.613	1.444
Q8N108		Mesoderm induction early response protein 1 OS=Homo sapiens OX=9606 GN=MIER1	0.57	Down	5.8522e-05	MIER1	57.983	23.541	8.6	4	4	4	0.755	0.801	0.838	0.89	0.894	0.825	1.377	1.418	1.407
P13667		Protein disulfide-isomerase A4 OS=Homo sapiens OX=9606 GN=PDIA4	1.694	Up	1.3581e-06	PDIA4	72.932	282.13	51.3	36	89	36	1.193	1.219	1.243	1.052	1.092	1.09	0.719	0.711	0.728
Q15121		Astrocytic phosphoprotein PEA-15 OS=Homo sapiens OX=9606 GN=PEA15	1.957	Up	0.00084301	PEA15	15.04	17.972	30.8	3	7	3	1.111	1.011	1.139	1.413	1.243	1.205	0.485	0.589	0.592
Q9H307		Pinin OS=Homo sapiens OX=9606 GN=PNN	0.562	Down	5.3964e-07	PNN	81.627	81.521	26.2	18	22	18	0.789	0.772	0.797	0.871	0.856	0.856	1.398	1.415	1.38
Q96P47		Arf-GAP with GTPase, ANK repeat and PH domain-containing protein 3 OS=Homo sapiens OX=9606 GN=AGAP3	1.656	Up	0.0048231	AGAP3	95.043	4.2822	2.3	2	3	2	1.116	1.096	1.352	1.113	1.049	1.198	0.705	0.796	0.651
Q9UPN6		Protein SCAF8 OS=Homo sapiens OX=9606 GN=SCAF8	0.525	Down	0.00110217	SCAF8	140.52	3.7489	1.5	2	2	2	0.799	0.704	0.897	0.73	0.744	0.761	1.62	1.451	1.499
Q93070		Ecto-ADP-ribosyltransferase 4 OS=Homo sapiens OX=9606 GN=ART4	0.291	Down	4.8918e-06	ART4	35.877	2.0138	5.1	2	3	2	0.525	0.605	0.567	0.651	0.563	0.517	1.935	2.008	1.896
Q6PIU2		Neutral cholesterol ester hydrolase 1 OS=Homo sapiens OX=9606 GN=NCEH1	4.113	Up	1.57561e-05	NCEH1	45.807	39.274	20.8	9	15	9	1.496	1.57	1.545	1.054	1.101	1.117	0.337	0.387	0.397
O00154		Cytosolic acyl coenzyme A thioester hydrolase OS=Homo sapiens OX=9606 GN=ACOT7	0.644	Down	1.6714e-06	ACOT7	41.796	23.774	16.6	5	7	5	0.796	0.779	0.806	1.031	0.99	0.987	1.219	1.232	1.248
Q496F6		CMRF35-like molecule 2 OS=Homo sapiens OX=9606 GN=CD300E	0.386	Down	5.677e-05	CD300E	22.918	3.1525	6.8	1	2	1	0.609	0.594	0.675	0.921	0.795	0.736	1.732	1.542	1.591
Q16621		Transcription factor NF-E2 45 kDa subunit OS=Homo sapiens OX=9606 GN=NFE2	0.187	Down	0.000142056	NFE2	41.472	1.6612	1.9	1	1	1	0.522	0.348	0.419	0.407	0.429	0.31	2.368	2.2	2.317
P02746		Complement C1q subcomponent subunit B OS=Homo sapiens OX=9606 GN=C1QB	2.718	Up	0.000155428	C1QB	26.721	5.6621	17	4	4	4	1.229	1.136	1.334	1.333	1.239	1.365	0.441	0.418	0.502
Q9BQ52		Zinc phosphodiesterase ELAC protein 2 OS=Homo sapiens OX=9606 GN=ELAC2	0.661	Down	0.000120997	ELAC2	92.218	9.5974	6.7	4	4	4	0.858	0.817	0.78	0.982	1.015	0.956	1.251	1.228	1.235
Q16630		Cleavage and polyadenylation specificity factor subunit 6 OS=Homo sapiens OX=9606 GN=CPSF6	0.634	Down	1.94524e-05	CPSF6	59.209	60.129	17.4	9	13	9	0.823	0.867	0.847	0.825	0.852	0.892	1.343	1.303	1.356
P25090		N-formyl peptide receptor 2 OS=Homo sapiens OX=9606 GN=FPR2	0.223	Down	0.0033404	FPR2	38.964	2.1133	3.1	1	1	1	0.597	0.271	0.483	0.706	0.586	0.586	2.314	1.916	1.816
P42330		Aldo-keto reductase family 1 member C3 OS=Homo sapiens OX=9606 GN=AKR1C3	2.56	Up	0.00034395	AKR1C3	36.853	21.342	25.1	6	7	6	1.351	1.34	1.285	1.163	1.143	1.249	0.437	0.569	0.547
P09132		Signal recognition particle 19 kDa protein OS=Homo sapiens OX=9606 GN=SRP19	2.368	Up	0.00049687	SRP19	16.156	3.9909	18.8	2	2	2	1.436	1.321	1.332	1.1	1.059	1.057	0.633	0.489	0.605
P23193		Transcription elongation factor A protein 1 OS=Homo sapiens OX=9606 GN=TCEA1	0.56	Down	0.000119577	TCEA1	33.969	49.25	38.2	11	19	11	0.857	0.786	0.754	0.855	0.84	0.795	1.451	1.426	1.401
P62942		Peptidyl-prolyl cis-trans isomerase FKBP1A OS=Homo sapiens OX=9606 GN=FKBP1A	0.622	Down	0.0159443	FKBP1A	11.951	48.844	25	2	10	2	0.747	0.753	0.756	1.081	0.98	0.999	1.31	1.072	1.244
P15927		Replication protein A 32 kDa subunit OS=Homo sapiens OX=9606 GN=RPA2	0.466	Down	1.3545e-06	RPA2	29.247	30.755	24.4	4	5	4	0.709	0.698	0.716	0.832	0.842	0.822	1.547	1.464	1.547
P29350		Tyrosine-protein phosphatase non-receptor type 6 OS=Homo sapiens OX=9606 GN=PTPN6	0.538	Down	2.0055e-07	PTPN6	67.56	144.24	50.8	28	54	28	0.766	0.763	0.785	0.877	0.888	0.803	1.441	1.422	1.442
Q9BVV7		Mitochondrial import inner membrane translocase subunit Tim21 OS=Homo sapiens OX=9606 GN=TIMM21	2.007	Up	1.66691e-05	TIMM21	28.202	7.4589	8.5	2	2	2	1.3	1.393	1.391	0.948	1.05	0.953	0.659	0.687	0.689
Q92520		Protein FAM3C OS=Homo sapiens OX=9606 GN=FAM3C	1.949	Up	3.8903e-05	FAM3C	24.68	14.894	21.6	4	5	4	1.268	1.332	1.267	1.05	1.036	1.027	0.696	0.629	0.659
Q8WXX5		DnaJ homolog subfamily C member 9 OS=Homo sapiens OX=9606 GN=DNAJC9	0.436	Down	0.000180817	DNAJC9	29.909	30.155	28.8	7	12	7	0.735	0.696	0.652	0.928	0.784	0.716	1.444	1.723	1.611
P42785		Lysosomal Pro-X carboxypeptidase OS=Homo sapiens OX=9606 GN=PRCP	1.829	Up	2.1209e-06	PRCP	55.799	51.557	13.5	7	19	7	1.298	1.318	1.309	0.95	0.998	0.952	0.694	0.716	0.736
Q8WXA3		RUN and FYVE domain-containing protein 2 OS=Homo sapiens OX=9606 GN=RUFY2	1.979	Up	0.0024179	RUFY2	70.009	7.2068	9.2	6	7	4	1.176	1.298	1.316	1.099	1.05	1.258	0.584	0.764	0.567
Q9UBB4		Ataxin-10 OS=Homo sapiens OX=9606 GN=ATXN10	0.339	Down	4.092e-05	ATXN10	53.488	41.132	20.2	8	10	8	0.66	0.565	0.557	0.757	0.791	0.715	1.788	1.767	1.708
Q86W50		U6 small nuclear RNA (adenine-(43)-N(6))-methyltransferase OS=Homo sapiens OX=9606 GN=METTL16	0.565	Down	0.0047623	METTL16	63.62	2.683	2.1	1	1	1	0.855	0.868	0.642	0.938	0.926	0.718	1.436	1.317	1.435
P53007		Tricarboxylate transport protein, mitochondrial OS=Homo sapiens OX=9606 GN=SLC25A1	2.047	Up	0.000104943	SLC25A1	34.012	25.739	21.2	7	12	7	1.273	1.338	1.276	1.008	1.106	1.063	0.639	0.582	0.678
Q99683		Mitogen-activated protein kinase kinase kinase 5 OS=Homo sapiens OX=9606 GN=MAP3K5	0.47	Down	7.8127e-05	MAP3K5	154.54	2.9096	1.7	2	2	2	0.743	0.663	0.682	0.819	0.939	0.88	1.393	1.519	1.526
Q7Z5K2		Wings apart-like protein homolog OS=Homo sapiens OX=9606 GN=WAPL	0.641	Down	0.00104319	WAPL	132.94	15.156	7.5	7	7	7	0.805	0.854	0.88	0.892	0.88	0.82	1.243	1.439	1.277
Q9Y4K1		Beta/gamma crystallin domain-containing protein 1 OS=Homo sapiens OX=9606 GN=CRYBG1	0.498	Down	4.8038e-07	CRYBG1	188.67	108.23	13.8	19	22	19	0.708	0.683	0.703	0.939	0.949	0.964	1.378	1.415	1.413
Q5VW38		Protein GPR107 OS=Homo sapiens OX=9606 GN=GPR107	1.563	Up	0.00187765	GPR107	66.99	4.3981	7.3	4	4	4	1.158	1.41	1.229	0.883	1.04	0.937	0.802	0.837	0.791
P78536		Disintegrin and metalloproteinase domain-containing protein 17 OS=Homo sapiens OX=9606 GN=ADAM17	1.518	Up	0.00036431	ADAM17	93.02	42.996	14.8	9	11	9	1.178	1.228	1.134	1.031	1.042	1.072	0.824	0.754	0.754
P30154		Serine/threonine-protein phosphatase 2A 65 kDa regulatory subunit A beta isoform OS=Homo sapiens OX=9606 GN=PPP2R1B	0.639	Down	0.00059941	PPP2R1B	66.213	4.6697	10.1	5	7	2	0.856	0.762	0.877	0.93	0.905	0.914	1.336	1.296	1.272
Q14671		Pumilio homolog 1 OS=Homo sapiens OX=9606 GN=PUM1	0.469	Down	0.00027611	PUM1	126.47	31.1	3.5	3	5	2	0.616	0.761	0.675	0.856	1.041	0.837	1.436	1.505	1.436
Q92619		Rho GTPase-activating protein 45 OS=Homo sapiens OX=9606 GN=ARHGAP45	0.507	Down	4.0158e-06	ARHGAP45	124.61	103.26	24.8	26	43	26	0.77	0.719	0.746	0.878	0.874	0.833	1.486	1.487	1.434
Q96EQ0		Small glutamine-rich tetratricopeptide repeat-containing protein beta OS=Homo sapiens OX=9606 GN=SGTB	1.656	Up	2.066e-05	SGTB	33.429	25.712	12.5	3	6	3	1.169	1.183	1.216	1.063	1.13	1.169	0.705	0.704	0.745
Q07817		Bcl-2-like protein 1 OS=Homo sapiens OX=9606 GN=BCL2L1	1.506	Up	0.0092597	BCL2L1	26.049	1.9756	4.3	1	2	1	0.891	1.173	0.955	1.239	1.419	1.335	0.699	0.653	0.652
Q9P258		Protein RCC2 OS=Homo sapiens OX=9606 GN=RCC2	0.382	Down	2.7707e-08	RCC2	56.084	83.506	33.3	14	17	14	0.637	0.651	0.646	0.743	0.707	0.658	1.683	1.67	1.71
Q96KP4		Cytosolic non-specific dipeptidase OS=Homo sapiens OX=9606 GN=CNDP2	1.827	Up	1.2378e-06	CNDP2	52.878	167.28	52.2	18	46	18	1.113	1.153	1.138	1.214	1.178	1.261	0.608	0.623	0.632
O14867		Transcription regulator protein BACH1 OS=Homo sapiens OX=9606 GN=BACH1	0.396	Down	1.8931e-05	BACH1	81.957	38.437	12	7	9	7	0.626	0.699	0.681	0.784	0.674	0.696	1.702	1.734	1.624
Q9NRX5		Serine incorporator 1 OS=Homo sapiens OX=9606 GN=SERINC1	1.543	Up	7.7565e-05	SERINC1	50.494	4.5843	5.3	2	2	2	1.209	1.276	1.312	1.028	0.848	0.959	0.824	0.832	0.805
Q8TEX9		Importin-4 OS=Homo sapiens OX=9606 GN=IPO4	0.65	Down	0.0136639	IPO4	118.71	13.353	6.8	5	5	5	0.661	0.882	0.761	1.063	1.066	1.175	1.124	1.092	1.328
Q8NEU8		DCC-interacting protein 13-beta OS=Homo sapiens OX=9606 GN=APPL2	2.506	Up	1.3427e-07	APPL2	74.493	64.186	30.4	15	21	14	1.23	1.243	1.278	1.168	1.194	1.301	0.493	0.499	0.505
Q96TC7		Regulator of microtubule dynamics protein 3 OS=Homo sapiens OX=9606 GN=RMDN3	2.315	Up	2.3219e-05	RMDN3	52.118	41.577	21.1	8	10	8	1.391	1.306	1.281	1.177	1.061	1.05	0.542	0.576	0.6
Q9Y3E7		Charged multivesicular body protein 3 OS=Homo sapiens OX=9606 GN=CHMP3	1.505	Up	0.0190433	CHMP3	25.073	2.9244	10.8	3	4	3	1.034	1.033	1.228	1.118	1.134	1.333	0.675	0.869	0.646
Q08722		Leukocyte surface antigen CD47 OS=Homo sapiens OX=9606 GN=CD47	1.833	Up	0.00031621	CD47	35.213	6.7368	8.7	3	6	3	1.292	1.267	1.245	1.042	1.106	1.038	0.692	0.691	0.692
P42694		Probable helicase with zinc finger domain OS=Homo sapiens OX=9606 GN=HELZ	0.569	Down	0.00036199	HELZ	218.97	11.102	1.8	3	4	3	0.774	0.753	0.765	1.052	0.814	0.943	1.242	1.317	1.471
A6NJG2		Ankyrin repeat domain-containing protein SOWAHD OS=Homo sapiens OX=9606 GN=SOWAHD	0.61	Down	0.020276	SOWAHD	33.803	17.12	20	5	6	5	1.027	0.684	0.752	0.985	0.801	0.804	1.502	1.284	1.249
Q9NTZ6		RNA-binding protein 12 OS=Homo sapiens OX=9606 GN=RBM12	0.595	Down	3.8277e-06	RBM12	97.394	30.779	13.8	11	19	11	0.842	0.815	0.836	0.885	0.829	0.765	1.408	1.357	1.423
P04040		Catalase OS=Homo sapiens OX=9606 GN=CAT	0.485	Down	1.6637e-06	CAT	59.755	253.15	43.1	23	71	23	0.746	0.734	0.783	0.774	0.778	0.743	1.568	1.551	1.549
P35249		Replication factor C subunit 4 OS=Homo sapiens OX=9606 GN=RFC4	0.521	Down	3.8875e-06	RFC4	39.681	16.377	22	7	10	7	0.725	0.772	0.773	0.852	0.859	0.855	1.458	1.465	1.435
Q32P51		Heterogeneous nuclear ribonucleoprotein A1-like 2 OS=Homo sapiens OX=9606 GN=HNRNPA1L2	0.499	Down	0.0170405	HNRNPA1L2	34.225	1.6862	35.9	11	29	1	0.936	0.813	0.526	0.812	0.792	0.719	1.375	1.684	1.501
Q9Y394		Dehydrogenase/reductase SDR family member 7 OS=Homo sapiens OX=9606 GN=DHRS7	1.767	Up	4.0714e-06	DHRS7	38.298	20.024	20.4	6	15	6	1.267	1.323	1.291	0.987	0.972	0.984	0.753	0.727	0.716
Q7L2H7		Eukaryotic translation initiation factor 3 subunit M OS=Homo sapiens OX=9606 GN=EIF3M	0.542	Down	1.1374e-06	EIF3M	42.502	47.906	23	6	9	6	0.749	0.774	0.78	0.808	0.905	0.794	1.427	1.392	1.431
Q99613		Eukaryotic translation initiation factor 3 subunit C OS=Homo sapiens OX=9606 GN=EIF3C	0.647	Down	2.0694e-05	EIF3C	105.34	97.582	19.9	19	28	19	0.858	0.829	0.864	0.894	0.869	0.888	1.293	1.352	1.3
O00139		Kinesin-like protein KIF2A OS=Homo sapiens OX=9606 GN=KIF2A	0.647	Down	5.526e-05	KIF2A	79.954	24.932	11.6	9	9	9	0.812	0.848	0.846	0.92	0.934	0.926	1.276	1.258	1.339
O00534		von Willebrand factor A domain-containing protein 5A OS=Homo sapiens OX=9606 GN=VWA5A	1.864	Up	0.000140316	VWA5A	86.488	17.417	10.8	7	7	7	1.225	1.178	1.206	1.159	1.143	1.183	0.603	0.636	0.697
Q5BKZ1		DBIRD complex subunit ZNF326 OS=Homo sapiens OX=9606 GN=ZNF326	0.514	Down	0.000115361	ZNF326	65.653	2.7719	4.3	2	2	2	0.753	0.767	0.708	0.737	0.94	0.931	1.355	1.538	1.44
P23219		Prostaglandin G/H synthase 1 OS=Homo sapiens OX=9606 GN=PTGS1	2.039	Up	0.00037884	PTGS1	68.686	18.92	17.9	8	9	8	1.328	1.153	1.344	1.147	1.024	1.064	0.617	0.585	0.674
P25208		Nuclear transcription factor Y subunit beta OS=Homo sapiens OX=9606 GN=NFYB	0.552	Down	0.0039798	NFYB	22.831	3.4612	6.3	1	2	1	0.871	0.67	0.828	0.922	0.809	0.766	1.275	1.45	1.564
Q30201		Hereditary hemochromatosis protein OS=Homo sapiens OX=9606 GN=HFE	3.257	Up	5.5247e-05	HFE	40.108	6.8437	4	1	1	1	1.375	1.254	1.442	1.219	1.259	1.211	0.423	0.448	0.379
P36776		Lon protease homolog, mitochondrial OS=Homo sapiens OX=9606 GN=LONP1	1.872	Up	1.7558e-06	LONP1	106.49	107.63	25.7	22	41	22	1.215	1.258	1.228	1.104	1.113	1.115	0.641	0.665	0.671
Q9H2J4		Phosducin-like protein 3 OS=Homo sapiens OX=9606 GN=PDCL3	0.607	Down	7.9883e-05	PDCL3	27.614	18.145	8.8	2	2	2	0.773	0.762	0.822	0.929	0.997	0.977	1.338	1.251	1.291
O60502		Protein O-GlcNAcase OS=Homo sapiens OX=9606 GN=MGEA5	0.586	Down	0.00168191	MGEA5	102.91	20.584	5.9	5	6	5	0.885	0.769	0.75	0.899	0.883	0.821	1.479	1.248	1.376
Q9UBM7		7-dehydrocholesterol reductase OS=Homo sapiens OX=9606 GN=DHCR7	4.015	Up	7.1194e-07	DHCR7	54.489	3.4035	4.2	2	2	2	1.23	1.333	1.332	1.361	1.335	1.414	0.332	0.315	0.323
O95881		Thioredoxin domain-containing protein 12 OS=Homo sapiens OX=9606 GN=TXNDC12	1.546	Up	5.5259e-05	TXNDC12	19.206	9.983	26.7	4	11	4	1.189	1.122	1.181	1.141	1.085	1.057	0.746	0.775	0.738
O95104		Splicing factor, arginine/serine-rich 15 OS=Homo sapiens OX=9606 GN=SCAF4	0.349	Down	1.71624e-05	SCAF4	125.87	54.722	4.5	2	3	2	0.58	0.574	0.65	0.837	0.773	0.635	1.726	1.756	1.686
Q86UB9		Transmembrane protein 135 OS=Homo sapiens OX=9606 GN=TMEM135	1.923	Up	0.0060766	TMEM135	52.29	2.2302	1.7	1	1	1	1.087	1.39	1.304	1.193	1.011	1.104	0.546	0.772	0.648
O14495		Phospholipid phosphatase 3 OS=Homo sapiens OX=9606 GN=PLPP3	4.704	Up	2.313e-05	PLPP3	35.116	5.8957	11.3	3	4	3	1.927	1.616	1.904	0.839	0.78	0.839	0.359	0.416	0.383
P31483		Nucleolysin TIA-1 isoform p40 OS=Homo sapiens OX=9606 GN=TIA1	0.663	Down	0.00047857	TIA1	42.963	26.481	11.4	4	6	2	0.881	0.929	0.833	0.865	0.826	0.834	1.275	1.384	1.326
P01834		Immunoglobulin kappa constant OS=Homo sapiens OX=9606 GN=IGKC	0.339	Down	2.3887e-05	IGKC	11.765	12.542	32.7	2	3	2	0.633	0.609	0.616	0.684	0.528	0.414	1.69	1.996	1.788
Q8NB49		Phospholipid-transporting ATPase IG OS=Homo sapiens OX=9606 GN=ATP11C	1.553	Up	0.037744	ATP11C	129.48	13.311	5.2	5	5	4	1.071	1.052	1.325	1.064	1.112	1.244	0.869	0.782	0.569
Q9UEY8		Gamma-adducin OS=Homo sapiens OX=9606 GN=ADD3	0.352	Down	3.2283e-06	ADD3	79.154	65.985	14.9	9	12	9	0.626	0.587	0.64	0.701	0.702	0.655	1.825	1.695	1.744
Q99698		Lysosomal-trafficking regulator OS=Homo sapiens OX=9606 GN=LYST	0.394	Down	4.7035e-07	LYST	429.13	21.043	3.3	11	11	11	0.675	0.67	0.666	0.713	0.729	0.645	1.656	1.685	1.76
Q9BPV8		P2Y purinoceptor 13 OS=Homo sapiens OX=9606 GN=P2RY13	0.45	Down	5.7377e-05	P2RY13	40.788	7.3576	3.1	1	1	1	0.733	0.734	0.799	0.622	0.682	0.639	1.724	1.741	1.567
Q9UH65		Switch-associated protein 70 OS=Homo sapiens OX=9606 GN=SWAP70	1.837	Up	2.2435e-06	SWAP70	68.997	115.77	33.8	19	29	19	1.171	1.237	1.205	1.161	1.145	1.163	0.659	0.645	0.663
Q8NBJ9		SID1 transmembrane family member 2 OS=Homo sapiens OX=9606 GN=SIDT2	1.583	Up	0.00026255	SIDT2	94.453	7.4238	7.5	7	8	7	1.296	1.303	1.258	0.925	1.032	0.882	0.87	0.77	0.797
P20839		Inosine-5'-monophosphate dehydrogenase 1 OS=Homo sapiens OX=9606 GN=IMPDH1	0.478	Down	3.6172e-05	IMPDH1	55.405	26.367	16.1	9	12	9	0.699	0.737	0.729	0.788	0.876	0.742	1.588	1.423	1.514
Q92673		Sortilin-related receptor OS=Homo sapiens OX=9606 GN=SORL1	0.275	Down	1.1683e-06	SORL1	248.42	30	7.1	13	14	13	0.54	0.49	0.528	0.677	0.687	0.586	1.88	1.937	1.85
Q9Y6E2		Basic leucine zipper and W2 domain-containing protein 2 OS=Homo sapiens OX=9606 GN=BZW2	0.578	Down	2.2782e-05	BZW2	48.162	27.911	20.5	8	11	8	0.783	0.798	0.802	0.93	0.928	0.82	1.438	1.361	1.326
O95155		Ubiquitin conjugation factor E4 B OS=Homo sapiens OX=9606 GN=UBE4B	0.664	Down	0.00023981	UBE4B	146.18	10.085	3.3	4	4	4	0.887	0.869	0.897	0.858	0.824	0.867	1.285	1.417	1.294
Q99467		CD180 antigen OS=Homo sapiens OX=9606 GN=CD180	1.628	Up	4.2834e-05	CD180	74.178	18.129	10.1	5	8	5	1.316	1.379	1.414	0.859	0.852	0.771	0.841	0.863	0.82
Q9NZM1		Myoferlin OS=Homo sapiens OX=9606 GN=MYOF	1.582	Up	3.7053e-05	MYOF	234.71	323.31	41.6	76	119	75	1.11	1.086	1.089	1.219	1.222	1.228	0.707	0.663	0.707
P07919		Cytochrome b-c1 complex subunit 6, mitochondrial OS=Homo sapiens OX=9606 GN=UQCRH	1.957	Up	0.00099822	UQCRH	10.739	10.578	36.3	3	6	3	1.303	1.271	1.153	1.123	1.107	1.103	0.551	0.667	0.686
Q9H7F0		Probable cation-transporting ATPase 13A3 OS=Homo sapiens OX=9606 GN=ATP13A3	2.121	Up	2.2631e-05	ATP13A3	138.04	28.313	3.8	4	5	4	1.507	1.416	1.372	0.91	0.952	0.862	0.672	0.653	0.7
P61964		WD repeat-containing protein 5 OS=Homo sapiens OX=9606 GN=WDR5	0.564	Down	6.1775e-05	WDR5	36.588	15.086	12.3	4	5	4	0.804	0.839	0.856	0.75	0.817	0.702	1.466	1.412	1.55
Q9BVM4		Gamma-glutamylaminecyclotransferase OS=Homo sapiens OX=9606 GN=GGACT	1.505	Up	0.0070174	GGACT	17.328	2.6688	11.1	2	2	2	1.026	1.159	0.949	1.32	1.243	1.227	0.668	0.643	0.771
Q7Z3Q1		Solute carrier family 46 member 3 OS=Homo sapiens OX=9606 GN=SLC46A3	3.99	Up	0.00155609	SLC46A3	51.519	1.3845	2.8	1	1	1	1.488	1.725	1.807	0.778	0.894	1.136	0.542	0.419	0.297
Q8N6T3		ADP-ribosylation factor GTPase-activating protein 1 OS=Homo sapiens OX=9606 GN=ARFGAP1	0.628	Down	2.4839e-05	ARFGAP1	44.667	37.074	10.1	3	3	3	0.791	0.815	0.757	0.981	0.962	1.054	1.242	1.26	1.263
P98082		Disabled homolog 2 OS=Homo sapiens OX=9606 GN=DAB2	3.814	Up	1.5144e-06	DAB2	82.447	148.6	30.6	18	30	18	1.14	1.103	1.163	1.462	1.528	1.603	0.29	0.317	0.286
Q96CM8		Acyl-CoA synthetase family member 2, mitochondrial OS=Homo sapiens OX=9606 GN=ACSF2	2.395	Up	1.9371e-07	ACSF2	68.124	43.498	15	7	14	7	1.293	1.279	1.269	1.174	1.174	1.103	0.525	0.531	0.548
O14745		Na(+)/H(+) exchange regulatory cofactor NHE-RF1 OS=Homo sapiens OX=9606 GN=SLC9A3R1	0.334	Down	3.4229e-07	SLC9A3R1	38.868	32.281	35.8	12	23	12	0.592	0.582	0.598	0.757	0.745	0.648	1.795	1.703	1.805
P46060		Ran GTPase-activating protein 1 OS=Homo sapiens OX=9606 GN=RANGAP1	0.648	Down	0.000178523	RANGAP1	63.541	82.713	26.7	14	23	14	0.833	0.817	0.794	1.005	0.926	0.946	1.323	1.197	1.249
P27918		Properdin OS=Homo sapiens OX=9606 GN=CFP	0.113	Down	0.0039567	CFP	51.276	8.4393	10.7	3	3	3	0.217	0.324	0.331	0.244	0.271	0.266	2.673	2.579	2.491
Q9NPP4		NLR family CARD domain-containing protein 4 OS=Homo sapiens OX=9606 GN=NLRC4	0.654	Down	4.0313e-06	NLRC4	116.16	29.723	12.8	10	10	10	0.849	0.817	0.827	0.921	0.852	0.938	1.249	1.287	1.278
Q5VZ89		DENN domain-containing protein 4C OS=Homo sapiens OX=9606 GN=DENND4C	2.292	Up	2.5012e-06	DENND4C	212.71	63.334	10.1	14	17	14	1.337	1.331	1.288	1.016	1.098	1.123	0.599	0.555	0.572
Q6NXE6		Armadillo repeat-containing protein 6 OS=Homo sapiens OX=9606 GN=ARMC6	0.439	Down	0.0045841	ARMC6	54.141	3.115	4	2	2	2	0.557	0.899	0.67	0.719	0.762	0.748	1.613	1.487	1.741
O95139		NADH dehydrogenase [ubiquinone] 1 beta subcomplex subunit 6 OS=Homo sapiens OX=9606 GN=NDUFB6	1.658	Up	0.00023817	NDUFB6	15.489	20.052	53.1	8	16	8	1.191	1.175	1.284	1.042	1.008	0.991	0.77	0.736	0.695
P26374		Rab proteins geranylgeranyltransferase component A 2 OS=Homo sapiens OX=9606 GN=CHML	0.653	Down	0.0014005	CHML	74.071	2.4207	2.6	2	2	1	0.847	0.838	0.946	0.836	0.738	0.943	1.287	1.446	1.296
P20039		HLA class II histocompatibility antigen, DRB1-11 beta chain OS=Homo sapiens OX=9606 GN=HLA-DRB1	11.272	Up	8.9823e-07	HLA-DRB1	30.16	8.0426	47.7	11	23	1	1.837	1.952	1.971	0.863	0.923	0.948	0.153	0.179	0.179
P17050		Alpha-N-acetylgalactosaminidase OS=Homo sapiens OX=9606 GN=NAGA	2.242	Up	2.8373e-06	NAGA	46.564	58.048	14.1	5	24	5	1.407	1.36	1.295	1.082	1.049	1.103	0.599	0.613	0.6
Q96DZ1		Endoplasmic reticulum lectin 1 OS=Homo sapiens OX=9606 GN=ERLEC1	1.546	Up	0.00048017	ERLEC1	54.858	24.336	20.3	9	9	9	1.179	1.197	1.211	1.034	1.027	1.078	0.756	0.728	0.836
Q9Y666		Solute carrier family 12 member 7 OS=Homo sapiens OX=9606 GN=SLC12A7	1.558	Up	0.00048392	SLC12A7	119.1	12.634	6.2	7	9	6	1.155	1.069	1.111	1.144	1.163	1.187	0.715	0.668	0.758
P06702		Protein S100-A9 OS=Homo sapiens OX=9606 GN=S100A9	0.23	Down	7.191e-09	S100A9	13.242	146.75	70.2	9	102	9	0.463	0.473	0.478	0.6	0.597	0.503	2.06	2.055	2.032
Q9H773		dCTP pyrophosphatase 1 OS=Homo sapiens OX=9606 GN=DCTPP1	0.515	Down	9.8274e-05	DCTPP1	18.681	10.546	31.8	5	7	5	0.767	0.664	0.715	0.941	0.818	0.933	1.409	1.383	1.372
P07332		Tyrosine-protein kinase Fes/Fps OS=Homo sapiens OX=9606 GN=FES	0.647	Down	5.6964e-05	FES	93.495	92.425	29.8	18	20	17	0.814	0.794	0.847	0.921	0.898	0.862	1.299	1.234	1.262
Q96EY8		Cob(I)yrinic acid a,c-diamide adenosyltransferase, mitochondrial OS=Homo sapiens OX=9606 GN=MMAB	2.688	Up	9.3603e-07	MMAB	27.388	22.179	22.4	4	6	4	1.296	1.342	1.361	1.203	1.154	1.314	0.505	0.505	0.478
Q15722		Leukotriene B4 receptor 1 OS=Homo sapiens OX=9606 GN=LTB4R	0.474	Down	5.6786e-05	LTB4R	37.557	72.094	13.6	3	4	3	0.753	0.728	0.682	0.894	0.775	0.688	1.474	1.609	1.477
P42167		Lamina-associated polypeptide 2, isoforms beta/gamma OS=Homo sapiens OX=9606 GN=TMPO	0.44	Down	3.97e-05	TMPO	50.67	89.591	44.3	15	28	8	0.757	0.684	0.729	0.723	0.722	0.646	1.738	1.574	1.62
Q3KQZ1		Solute carrier family 25 member 35 OS=Homo sapiens OX=9606 GN=SLC25A35	1.549	Up	0.0081013	SLC25A35	32.437	2.9389	6.3	2	2	2	1.146	1.148	1.34	1.049	1.086	0.974	0.807	0.864	0.675
Q86WQ0		Nuclear receptor 2C2-associated protein OS=Homo sapiens OX=9606 GN=NR2C2AP	0.269	Down	0.0027006	NR2C2AP	15.876	6.1971	17.3	1	1	1	0.453		0.338	1.022	0.952	0.947	1.271	1.531	1.608
Q96HP4		Oxidoreductase NAD-binding domain-containing protein 1 OS=Homo sapiens OX=9606 GN=OXNAD1	1.599	Up	0.0027989	OXNAD1	34.854	5.236	10.9	4	4	4	1.04	1.192	1.11	1.122	1.135	1.102	0.668	0.641	0.781
Q13595		Transformer-2 protein homolog alpha OS=Homo sapiens OX=9606 GN=TRA2A	0.661	Down	0.0085381	TRA2A	32.688	28.676	25.5	6	7	5	0.972	0.872	0.97	0.766	0.975	0.739	1.366	1.258	1.633
P33991		DNA replication licensing factor MCM4 OS=Homo sapiens OX=9606 GN=MCM4	0.32	Down	6.8701e-07	MCM4	96.557	34.96	13.6	9	11	9	0.575	0.569	0.541	0.783	0.785	0.708	1.79	1.698	1.775
P01920		HLA class II histocompatibility antigen, DQ beta 1 chain OS=Homo sapiens OX=9606 GN=HLA-DQB1	3.348	Up	3.9846e-05	HLA-DQB1	29.991	21.53	25.3	8	9	8	1.359	1.51	1.591	1.017	1.06	1.166	0.472	0.411	0.449
Q8IWE2		Protein NOXP20 OS=Homo sapiens OX=9606 GN=FAM114A1	1.784	Up	0.00028333	FAM114A1	60.741	5.1751	4.6	2	2	2	1.137	1.133	1.043	1.323	1.301	1.213	0.612	0.665	0.58
O95810		Caveolae-associated protein 2 OS=Homo sapiens OX=9606 GN=CAVIN2	0.091	Down	0.002415	CAVIN2	47.173	28.301	5.9	2	2	2	0.274	0.238	0.183	0.446	0.311	0.264	2.56	2.506	2.568
Q9NQC3		Reticulon-4 OS=Homo sapiens OX=9606 GN=RTN4	2.056	Up	0.000118395	RTN4	129.93	14.804	7.1	6	15	6	1.303	1.24	1.335	1.094	1.054	1.077	0.669	0.639	0.578
Q8NBK3		Formylglycine-generating enzyme OS=Homo sapiens OX=9606 GN=SUMF1	1.668	Up	0.00011797	SUMF1	40.556	54.727	15.5	4	9	4	1.108	1.208	1.101	1.116	1.141	1.233	0.7	0.662	0.687
Q8NCN5		Pyruvate dehydrogenase phosphatase regulatory subunit, mitochondrial OS=Homo sapiens OX=9606 GN=PDPR	1.505	Up	0.00012077	PDPR	99.363	29.829	11.5	9	11	9	1.249	1.221	1.239	0.977	0.931	0.992	0.864	0.789	0.811
Q01196		Runt-related transcription factor 1 OS=Homo sapiens OX=9606 GN=RUNX1	0.452	Down	1.4851e-06	RUNX1	48.736	2.8762	3.3	1	1	1	0.739	0.712	0.764	0.761	0.715	0.62	1.617	1.648	1.633
O76095		Protein JTB OS=Homo sapiens OX=9606 GN=JTB	1.508	Up	0.005503	JTB	16.358	8.1132	8.9	1	1	1	0.977	1.201	1.125	1.146	1.122	1.296	0.788	0.725	0.677
P46926		Glucosamine-6-phosphate isomerase 1 OS=Homo sapiens OX=9606 GN=GNPDA1	3.173	Up	5.6339e-05	GNPDA1	32.668	52.547	50.9	12	26	9	1.367	1.352	1.4	1.192	1.221	1.161	0.471	0.382	0.445
Q96N96		Spermatogenesis-associated protein 13 OS=Homo sapiens OX=9606 GN=SPATA13	0.604	Down	0.0025007	SPATA13	74.819	4.5885	6.7	4	4	4	0.783	0.707	0.9	1.016	0.977	0.801	1.322	1.254	1.379
Q13459		Unconventional myosin-IXb OS=Homo sapiens OX=9606 GN=MYO9B	1.583	Up	9.0476e-07	MYO9B	243.4	104.84	18.1	35	47	35	1.206	1.197	1.222	1.005	1.029	1.058	0.757	0.777	0.756
Q9Y6Y9		Lymphocyte antigen 96 OS=Homo sapiens OX=9606 GN=LY96	1.585	Up	0.00088074	LY96	18.545	4.7691	6.2	1	1	1	1.213	1.157	1.356	1.035	0.959	1.013	0.751	0.8	0.8
Q86TI2		Dipeptidyl peptidase 9 OS=Homo sapiens OX=9606 GN=DPP9	1.538	Up	7.9816e-05	DPP9	98.262	23.945	8.5	7	10	7	1.076	1.16	1.15	1.111	1.16	1.188	0.75	0.726	0.726
P18669		Phosphoglycerate mutase 1 OS=Homo sapiens OX=9606 GN=PGAM1	0.622	Down	5.5442e-08	PGAM1	28.804	146.7	51.6	16	61	16	0.806	0.817	0.814	0.91	0.931	0.917	1.314	1.307	1.297
Q8N3F8		MICAL-like protein 1 OS=Homo sapiens OX=9606 GN=MICALL1	0.631	Down	0.011557	MICALL1	93.44	4.8456	3.8	3	3	3	0.721	0.809	0.853	0.942	1.032	1.003	1.278	1.245	1.255
H3BN30		Uncharacterized protein C16orf97 OS=Homo sapiens OX=9606 GN=C16orf97	1.956	Up	0.0049974	C16orf97	14.216	-2	7.9	1	1	1	1.205	1.223	1.224	1.226	1.081	1.208	0.585	0.682	0.6
O14880		Microsomal glutathione S-transferase 3 OS=Homo sapiens OX=9606 GN=MGST3	1.777	Up	6.4327e-05	MGST3	16.516	46.681	30.9	5	12	5	1.248	1.247	1.346	0.962	1.051	1.023	0.692	0.747	0.722
Q14978		Nucleolar and coiled-body phosphoprotein 1 OS=Homo sapiens OX=9606 GN=NOLC1	0.322	Down	2.9486e-06	NOLC1	73.602	5.0296	3.9	3	4	3	0.576	0.528	0.577	0.757	0.834	0.714	1.719	1.691	1.81
Q9BYJ9		YTH domain-containing family protein 1 OS=Homo sapiens OX=9606 GN=YTHDF1	0.525	Down	0.00097635	YTHDF1	60.873	2.3894	8.1	4	4	1	0.76	0.706	0.662	1.041	0.951	0.964	1.524	1.273	1.256
Q99426		Tubulin-folding cofactor B OS=Homo sapiens OX=9606 GN=TBCB	0.642	Down	5.6496e-05	TBCB	27.325	66.413	29.1	7	14	7	0.793	0.779	0.837	0.955	0.972	0.96	1.235	1.239	1.279
Q92530		Proteasome inhibitor PI31 subunit OS=Homo sapiens OX=9606 GN=PSMF1	0.536	Down	0.00027892	PSMF1	29.816	15.477	17.7	4	5	4	0.741	0.751	0.678	1.001	0.957	0.951	1.25	1.359	1.439
Q15796		Mothers against decapentaplegic homolog 2 OS=Homo sapiens OX=9606 GN=SMAD2	0.645	Down	0.00047658	SMAD2	52.306	10.478	9.6	4	7	4	0.816	0.834	0.916	0.958	0.912	0.884	1.364	1.348	1.268
P41240		Tyrosine-protein kinase CSK OS=Homo sapiens OX=9606 GN=CSK	0.576	Down	2.5411e-06	CSK	50.704	119.95	38.9	16	28	16	0.766	0.778	0.782	0.928	0.945	0.885	1.36	1.304	1.371
P00915		Carbonic anhydrase 1 OS=Homo sapiens OX=9606 GN=CA1	0.176	Down	4.7017e-06	CA1	28.87	42.284	23.4	5	9	5	0.375	0.39	0.445	0.424	0.404	0.286	2.448	2.261	2.185
P12724		Eosinophil cationic protein OS=Homo sapiens OX=9606 GN=RNASE3	0.115	Down	1.87692e-05	RNASE3	18.385	9.5158	33.8	5	7	5	0.239	0.323	0.284	0.462	0.342	0.254	2.443	2.555	2.367
Q92686		Neurogranin OS=Homo sapiens OX=9606 GN=NRGN	0.252	Down	5.2157e-07	NRGN	7.6184	3.7251	19.2	1	2	1	0.518	0.491	0.487	0.571	0.686	0.576	2.048	1.908	1.976
Q9BSH4		Translational activator of cytochrome c oxidase 1 OS=Homo sapiens OX=9606 GN=TACO1	1.502	Up	0.0020401	TACO1	32.477	5.1514	7.1	2	2	2	1.159	1.145	1.187	1.059	1.102	1.084	0.69	0.811	0.823
P09601		Heme oxygenase 1 OS=Homo sapiens OX=9606 GN=HMOX1	1.972	Up	1.7488e-06	HMOX1	32.818	66.071	38.2	9	27	9	1.219	1.221	1.263	1.126	1.126	1.198	0.624	0.611	0.643
Q9NUM4		Transmembrane protein 106B OS=Homo sapiens OX=9606 GN=TMEM106B	2.2	Up	0.000120323	TMEM106B	31.127	6.5679	13.5	3	5	3	1.348	1.339	1.299	1.141	1.007	1.006	0.544	0.646	0.622
Q96AH8		Ras-related protein Rab-7b OS=Homo sapiens OX=9606 GN=RAB7B	4.627	Up	3.7811e-07	RAB7B	22.511	5.427	14.1	3	3	3	1.613	1.642	1.728	1.024	1.035	0.913	0.346	0.36	0.371
Q9NW13		RNA-binding protein 28 OS=Homo sapiens OX=9606 GN=RBM28	4.329	Up	0.0033379	RBM28	85.737	7.0574	5.9	4	4	4	1.613	1.998	2.125	0.612	0.835	0.623	0.506	0.55	0.269
Q3ZCQ8		Mitochondrial import inner membrane translocase subunit TIM50 OS=Homo sapiens OX=9606 GN=TIMM50	1.508	Up	3.5718e-05	TIMM50	39.646	80.913	29.7	9	16	9	1.152	1.229	1.204	1.034	1.039	1.087	0.787	0.8	0.79
Q01844		RNA-binding protein EWS OS=Homo sapiens OX=9606 GN=EWSR1	0.663	Down	0.00028462	EWSR1	68.477	40.879	13.3	6	8	6	0.879	0.864	0.792	0.927	0.883	0.87	1.297	1.243	1.286
P22794		Protein EVI2A OS=Homo sapiens OX=9606 GN=EVI2A	0.54	Down	0.0003372	EVI2A	26.212	1.3156	3	1	1	1	0.841	0.731	0.858	0.831	0.791	0.631	1.551	1.448	1.505
P00167		Cytochrome b5 OS=Homo sapiens OX=9606 GN=CYB5A	2.043	Up	5.7231e-05	CYB5A	15.33	11.03	26.9	3	5	3	1.224	1.309	1.208	1.097	1.099	1.155	0.595	0.648	0.588
Q9NZJ6		Ubiquinone biosynthesis O-methyltransferase, mitochondrial OS=Homo sapiens OX=9606 GN=COQ3	0.59	Down	0.0061766	COQ3	41.054	1.7934	6.5	2	2	2	0.777	0.997	0.782	0.702	0.838	0.75	1.575	1.291	1.464
P54803		Galactocerebrosidase OS=Homo sapiens OX=9606 GN=GALC	4.18	Up	4.9317e-06	GALC	77.063	25.262	16.2	10	18	10	1.458	1.616	1.537	1	1.058	1.024	0.346	0.359	0.398
Q9UKI9		POU domain, class 2, transcription factor 3 OS=Homo sapiens OX=9606 GN=POU2F3	0.475	Down	0.00067786	POU2F3	47.432	3.7424	5	2	2	2	0.777	0.697	0.778	0.757	0.707	0.766	1.67	1.697	1.371
Q15052		Rho guanine nucleotide exchange factor 6 OS=Homo sapiens OX=9606 GN=ARHGEF6	0.549	Down	0.0021237	ARHGEF6	87.498	144.05	33.2	21	31	17	0.811	0.747	0.746	0.885	0.918	0.879	1.396	1.396	1.408
Q9Y2R2		Tyrosine-protein phosphatase non-receptor type 22 OS=Homo sapiens OX=9606 GN=PTPN22	0.652	Down	0.0045635	PTPN22	91.704	4.1852	2.5	2	2	2	0.672	0.82	0.78	1.098	1.146	1.109	1.265	1.126	1.092
Q9NY15		Stabilin-1 OS=Homo sapiens OX=9606 GN=STAB1	2.936	Up	3.5818e-06	STAB1	275.48	323.31	35.8	66	110	66	1.101	1.122	1.089	1.403	1.412	1.446	0.359	0.402	0.367
P40939		Trifunctional enzyme subunit alpha, mitochondrial OS=Homo sapiens OX=9606 GN=HADHA	1.663	Up	1.0937e-07	HADHA	82.999	185.71	41.7	27	76	27	1.225	1.243	1.229	1.001	1.037	1.031	0.733	0.744	0.746
P06681		Complement C2 OS=Homo sapiens OX=9606 GN=C2	3.057	Up	0.00021542	C2	83.267	3.5232	2.9	2	2	2	1.162	1.248	1.368	1.276	1.327	1.387	0.376	0.474	0.386
Q17RC7		Exocyst complex component 3-like protein 4 OS=Homo sapiens OX=9606 GN=EXOC3L4	2.163	Up	0.00040376	EXOC3L4	79.895	1.5087	1.2	1	1	1	1.342	1.32	1.467	0.872	1.104	1.06	0.574	0.713	0.622
P23368		NAD-dependent malic enzyme, mitochondrial OS=Homo sapiens OX=9606 GN=ME2	2.396	Up	1.206e-06	ME2	65.443	127.37	32.4	18	42	18	1.301	1.374	1.328	1.056	1.091	1.099	0.554	0.544	0.573
[truncated: 1,186 more rows]

## Sheet: foam_cellvsmacrophages
Protein accession	Protein description	foam_cell/macrophages Ratio	Regulated Type	foam_cell/macrophages P value	Gene name	MW [kDa]	Score	Coverage [%]	Peptides	PSMs	Unique peptides	foam_cell_1	foam_cell_2	foam_cell_3	macrophages_1	macrophages_2	macrophages_3	monocytes_1	monocytes_2	monocytes_3
[truncated: 182 more rows]
