# Supplementary material for: TMT-based quantitative proteomic profiling of human monocyte-derived macrophages and foam cells
Source: Proteome Sci. 2022 Jan 3;20:1. doi: 10.1186/s12953-021-00183-x (PMC8725474; doi:10.1186/s12953-021-00183-x)
Supplement: Supplementary file 5 — Additional file 5. High interaction nodes obtained by protein-protein interaction (PPI) analysis of Gene Ontology (GO)-based functional enrichment terms in the foam cell/macrophage group. [file 12953_2021_183_MOESM5_ESM.xlsx]

## Sheet: Sheet1
The high interaction nodes obtained by protein-protein interaction (PPI) analysis of Gene ontology (GO)-based functional enrichment terms in foam cell/macrophage.
GO Terms ID	GO Terms Description	Protein association	Gene name	Reference
GO:0006898	receptor-mediated endocytosis	P16671	CD36	PMID: 10772649
		P04114	APOB	PMID: 30914143
		Q8WTV0	SCARB1	PMID: 11861414
		P60033	CD81	unkown
		P02786	TFRC	unkown
		P21926	CD9	unkown
		P30273	FCER1g	unkown
GO:0002252	immune effector process	P17900	GM2A	unkown
		P07339	CTSD	unkown
		P08962	CD63	unkown
		P09913	IFIT2	unkown
		P42224	STAT1	PMID: 18227389
		P32455	GBP1	unkown
GO:0006811	ion transport	P02654	APOC1	PMID: 17320883
		P27449	ATP6V0C	unkown
		Q8N8Y2	ATP6V0D2	unkown
